# Supplementary material for: Dissecting order amidst chaos of programmed cell deaths: construction of a diagnostic model for KIRC using transcriptomic information in blood-derived exosomes and single-cell multi-omics data in tumor microenvironment
Source: Front Immunol. 2023 Apr 19;14:1130513. doi: 10.3389/fimmu.2023.1130513 (PMC10154557; doi:10.3389/fimmu.2023.1130513)
Supplement: Supplementary file 1 [file Table_1.xlsx]

## Sheet: Sheet1
Supplementary Table 1: Summary of cell death-related genes (CDRGs) in the presented study
CDRGs	Subclass	Data Base	Programmed cell deaths type
ANXA1	Deathbase	Deathbase	Apoptosis
APAF1	Deathbase	Deathbase	Apoptosis
AVEN	Deathbase	Deathbase	Apoptosis
BAD	Deathbase	Deathbase	Apoptosis
BAK1	Deathbase	Deathbase	Apoptosis
BAK1	Deathbase	Deathbase	Apoptosis
BAX	Deathbase	Deathbase	Apoptosis
BCL2	Deathbase	Deathbase	Apoptosis
BCL2A1	Deathbase	Deathbase	Apoptosis
BCL2L1	Deathbase	Deathbase	Apoptosis
BCL2L10	Deathbase	Deathbase	Apoptosis
BCL2L11	Deathbase	Deathbase	Apoptosis
BCL2L12	Deathbase	Deathbase	Apoptosis
BCL2L14	Deathbase	Deathbase	Apoptosis
BCL2L2	Deathbase	Deathbase	Apoptosis
BID	Deathbase	Deathbase	Apoptosis
BIK	Deathbase	Deathbase	Apoptosis
BIRC2	Deathbase	Deathbase	Apoptosis
BIRC3	Deathbase	Deathbase	Apoptosis
BMF	Deathbase	Deathbase	Apoptosis
BNIP3	Deathbase	Deathbase	Apoptosis
BNIP3L	Deathbase	Deathbase	Apoptosis
CALR	Deathbase	Deathbase	Apoptosis
CASP10	Deathbase	Deathbase	Apoptosis
CASP3	Deathbase	Deathbase	Apoptosis
CASP6	Deathbase	Deathbase	Apoptosis
CASP7	Deathbase	Deathbase	Apoptosis
CASP8	Deathbase	Deathbase	Apoptosis
CASP9	Deathbase	Deathbase	Apoptosis
CFLAR	Deathbase	Deathbase	Apoptosis
CIAP1	Deathbase	Deathbase	Apoptosis
CRADD	Deathbase	Deathbase	Apoptosis
CSE1L	Deathbase	Deathbase	Apoptosis
CYTOCHROME C	Deathbase	Deathbase	Apoptosis
DIABLO	Deathbase	Deathbase	Apoptosis
FADD	Deathbase	Deathbase	Apoptosis
FAS	Deathbase	Deathbase	Apoptosis
FASL	Deathbase	Deathbase	Apoptosis
HRK	Deathbase	Deathbase	Apoptosis
LRP1	Deathbase	Deathbase	Apoptosis
MCL1	Deathbase	Deathbase	Apoptosis
MOAP1	Deathbase	Deathbase	Apoptosis
NOXA	Deathbase	Deathbase	Apoptosis
PHAP	Deathbase	Deathbase	Apoptosis
PUMA	Deathbase	Deathbase	Apoptosis
RIPK1	Deathbase	Deathbase	Apoptosis
SH3GLB1	Deathbase	Deathbase	Apoptosis
TNF	Deathbase	Deathbase	Apoptosis
TNFRSF1A	Deathbase	Deathbase	Apoptosis
TNFRSF1B	Deathbase	Deathbase	Apoptosis
TNFSF10	Deathbase	Deathbase	Apoptosis
TP53	Deathbase	Deathbase	Apoptosis
TRADD	Deathbase	Deathbase	Apoptosis
TRAIL-R1, DR4	Deathbase	Deathbase	Apoptosis
TRAIL-R2, TNFRSF10B	Deathbase	Deathbase	Apoptosis
TRAIL-R3 / TNFSF10C	Deathbase	Deathbase	Apoptosis
TRAIL-R4, TNFRSF10D	Deathbase	Deathbase	Apoptosis
XIAP	Deathbase	Deathbase	Apoptosis
DR4	Deathbase	Deathbase	Apoptosis
TNFRSF10B	Deathbase	Deathbase	Apoptosis
TNFSF10C	Deathbase	Deathbase	Apoptosis
TNFRSF10D	Deathbase	Deathbase	Apoptosis
APAF1	cellular component disassembly involved in execution phase of apoptosis	GO	Apoptosis
BAX	cellular component disassembly involved in execution phase of apoptosis	GO	Apoptosis
BOK	cellular component disassembly involved in execution phase of apoptosis	GO	Apoptosis
FOXL2	cellular component disassembly involved in execution phase of apoptosis	GO	Apoptosis
CIDEA	cellular component disassembly involved in execution phase of apoptosis	GO	Apoptosis
DFFA	cellular component disassembly involved in execution phase of apoptosis	GO	Apoptosis
DFFB	cellular component disassembly involved in execution phase of apoptosis	GO	Apoptosis
DNASE1L3	cellular component disassembly involved in execution phase of apoptosis	GO	Apoptosis
DNASE2	cellular component disassembly involved in execution phase of apoptosis	GO	Apoptosis
ENDOG	cellular component disassembly involved in execution phase of apoptosis	GO	Apoptosis
GPER1	cellular component disassembly involved in execution phase of apoptosis	GO	Apoptosis
HSF1	cellular component disassembly involved in execution phase of apoptosis	GO	Apoptosis
IL6	cellular component disassembly involved in execution phase of apoptosis	GO	Apoptosis
TOP2A	cellular component disassembly involved in execution phase of apoptosis	GO	Apoptosis
AIFM1	cellular component disassembly involved in execution phase of apoptosis	GO	Apoptosis
EXOG	cellular component disassembly involved in execution phase of apoptosis	GO	Apoptosis
ERN2	cellular component disassembly involved in execution phase of apoptosis	GO	Apoptosis
BLCAP	cellular component disassembly involved in execution phase of apoptosis	GO	Apoptosis
CAPN10	cellular component disassembly involved in execution phase of apoptosis	GO	Apoptosis
ACIN1	cellular component disassembly involved in execution phase of apoptosis	GO	Apoptosis
DICER1	cellular component disassembly involved in execution phase of apoptosis	GO	Apoptosis
CECR2	cellular component disassembly involved in execution phase of apoptosis	GO	Apoptosis
DNASE2B	cellular component disassembly involved in execution phase of apoptosis	GO	Apoptosis
CDK5RAP3	cellular component disassembly involved in execution phase of apoptosis	GO	Apoptosis
SHARPIN	cellular component disassembly involved in execution phase of apoptosis	GO	Apoptosis
ACVR1C	cellular component disassembly involved in execution phase of apoptosis	GO	Apoptosis
DEDD2	cellular component disassembly involved in execution phase of apoptosis	GO	Apoptosis
ST20	cellular component disassembly involved in execution phase of apoptosis	GO	Apoptosis
MIR146A	cellular component disassembly involved in execution phase of apoptosis	GO	Apoptosis
APAF1	cellular component disassembly involved in execution phase of apoptosis	GO	Apoptosis
BAX	cellular component disassembly involved in execution phase of apoptosis	GO	Apoptosis
BOK	cellular component disassembly involved in execution phase of apoptosis	GO	Apoptosis
FOXL2	cellular component disassembly involved in execution phase of apoptosis	GO	Apoptosis
CIDEA	cellular component disassembly involved in execution phase of apoptosis	GO	Apoptosis
DFFA	cellular component disassembly involved in execution phase of apoptosis	GO	Apoptosis
DFFB	cellular component disassembly involved in execution phase of apoptosis	GO	Apoptosis
DNASE1L3	cellular component disassembly involved in execution phase of apoptosis	GO	Apoptosis
DNASE2	cellular component disassembly involved in execution phase of apoptosis	GO	Apoptosis
ENDOG	cellular component disassembly involved in execution phase of apoptosis	GO	Apoptosis
GPER1	cellular component disassembly involved in execution phase of apoptosis	GO	Apoptosis
HSF1	cellular component disassembly involved in execution phase of apoptosis	GO	Apoptosis
IL6	cellular component disassembly involved in execution phase of apoptosis	GO	Apoptosis
TOP2A	cellular component disassembly involved in execution phase of apoptosis	GO	Apoptosis
AIFM1	cellular component disassembly involved in execution phase of apoptosis	GO	Apoptosis
EXOG	cellular component disassembly involved in execution phase of apoptosis	GO	Apoptosis
ERN2	cellular component disassembly involved in execution phase of apoptosis	GO	Apoptosis
BLCAP	cellular component disassembly involved in execution phase of apoptosis	GO	Apoptosis
CAPN10	cellular component disassembly involved in execution phase of apoptosis	GO	Apoptosis
ACIN1	cellular component disassembly involved in execution phase of apoptosis	GO	Apoptosis
DICER1	cellular component disassembly involved in execution phase of apoptosis	GO	Apoptosis
CECR2	cellular component disassembly involved in execution phase of apoptosis	GO	Apoptosis
DNASE2B	cellular component disassembly involved in execution phase of apoptosis	GO	Apoptosis
CDK5RAP3	cellular component disassembly involved in execution phase of apoptosis	GO	Apoptosis
SHARPIN	cellular component disassembly involved in execution phase of apoptosis	GO	Apoptosis
ACVR1C	cellular component disassembly involved in execution phase of apoptosis	GO	Apoptosis
DEDD2	cellular component disassembly involved in execution phase of apoptosis	GO	Apoptosis
ST20	cellular component disassembly involved in execution phase of apoptosis	GO	Apoptosis
MIR146A	cellular component disassembly involved in execution phase of apoptosis	GO	Apoptosis
AKT1	execution phase of apoptosis	GO	Apoptosis
APAF1	execution phase of apoptosis	GO	Apoptosis
FASLG	execution phase of apoptosis	GO	Apoptosis
BAX	execution phase of apoptosis	GO	Apoptosis
BCL2L1	execution phase of apoptosis	GO	Apoptosis
BNIP1	execution phase of apoptosis	GO	Apoptosis
BOK	execution phase of apoptosis	GO	Apoptosis
FOXL2	execution phase of apoptosis	GO	Apoptosis
CASP2	execution phase of apoptosis	GO	Apoptosis
CASP3	execution phase of apoptosis	GO	Apoptosis
CASP6	execution phase of apoptosis	GO	Apoptosis
CASP7	execution phase of apoptosis	GO	Apoptosis
CASP8	execution phase of apoptosis	GO	Apoptosis
CASP9	execution phase of apoptosis	GO	Apoptosis
CASP10	execution phase of apoptosis	GO	Apoptosis
CIDEA	execution phase of apoptosis	GO	Apoptosis
DFFA	execution phase of apoptosis	GO	Apoptosis
DFFB	execution phase of apoptosis	GO	Apoptosis
DNASE1L3	execution phase of apoptosis	GO	Apoptosis
DNASE2	execution phase of apoptosis	GO	Apoptosis
ENDOG	execution phase of apoptosis	GO	Apoptosis
FAP	execution phase of apoptosis	GO	Apoptosis
GCG	execution phase of apoptosis	GO	Apoptosis
GPER1	execution phase of apoptosis	GO	Apoptosis
HSF1	execution phase of apoptosis	GO	Apoptosis
IL6	execution phase of apoptosis	GO	Apoptosis
PAK2	execution phase of apoptosis	GO	Apoptosis
PLSCR1	execution phase of apoptosis	GO	Apoptosis
PTGIS	execution phase of apoptosis	GO	Apoptosis
TOP2A	execution phase of apoptosis	GO	Apoptosis
TP53	execution phase of apoptosis	GO	Apoptosis
TP53BP2	execution phase of apoptosis	GO	Apoptosis
TRPC5	execution phase of apoptosis	GO	Apoptosis
FZD3	execution phase of apoptosis	GO	Apoptosis
STK24	execution phase of apoptosis	GO	Apoptosis
MADD	execution phase of apoptosis	GO	Apoptosis
CFLAR	execution phase of apoptosis	GO	Apoptosis
AIFM1	execution phase of apoptosis	GO	Apoptosis
EXOG	execution phase of apoptosis	GO	Apoptosis
DLC1	execution phase of apoptosis	GO	Apoptosis
ERN2	execution phase of apoptosis	GO	Apoptosis
BLCAP	execution phase of apoptosis	GO	Apoptosis
CAPN10	execution phase of apoptosis	GO	Apoptosis
SIRT2	execution phase of apoptosis	GO	Apoptosis
ACIN1	execution phase of apoptosis	GO	Apoptosis
DICER1	execution phase of apoptosis	GO	Apoptosis
CASP14	execution phase of apoptosis	GO	Apoptosis
BBC3	execution phase of apoptosis	GO	Apoptosis
CIDEB	execution phase of apoptosis	GO	Apoptosis
HTRA2	execution phase of apoptosis	GO	Apoptosis
CECR2	execution phase of apoptosis	GO	Apoptosis
XKR8	execution phase of apoptosis	GO	Apoptosis
TAOK1	execution phase of apoptosis	GO	Apoptosis
DNASE2B	execution phase of apoptosis	GO	Apoptosis
CIDEC	execution phase of apoptosis	GO	Apoptosis
COLEC11	execution phase of apoptosis	GO	Apoptosis
ZC3H12A	execution phase of apoptosis	GO	Apoptosis
RNF34	execution phase of apoptosis	GO	Apoptosis
CDK5RAP3	execution phase of apoptosis	GO	Apoptosis
SHARPIN	execution phase of apoptosis	GO	Apoptosis
XKR4	execution phase of apoptosis	GO	Apoptosis
RFFL	execution phase of apoptosis	GO	Apoptosis
ACVR1C	execution phase of apoptosis	GO	Apoptosis
AIFM3	execution phase of apoptosis	GO	Apoptosis
DEDD2	execution phase of apoptosis	GO	Apoptosis
XKR6	execution phase of apoptosis	GO	Apoptosis
XKR7	execution phase of apoptosis	GO	Apoptosis
XKR5	execution phase of apoptosis	GO	Apoptosis
XKR9	execution phase of apoptosis	GO	Apoptosis
ST20	execution phase of apoptosis	GO	Apoptosis
MIR146A	execution phase of apoptosis	GO	Apoptosis
MTRNR2L7	execution phase of apoptosis	GO	Apoptosis
MTRNR2L1	execution phase of apoptosis	GO	Apoptosis
MTRNR2L2	execution phase of apoptosis	GO	Apoptosis
MTRNR2L3	execution phase of apoptosis	GO	Apoptosis
MTRNR2L4	execution phase of apoptosis	GO	Apoptosis
MTRNR2L5	execution phase of apoptosis	GO	Apoptosis
MTRNR2L6	execution phase of apoptosis	GO	Apoptosis
MTRNR2L8	execution phase of apoptosis	GO	Apoptosis
MTRNR2L9	execution phase of apoptosis	GO	Apoptosis
MTRNR2L10	execution phase of apoptosis	GO	Apoptosis
MTRNR2L11	execution phase of apoptosis	GO	Apoptosis
MTRNR2L12	execution phase of apoptosis	GO	Apoptosis
MTRNR2L13	execution phase of apoptosis	GO	Apoptosis
CASP2	cysteine-type endopeptidase activity involved in execution phase of apoptosis	GO	Apoptosis
CASP3	cysteine-type endopeptidase activity involved in execution phase of apoptosis	GO	Apoptosis
CASP6	cysteine-type endopeptidase activity involved in execution phase of apoptosis	GO	Apoptosis
CASP7	cysteine-type endopeptidase activity involved in execution phase of apoptosis	GO	Apoptosis
CASP8	cysteine-type endopeptidase activity involved in execution phase of apoptosis	GO	Apoptosis
CASP9	cysteine-type endopeptidase activity involved in execution phase of apoptosis	GO	Apoptosis
CASP10	cysteine-type endopeptidase activity involved in execution phase of apoptosis	GO	Apoptosis
CFLAR	cysteine-type endopeptidase activity involved in execution phase of apoptosis	GO	Apoptosis
CASP14	cysteine-type endopeptidase activity involved in execution phase of apoptosis	GO	Apoptosis
CASP2	cysteine-type endopeptidase activity involved in execution phase of apoptosis	GO	Apoptosis
CASP3	cysteine-type endopeptidase activity involved in execution phase of apoptosis	GO	Apoptosis
CASP6	cysteine-type endopeptidase activity involved in execution phase of apoptosis	GO	Apoptosis
CASP7	cysteine-type endopeptidase activity involved in execution phase of apoptosis	GO	Apoptosis
CASP8	cysteine-type endopeptidase activity involved in execution phase of apoptosis	GO	Apoptosis
CASP9	cysteine-type endopeptidase activity involved in execution phase of apoptosis	GO	Apoptosis
CASP10	cysteine-type endopeptidase activity involved in execution phase of apoptosis	GO	Apoptosis
CFLAR	cysteine-type endopeptidase activity involved in execution phase of apoptosis	GO	Apoptosis
CASP14	cysteine-type endopeptidase activity involved in execution phase of apoptosis	GO	Apoptosis
BCL2L1	regulation of execution phase of apoptosis	GO	Apoptosis
BOK	regulation of execution phase of apoptosis	GO	Apoptosis
CIDEA	regulation of execution phase of apoptosis	GO	Apoptosis
DFFA	regulation of execution phase of apoptosis	GO	Apoptosis
FAP	regulation of execution phase of apoptosis	GO	Apoptosis
GCG	regulation of execution phase of apoptosis	GO	Apoptosis
PAK2	regulation of execution phase of apoptosis	GO	Apoptosis
PTGIS	regulation of execution phase of apoptosis	GO	Apoptosis
TP53	regulation of execution phase of apoptosis	GO	Apoptosis
TP53BP2	regulation of execution phase of apoptosis	GO	Apoptosis
FZD3	regulation of execution phase of apoptosis	GO	Apoptosis
DLC1	regulation of execution phase of apoptosis	GO	Apoptosis
SIRT2	regulation of execution phase of apoptosis	GO	Apoptosis
ZC3H12A	regulation of execution phase of apoptosis	GO	Apoptosis
RNF34	regulation of execution phase of apoptosis	GO	Apoptosis
RFFL	regulation of execution phase of apoptosis	GO	Apoptosis
MTRNR2L7	regulation of execution phase of apoptosis	GO	Apoptosis
MTRNR2L1	regulation of execution phase of apoptosis	GO	Apoptosis
MTRNR2L2	regulation of execution phase of apoptosis	GO	Apoptosis
MTRNR2L3	regulation of execution phase of apoptosis	GO	Apoptosis
MTRNR2L4	regulation of execution phase of apoptosis	GO	Apoptosis
MTRNR2L5	regulation of execution phase of apoptosis	GO	Apoptosis
MTRNR2L6	regulation of execution phase of apoptosis	GO	Apoptosis
MTRNR2L8	regulation of execution phase of apoptosis	GO	Apoptosis
MTRNR2L9	regulation of execution phase of apoptosis	GO	Apoptosis
MTRNR2L10	regulation of execution phase of apoptosis	GO	Apoptosis
MTRNR2L11	regulation of execution phase of apoptosis	GO	Apoptosis
MTRNR2L12	regulation of execution phase of apoptosis	GO	Apoptosis
MTRNR2L13	regulation of execution phase of apoptosis	GO	Apoptosis
BCL2L1	negative regulation of execution phase of apoptosis	GO	Apoptosis
CIDEA	negative regulation of execution phase of apoptosis	GO	Apoptosis
DFFA	negative regulation of execution phase of apoptosis	GO	Apoptosis
GCG	negative regulation of execution phase of apoptosis	GO	Apoptosis
PAK2	negative regulation of execution phase of apoptosis	GO	Apoptosis
FZD3	negative regulation of execution phase of apoptosis	GO	Apoptosis
RNF34	negative regulation of execution phase of apoptosis	GO	Apoptosis
RFFL	negative regulation of execution phase of apoptosis	GO	Apoptosis
MTRNR2L7	negative regulation of execution phase of apoptosis	GO	Apoptosis
MTRNR2L1	negative regulation of execution phase of apoptosis	GO	Apoptosis
MTRNR2L2	negative regulation of execution phase of apoptosis	GO	Apoptosis
MTRNR2L3	negative regulation of execution phase of apoptosis	GO	Apoptosis
MTRNR2L4	negative regulation of execution phase of apoptosis	GO	Apoptosis
MTRNR2L5	negative regulation of execution phase of apoptosis	GO	Apoptosis
MTRNR2L6	negative regulation of execution phase of apoptosis	GO	Apoptosis
MTRNR2L8	negative regulation of execution phase of apoptosis	GO	Apoptosis
MTRNR2L9	negative regulation of execution phase of apoptosis	GO	Apoptosis
MTRNR2L10	negative regulation of execution phase of apoptosis	GO	Apoptosis
MTRNR2L11	negative regulation of execution phase of apoptosis	GO	Apoptosis
MTRNR2L12	negative regulation of execution phase of apoptosis	GO	Apoptosis
MTRNR2L13	negative regulation of execution phase of apoptosis	GO	Apoptosis
BOK	positive regulation of execution phase of apoptosis	GO	Apoptosis
FAP	positive regulation of execution phase of apoptosis	GO	Apoptosis
PTGIS	positive regulation of execution phase of apoptosis	GO	Apoptosis
TP53	positive regulation of execution phase of apoptosis	GO	Apoptosis
TP53BP2	positive regulation of execution phase of apoptosis	GO	Apoptosis
DLC1	positive regulation of execution phase of apoptosis	GO	Apoptosis
SIRT2	positive regulation of execution phase of apoptosis	GO	Apoptosis
ZC3H12A	positive regulation of execution phase of apoptosis	GO	Apoptosis
PAK2	regulation of cysteine-type endopeptidase activity involved in execution phase of apoptosis	GO	Apoptosis
RFPL1	regulation of cysteine-type endopeptidase activity involved in execution phase of apoptosis	GO	Apoptosis
RPS3	regulation of cysteine-type endopeptidase activity involved in execution phase of apoptosis	GO	Apoptosis
TNF	regulation of cysteine-type endopeptidase activity involved in execution phase of apoptosis	GO	Apoptosis
RNF34	regulation of cysteine-type endopeptidase activity involved in execution phase of apoptosis	GO	Apoptosis
RFFL	regulation of cysteine-type endopeptidase activity involved in execution phase of apoptosis	GO	Apoptosis
PAK2	negative regulation of cysteine-type endopeptidase activity involved in execution phase of apoptosis	GO	Apoptosis
RNF34	negative regulation of cysteine-type endopeptidase activity involved in execution phase of apoptosis	GO	Apoptosis
RFFL	negative regulation of cysteine-type endopeptidase activity involved in execution phase of apoptosis	GO	Apoptosis
RFPL1	positive regulation of cysteine-type endopeptidase activity involved in execution phase of apoptosis	GO	Apoptosis
RPS3	positive regulation of cysteine-type endopeptidase activity involved in execution phase of apoptosis	GO	Apoptosis
TNF	positive regulation of cysteine-type endopeptidase activity involved in execution phase of apoptosis	GO	Apoptosis
TNFSF10	Apoptosis	KEGG	Apoptosis
TNFRSF10A	Apoptosis	KEGG	Apoptosis
TNFRSF10B	Apoptosis	KEGG	Apoptosis
FASLG	Apoptosis	KEGG	Apoptosis
FAS	Apoptosis	KEGG	Apoptosis
FADD	Apoptosis	KEGG	Apoptosis
TNF	Apoptosis	KEGG	Apoptosis
TNFRSF1A	Apoptosis	KEGG	Apoptosis
TRADD	Apoptosis	KEGG	Apoptosis
CFLAR	Apoptosis	KEGG	Apoptosis
CASP8	Apoptosis	KEGG	Apoptosis
CASP10	Apoptosis	KEGG	Apoptosis
CASP6	Apoptosis	KEGG	Apoptosis
CASP3	Apoptosis	KEGG	Apoptosis
CASP7	Apoptosis	KEGG	Apoptosis
BID	Apoptosis	KEGG	Apoptosis
BAX	Apoptosis	KEGG	Apoptosis
BAK1	Apoptosis	KEGG	Apoptosis
DIABLO	Apoptosis	KEGG	Apoptosis
SEPTIN4	Apoptosis	KEGG	Apoptosis
HTRA2	Apoptosis	KEGG	Apoptosis
CYCS	Apoptosis	KEGG	Apoptosis
APAF1	Apoptosis	KEGG	Apoptosis
CASP9	Apoptosis	KEGG	Apoptosis
PRF1	Apoptosis	KEGG	Apoptosis
GZMB	Apoptosis	KEGG	Apoptosis
TUBA1B	Apoptosis	KEGG	Apoptosis
TUBA4A	Apoptosis	KEGG	Apoptosis
TUBA3C	Apoptosis	KEGG	Apoptosis
TUBA1A	Apoptosis	KEGG	Apoptosis
TUBA1C	Apoptosis	KEGG	Apoptosis
TUBA8	Apoptosis	KEGG	Apoptosis
TUBA3E	Apoptosis	KEGG	Apoptosis
TUBA3D	Apoptosis	KEGG	Apoptosis
TUBAL3	Apoptosis	KEGG	Apoptosis
MCL1	Apoptosis	KEGG	Apoptosis
ACTG1	Apoptosis	KEGG	Apoptosis
ACTB	Apoptosis	KEGG	Apoptosis
SPTA1	Apoptosis	KEGG	Apoptosis
SPTAN1	Apoptosis	KEGG	Apoptosis
LMNA	Apoptosis	KEGG	Apoptosis
LMNB1	Apoptosis	KEGG	Apoptosis
LMNB2	Apoptosis	KEGG	Apoptosis
PARP1	Apoptosis	KEGG	Apoptosis
PARP2	Apoptosis	KEGG	Apoptosis
PARP3	Apoptosis	KEGG	Apoptosis
PARP4	Apoptosis	KEGG	Apoptosis
DFFA	Apoptosis	KEGG	Apoptosis
DFFB	Apoptosis	KEGG	Apoptosis
ENDOG	Apoptosis	KEGG	Apoptosis
AIFM1	Apoptosis	KEGG	Apoptosis
ERN1	Apoptosis	KEGG	Apoptosis
TRAF2	Apoptosis	KEGG	Apoptosis
ITPR1	Apoptosis	KEGG	Apoptosis
ITPR2	Apoptosis	KEGG	Apoptosis
ITPR3	Apoptosis	KEGG	Apoptosis
CAPN1	Apoptosis	KEGG	Apoptosis
CAPN2	Apoptosis	KEGG	Apoptosis
CASP12	Apoptosis	KEGG	Apoptosis
EIF2AK3	Apoptosis	KEGG	Apoptosis
EIF2S1	Apoptosis	KEGG	Apoptosis
ATF4	Apoptosis	KEGG	Apoptosis
DDIT3	Apoptosis	KEGG	Apoptosis
CTSB	Apoptosis	KEGG	Apoptosis
CTSC	Apoptosis	KEGG	Apoptosis
CTSD	Apoptosis	KEGG	Apoptosis
CTSF	Apoptosis	KEGG	Apoptosis
CTSH	Apoptosis	KEGG	Apoptosis
CTSK	Apoptosis	KEGG	Apoptosis
CTSL	Apoptosis	KEGG	Apoptosis
CTSO	Apoptosis	KEGG	Apoptosis
CTSS	Apoptosis	KEGG	Apoptosis
CTSV	Apoptosis	KEGG	Apoptosis
CTSW	Apoptosis	KEGG	Apoptosis
CTSZ	Apoptosis	KEGG	Apoptosis
BIRC2	Apoptosis	KEGG	Apoptosis
BIRC3	Apoptosis	KEGG	Apoptosis
XIAP	Apoptosis	KEGG	Apoptosis
BIRC5	Apoptosis	KEGG	Apoptosis
BCL2L11	Apoptosis	KEGG	Apoptosis
BCL2L1	Apoptosis	KEGG	Apoptosis
BCL2	Apoptosis	KEGG	Apoptosis
DAXX	Apoptosis	KEGG	Apoptosis
RIPK1	Apoptosis	KEGG	Apoptosis
DAB2IP	Apoptosis	KEGG	Apoptosis
MAP3K5	Apoptosis	KEGG	Apoptosis
MAPK8	Apoptosis	KEGG	Apoptosis
MAPK10	Apoptosis	KEGG	Apoptosis
MAPK9	Apoptosis	KEGG	Apoptosis
BAD	Apoptosis	KEGG	Apoptosis
JUN	Apoptosis	KEGG	Apoptosis
FOS	Apoptosis	KEGG	Apoptosis
TP53	Apoptosis	KEGG	Apoptosis
HRK	Apoptosis	KEGG	Apoptosis
MAP3K14	Apoptosis	KEGG	Apoptosis
CHUK	Apoptosis	KEGG	Apoptosis
IKBKB	Apoptosis	KEGG	Apoptosis
IKBKG	Apoptosis	KEGG	Apoptosis
NFKBIA	Apoptosis	KEGG	Apoptosis
NFKB1	Apoptosis	KEGG	Apoptosis
RELA	Apoptosis	KEGG	Apoptosis
PTPN13	Apoptosis	KEGG	Apoptosis
GADD45A	Apoptosis	KEGG	Apoptosis
GADD45B	Apoptosis	KEGG	Apoptosis
GADD45G	Apoptosis	KEGG	Apoptosis
TRAF1	Apoptosis	KEGG	Apoptosis
BCL2A1	Apoptosis	KEGG	Apoptosis
ATM	Apoptosis	KEGG	Apoptosis
PIDD1	Apoptosis	KEGG	Apoptosis
TP53AIP1	Apoptosis	KEGG	Apoptosis
BBC3	Apoptosis	KEGG	Apoptosis
PMAIP1	Apoptosis	KEGG	Apoptosis
CASP2	Apoptosis	KEGG	Apoptosis
NGF	Apoptosis	KEGG	Apoptosis
NTRK1	Apoptosis	KEGG	Apoptosis
IL3	Apoptosis	KEGG	Apoptosis
IL3RA	Apoptosis	KEGG	Apoptosis
CSF2RB	Apoptosis	KEGG	Apoptosis
PIK3CA	Apoptosis	KEGG	Apoptosis
PIK3CD	Apoptosis	KEGG	Apoptosis
PIK3CB	Apoptosis	KEGG	Apoptosis
PIK3R1	Apoptosis	KEGG	Apoptosis
PIK3R2	Apoptosis	KEGG	Apoptosis
PIK3R3	Apoptosis	KEGG	Apoptosis
PDPK1	Apoptosis	KEGG	Apoptosis
AKT1	Apoptosis	KEGG	Apoptosis
AKT2	Apoptosis	KEGG	Apoptosis
AKT3	Apoptosis	KEGG	Apoptosis
HRAS	Apoptosis	KEGG	Apoptosis
KRAS	Apoptosis	KEGG	Apoptosis
NRAS	Apoptosis	KEGG	Apoptosis
RAF1	Apoptosis	KEGG	Apoptosis
MAP2K1	Apoptosis	KEGG	Apoptosis
MAP2K2	Apoptosis	KEGG	Apoptosis
MAPK1	Apoptosis	KEGG	Apoptosis
MAPK3	Apoptosis	KEGG	Apoptosis
TNFRSF1A	Apoptosis - multiple species	KEGG	Apoptosis
FADD	Apoptosis - multiple species	KEGG	Apoptosis
CASP8	Apoptosis - multiple species	KEGG	Apoptosis
CASP7	Apoptosis - multiple species	KEGG	Apoptosis
CASP3	Apoptosis - multiple species	KEGG	Apoptosis
BID	Apoptosis - multiple species	KEGG	Apoptosis
BCL2L11	Apoptosis - multiple species	KEGG	Apoptosis
PMAIP1	Apoptosis - multiple species	KEGG	Apoptosis
BBC3	Apoptosis - multiple species	KEGG	Apoptosis
BCL2	Apoptosis - multiple species	KEGG	Apoptosis
BCL2L1	Apoptosis - multiple species	KEGG	Apoptosis
BAX	Apoptosis - multiple species	KEGG	Apoptosis
BAK1	Apoptosis - multiple species	KEGG	Apoptosis
CYCS	Apoptosis - multiple species	KEGG	Apoptosis
APAF1	Apoptosis - multiple species	KEGG	Apoptosis
CASP9	Apoptosis - multiple species	KEGG	Apoptosis
DIABLO	Apoptosis - multiple species	KEGG	Apoptosis
HTRA2	Apoptosis - multiple species	KEGG	Apoptosis
SEPTIN4	Apoptosis - multiple species	KEGG	Apoptosis
BIRC2	Apoptosis - multiple species	KEGG	Apoptosis
BIRC3	Apoptosis - multiple species	KEGG	Apoptosis
XIAP	Apoptosis - multiple species	KEGG	Apoptosis
BIRC5	Apoptosis - multiple species	KEGG	Apoptosis
MAPK8	Apoptosis - multiple species	KEGG	Apoptosis
MAPK10	Apoptosis - multiple species	KEGG	Apoptosis
MAPK9	Apoptosis - multiple species	KEGG	Apoptosis
BOK	Apoptosis - multiple species	KEGG	Apoptosis
BIRC7	Apoptosis - multiple species	KEGG	Apoptosis
NGFR	Apoptosis - multiple species	KEGG	Apoptosis
BECN1	Apoptosis - multiple species	KEGG	Apoptosis
BECN2	Apoptosis - multiple species	KEGG	Apoptosis
BIRC6	Apoptosis - multiple species	KEGG	Apoptosis
AMBRA1	HADb	HADb	Autophagy
APOL1	HADb	HADb	Autophagy
ARNT	HADb	HADb	Autophagy
ARSA	HADb	HADb	Autophagy
ARSB	HADb	HADb	Autophagy
ATF4	HADb	HADb	Autophagy
ATF6	HADb	HADb	Autophagy
ATG10	HADb	HADb	Autophagy
ATG12	HADb	HADb	Autophagy
ATG16L1	HADb	HADb	Autophagy
ATG16L2	HADb	HADb	Autophagy
ATG2A	HADb	HADb	Autophagy
ATG2B	HADb	HADb	Autophagy
ATG3	HADb	HADb	Autophagy
ATG4A	HADb	HADb	Autophagy
ATG4B	HADb	HADb	Autophagy
ATG4C	HADb	HADb	Autophagy
ATG4D	HADb	HADb	Autophagy
ATG5	HADb	HADb	Autophagy
ATG7	HADb	HADb	Autophagy
ATG9A	HADb	HADb	Autophagy
ATG9B	HADb	HADb	Autophagy
ATIC	HADb	HADb	Autophagy
BAG1	HADb	HADb	Autophagy
BAG3	HADb	HADb	Autophagy
BAK1	HADb	HADb	Autophagy
BAX	HADb	HADb	Autophagy
BCL2	HADb	HADb	Autophagy
BCL2L1	HADb	HADb	Autophagy
BECN1	HADb	HADb	Autophagy
BID	HADb	HADb	Autophagy
BIRC5	HADb	HADb	Autophagy
BIRC6	HADb	HADb	Autophagy
BNIP1	HADb	HADb	Autophagy
BNIP3	HADb	HADb	Autophagy
BNIP3L	HADb	HADb	Autophagy
C12orf44	HADb	HADb	Autophagy
C17orf88	HADb	HADb	Autophagy
CALCOCO2	HADb	HADb	Autophagy
CAMKK2	HADb	HADb	Autophagy
CANX	HADb	HADb	Autophagy
CAPN1	HADb	HADb	Autophagy
CAPN10	HADb	HADb	Autophagy
CAPN2	HADb	HADb	Autophagy
CAPNS1	HADb	HADb	Autophagy
CASP1	HADb	HADb	Autophagy
CASP3	HADb	HADb	Autophagy
CASP4	HADb	HADb	Autophagy
CASP8	HADb	HADb	Autophagy
CCL2	HADb	HADb	Autophagy
CCR2	HADb	HADb	Autophagy
CD46	HADb	HADb	Autophagy
CDKN1A	HADb	HADb	Autophagy
CDKN1B	HADb	HADb	Autophagy
CDKN2A	HADb	HADb	Autophagy
CFLAR	HADb	HADb	Autophagy
CHMP2B	HADb	HADb	Autophagy
CHMP4B	HADb	HADb	Autophagy
CLN3	HADb	HADb	Autophagy
CTSB	HADb	HADb	Autophagy
CTSD	HADb	HADb	Autophagy
CTSL1	HADb	HADb	Autophagy
CX3CL1	HADb	HADb	Autophagy
CXCR4	HADb	HADb	Autophagy
DAPK1	HADb	HADb	Autophagy
DAPK2	HADb	HADb	Autophagy
DDIT3	HADb	HADb	Autophagy
DIRAS3	HADb	HADb	Autophagy
DLC1	HADb	HADb	Autophagy
DNAJB1	HADb	HADb	Autophagy
DNAJB9	HADb	HADb	Autophagy
DRAM1	HADb	HADb	Autophagy
EDEM1	HADb	HADb	Autophagy
EEF2	HADb	HADb	Autophagy
EEF2K	HADb	HADb	Autophagy
EGFR	HADb	HADb	Autophagy
EIF2AK2	HADb	HADb	Autophagy
EIF2AK3	HADb	HADb	Autophagy
EIF2S1	HADb	HADb	Autophagy
EIF4EBP1	HADb	HADb	Autophagy
EIF4G1	HADb	HADb	Autophagy
ERBB2	HADb	HADb	Autophagy
ERN1	HADb	HADb	Autophagy
ERO1L	HADb	HADb	Autophagy
FADD	HADb	HADb	Autophagy
FAM48A	HADb	HADb	Autophagy
FAS	HADb	HADb	Autophagy
FKBP1A	HADb	HADb	Autophagy
FKBP1B	HADb	HADb	Autophagy
FOS	HADb	HADb	Autophagy
FOXO1	HADb	HADb	Autophagy
FOXO3	HADb	HADb	Autophagy
GAA	HADb	HADb	Autophagy
GABARAP	HADb	HADb	Autophagy
GABARAPL1	HADb	HADb	Autophagy
GABARAPL2	HADb	HADb	Autophagy
GAPDH	HADb	HADb	Autophagy
GNAI3	HADb	HADb	Autophagy
GNB2L1	HADb	HADb	Autophagy
GOPC	HADb	HADb	Autophagy
GRID1	HADb	HADb	Autophagy
GRID2	HADb	HADb	Autophagy
HDAC1	HADb	HADb	Autophagy
HDAC6	HADb	HADb	Autophagy
HGS	HADb	HADb	Autophagy
HIF1A	HADb	HADb	Autophagy
HSP90AB1	HADb	HADb	Autophagy
HSPA5	HADb	HADb	Autophagy
HSPA8	HADb	HADb	Autophagy
HSPB8	HADb	HADb	Autophagy
IFNG	HADb	HADb	Autophagy
IKBKB	HADb	HADb	Autophagy
IKBKE	HADb	HADb	Autophagy
IL24	HADb	HADb	Autophagy
IRGM	HADb	HADb	Autophagy
ITGA3	HADb	HADb	Autophagy
ITGA6	HADb	HADb	Autophagy
ITGB1	HADb	HADb	Autophagy
ITGB4	HADb	HADb	Autophagy
ITPR1	HADb	HADb	Autophagy
GAA	HADb	HADb	Autophagy
GABARAP	HADb	HADb	Autophagy
GABARAPL1	HADb	HADb	Autophagy
GABARAPL2	HADb	HADb	Autophagy
GAPDH	HADb	HADb	Autophagy
GNAI3	HADb	HADb	Autophagy
GNB2L1	HADb	HADb	Autophagy
GOPC	HADb	HADb	Autophagy
GRID1	HADb	HADb	Autophagy
GRID2	HADb	HADb	Autophagy
KIAA0226	HADb	HADb	Autophagy
KIAA0652	HADb	HADb	Autophagy
KIAA0831	HADb	HADb	Autophagy
KIF5B	HADb	HADb	Autophagy
KLHL24	HADb	HADb	Autophagy
LAMP1	HADb	HADb	Autophagy
LAMP2	HADb	HADb	Autophagy
MAP1LC3A	HADb	HADb	Autophagy
MAP1LC3B	HADb	HADb	Autophagy
MAP1LC3C	HADb	HADb	Autophagy
MAP2K7	HADb	HADb	Autophagy
MAPK1	HADb	HADb	Autophagy
MAPK3	HADb	HADb	Autophagy
MAPK8	HADb	HADb	Autophagy
MAPK8IP1	HADb	HADb	Autophagy
MAPK9	HADb	HADb	Autophagy
MBTPS2	HADb	HADb	Autophagy
MLST8	HADb	HADb	Autophagy
MTMR14	HADb	HADb	Autophagy
MTOR	HADb	HADb	Autophagy
MYC	HADb	HADb	Autophagy
NAF1	HADb	HADb	Autophagy
NAMPT	HADb	HADb	Autophagy
NBR1	HADb	HADb	Autophagy
NCKAP1	HADb	HADb	Autophagy
NFE2L2	HADb	HADb	Autophagy
NFKB1	HADb	HADb	Autophagy
NKX2-3	HADb	HADb	Autophagy
NLRC4	HADb	HADb	Autophagy
NPC1	HADb	HADb	Autophagy
NRG1	HADb	HADb	Autophagy
NRG2	HADb	HADb	Autophagy
NRG3	HADb	HADb	Autophagy
P4HB	HADb	HADb	Autophagy
PARK2	HADb	HADb	Autophagy
PARP1	HADb	HADb	Autophagy
PEA15	HADb	HADb	Autophagy
PELP1	HADb	HADb	Autophagy
PEX14	HADb	HADb	Autophagy
PEX3	HADb	HADb	Autophagy
PIK3C3	HADb	HADb	Autophagy
PIK3R4	HADb	HADb	Autophagy
PINK1	HADb	HADb	Autophagy
PPP1R15A	HADb	HADb	Autophagy
PRKAB1	HADb	HADb	Autophagy
PRKAR1A	HADb	HADb	Autophagy
PRKCD	HADb	HADb	Autophagy
PRKCQ	HADb	HADb	Autophagy
PTEN	HADb	HADb	Autophagy
PTK6	HADb	HADb	Autophagy
RAB11A	HADb	HADb	Autophagy
RAB1A	HADb	HADb	Autophagy
RAB24	HADb	HADb	Autophagy
RAB33B	HADb	HADb	Autophagy
RAB5A	HADb	HADb	Autophagy
RAB7A	HADb	HADb	Autophagy
RAC1	HADb	HADb	Autophagy
RAF1	HADb	HADb	Autophagy
RB1	HADb	HADb	Autophagy
RB1CC1	HADb	HADb	Autophagy
RELA	HADb	HADb	Autophagy
RGS19	HADb	HADb	Autophagy
RHEB	HADb	HADb	Autophagy
RPS6KB1	HADb	HADb	Autophagy
RPTOR	HADb	HADb	Autophagy
SAR1A	HADb	HADb	Autophagy
SERPINA1	HADb	HADb	Autophagy
SESN2	HADb	HADb	Autophagy
SH3GLB1	HADb	HADb	Autophagy
SIRT1	HADb	HADb	Autophagy
SIRT2	HADb	HADb	Autophagy
SPHK1	HADb	HADb	Autophagy
SPNS1	HADb	HADb	Autophagy
SQSTM1	HADb	HADb	Autophagy
ST13	HADb	HADb	Autophagy
STK11	HADb	HADb	Autophagy
TBK1	HADb	HADb	Autophagy
TM9SF1	HADb	HADb	Autophagy
TMEM49	HADb	HADb	Autophagy
TMEM74	HADb	HADb	Autophagy
TNFSF10	HADb	HADb	Autophagy
TP53	HADb	HADb	Autophagy
TP53INP2	HADb	HADb	Autophagy
TP63	HADb	HADb	Autophagy
TP73	HADb	HADb	Autophagy
TSC1	HADb	HADb	Autophagy
TSC2	HADb	HADb	Autophagy
TUSC1	HADb	HADb	Autophagy
ULK1	HADb	HADb	Autophagy
ULK2	HADb	HADb	Autophagy
ULK3	HADb	HADb	Autophagy
USP10	HADb	HADb	Autophagy
UVRAG	HADb	HADb	Autophagy
VAMP3	HADb	HADb	Autophagy
VAMP7	HADb	HADb	Autophagy
VEGFA	HADb	HADb	Autophagy
WDFY3	HADb	HADb	Autophagy
WDR45	HADb	HADb	Autophagy
WDR45L	HADb	HADb	Autophagy
WIPI1	HADb	HADb	Autophagy
WIPI2	HADb	HADb	Autophagy
ZFYVE1	HADb	HADb	Autophagy
SLC25A4	autophagy of mitochondrion	GO	Autophagy
SLC25A5	autophagy of mitochondrion	GO	Autophagy
BNIP3	autophagy of mitochondrion	GO	Autophagy
BNIP3L	autophagy of mitochondrion	GO	Autophagy
TSPO	autophagy of mitochondrion	GO	Autophagy
LRBA	autophagy of mitochondrion	GO	Autophagy
CSNK2A2	autophagy of mitochondrion	GO	Autophagy
CTSK	autophagy of mitochondrion	GO	Autophagy
MARK2	autophagy of mitochondrion	GO	Autophagy
CTTN	autophagy of mitochondrion	GO	Autophagy
GBA	autophagy of mitochondrion	GO	Autophagy
GSK3A	autophagy of mitochondrion	GO	Autophagy
HTT	autophagy of mitochondrion	GO	Autophagy
HIF1A	autophagy of mitochondrion	GO	Autophagy
HK2	autophagy of mitochondrion	GO	Autophagy
PRKN	autophagy of mitochondrion	GO	Autophagy
SREBF1	autophagy of mitochondrion	GO	Autophagy
SREBF2	autophagy of mitochondrion	GO	Autophagy
TAFAZZIN	autophagy of mitochondrion	GO	Autophagy
TP53	autophagy of mitochondrion	GO	Autophagy
TSC2	autophagy of mitochondrion	GO	Autophagy
VDAC1	autophagy of mitochondrion	GO	Autophagy
FZD5	autophagy of mitochondrion	GO	Autophagy
ULK1	autophagy of mitochondrion	GO	Autophagy
BECN1	autophagy of mitochondrion	GO	Autophagy
SQSTM1	autophagy of mitochondrion	GO	Autophagy
ATG12	autophagy of mitochondrion	GO	Autophagy
ATG5	autophagy of mitochondrion	GO	Autophagy
ULK2	autophagy of mitochondrion	GO	Autophagy
ATG13	autophagy of mitochondrion	GO	Autophagy
RB1CC1	autophagy of mitochondrion	GO	Autophagy
MFN2	autophagy of mitochondrion	GO	Autophagy
HDAC6	autophagy of mitochondrion	GO	Autophagy
DNM1L	autophagy of mitochondrion	GO	Autophagy
HUWE1	autophagy of mitochondrion	GO	Autophagy
OPTN	autophagy of mitochondrion	GO	Autophagy
RNF41	autophagy of mitochondrion	GO	Autophagy
HAX1	autophagy of mitochondrion	GO	Autophagy
ATG7	autophagy of mitochondrion	GO	Autophagy
CAMKK2	autophagy of mitochondrion	GO	Autophagy
CERS1	autophagy of mitochondrion	GO	Autophagy
CDC37	autophagy of mitochondrion	GO	Autophagy
WDR45	autophagy of mitochondrion	GO	Autophagy
PARK7	autophagy of mitochondrion	GO	Autophagy
PHB2	autophagy of mitochondrion	GO	Autophagy
GABARAP	autophagy of mitochondrion	GO	Autophagy
GABARAPL2	autophagy of mitochondrion	GO	Autophagy
ATG14	autophagy of mitochondrion	GO	Autophagy
ATG2A	autophagy of mitochondrion	GO	Autophagy
ATG4B	autophagy of mitochondrion	GO	Autophagy
ATP13A2	autophagy of mitochondrion	GO	Autophagy
ARFIP2	autophagy of mitochondrion	GO	Autophagy
GABARAPL1	autophagy of mitochondrion	GO	Autophagy
GABARAPL3	autophagy of mitochondrion	GO	Autophagy
FBXO7	autophagy of mitochondrion	GO	Autophagy
WIPI2	autophagy of mitochondrion	GO	Autophagy
HTRA2	autophagy of mitochondrion	GO	Autophagy
FIS1	autophagy of mitochondrion	GO	Autophagy
RETREG1	autophagy of mitochondrion	GO	Autophagy
TOMM7	autophagy of mitochondrion	GO	Autophagy
VPS13C	autophagy of mitochondrion	GO	Autophagy
WIPI1	autophagy of mitochondrion	GO	Autophagy
ATG2B	autophagy of mitochondrion	GO	Autophagy
VPS13D	autophagy of mitochondrion	GO	Autophagy
FBXW7	autophagy of mitochondrion	GO	Autophagy
PARL	autophagy of mitochondrion	GO	Autophagy
AMBRA1	autophagy of mitochondrion	GO	Autophagy
WDR45B	autophagy of mitochondrion	GO	Autophagy
TIGAR	autophagy of mitochondrion	GO	Autophagy
USP36	autophagy of mitochondrion	GO	Autophagy
ATG3	autophagy of mitochondrion	GO	Autophagy
PINK1	autophagy of mitochondrion	GO	Autophagy
FUNDC2	autophagy of mitochondrion	GO	Autophagy
ATG9A	autophagy of mitochondrion	GO	Autophagy
MUL1	autophagy of mitochondrion	GO	Autophagy
MAP1LC3B	autophagy of mitochondrion	GO	Autophagy
MAP1LC3A	autophagy of mitochondrion	GO	Autophagy
USP30	autophagy of mitochondrion	GO	Autophagy
ATG4D	autophagy of mitochondrion	GO	Autophagy
SLC25A46	autophagy of mitochondrion	GO	Autophagy
ATP5IF1	autophagy of mitochondrion	GO	Autophagy
SPATA18	autophagy of mitochondrion	GO	Autophagy
FUNDC1	autophagy of mitochondrion	GO	Autophagy
RIMOC1	autophagy of mitochondrion	GO	Autophagy
ATG9B	autophagy of mitochondrion	GO	Autophagy
MAP1LC3C	autophagy of mitochondrion	GO	Autophagy
CISD2	autophagy of mitochondrion	GO	Autophagy
MAP1LC3B2	autophagy of mitochondrion	GO	Autophagy
ABL1	autophagy	GO	Autophagy
ABL2	autophagy	GO	Autophagy
ADPRH	autophagy	GO	Autophagy
ADRA1A	autophagy	GO	Autophagy
ADRB2	autophagy	GO	Autophagy
AKT1	autophagy	GO	Autophagy
SLC25A4	autophagy	GO	Autophagy
SLC25A5	autophagy	GO	Autophagy
ANXA7	autophagy	GO	Autophagy
ARSB	autophagy	GO	Autophagy
ATM	autophagy	GO	Autophagy
ATP2A2	autophagy	GO	Autophagy
ATP6V1A	autophagy	GO	Autophagy
ATP6V1B1	autophagy	GO	Autophagy
ATP6V1B2	autophagy	GO	Autophagy
ATP6V0C	autophagy	GO	Autophagy
ATP6V1C1	autophagy	GO	Autophagy
ATP6V1E1	autophagy	GO	Autophagy
ATP6V0B	autophagy	GO	Autophagy
ATP6V1G2	autophagy	GO	Autophagy
ATP6V0A1	autophagy	GO	Autophagy
AUP1	autophagy	GO	Autophagy
BAD	autophagy	GO	Autophagy
BCL2	autophagy	GO	Autophagy
BNIP3	autophagy	GO	Autophagy
BNIP3L	autophagy	GO	Autophagy
BOK	autophagy	GO	Autophagy
TSPO	autophagy	GO	Autophagy
VPS51	autophagy	GO	Autophagy
CALM1	autophagy	GO	Autophagy
CAPN1	autophagy	GO	Autophagy
CAPNS1	autophagy	GO	Autophagy
CASP3	autophagy	GO	Autophagy
LRBA	autophagy	GO	Autophagy
CDK5	autophagy	GO	Autophagy
CLU	autophagy	GO	Autophagy
CLN3	autophagy	GO	Autophagy
CLTC	autophagy	GO	Autophagy
PLK3	autophagy	GO	Autophagy
CRYBA1	autophagy	GO	Autophagy
CSNK2A2	autophagy	GO	Autophagy
CTSK	autophagy	GO	Autophagy
DAP	autophagy	GO	Autophagy
DAPK1	autophagy	GO	Autophagy
DAPK3	autophagy	GO	Autophagy
DCN	autophagy	GO	Autophagy
DDIT3	autophagy	GO	Autophagy
DRD2	autophagy	GO	Autophagy
DRD3	autophagy	GO	Autophagy
EEF1A1	autophagy	GO	Autophagy
EEF1A2	autophagy	GO	Autophagy
EIF4G1	autophagy	GO	Autophagy
EIF4G2	autophagy	GO	Autophagy
MARK2	autophagy	GO	Autophagy
CTTN	autophagy	GO	Autophagy
ENDOG	autophagy	GO	Autophagy
EP300	autophagy	GO	Autophagy
ERCC4	autophagy	GO	Autophagy
ERN1	autophagy	GO	Autophagy
FOXO1	autophagy	GO	Autophagy
FOXO3	autophagy	GO	Autophagy
MTOR	autophagy	GO	Autophagy
GAPDH	autophagy	GO	Autophagy
GATA4	autophagy	GO	Autophagy
GBA	autophagy	GO	Autophagy
GFAP	autophagy	GO	Autophagy
GNAI3	autophagy	GO	Autophagy
GOLGA2	autophagy	GO	Autophagy
GSK3A	autophagy	GO	Autophagy
GSK3B	autophagy	GO	Autophagy
HTT	autophagy	GO	Autophagy
HGF	autophagy	GO	Autophagy
HIF1A	autophagy	GO	Autophagy
HK2	autophagy	GO	Autophagy
HMGB1	autophagy	GO	Autophagy
HMOX1	autophagy	GO	Autophagy
HSPA8	autophagy	GO	Autophagy
HSPB1	autophagy	GO	Autophagy
HSP90AA1	autophagy	GO	Autophagy
HTR2B	autophagy	GO	Autophagy
IRF8	autophagy	GO	Autophagy
IFI16	autophagy	GO	Autophagy
IFNG	autophagy	GO	Autophagy
IL4	autophagy	GO	Autophagy
IL10	autophagy	GO	Autophagy
IL10RA	autophagy	GO	Autophagy
FOXK2	autophagy	GO	Autophagy
ITGB4	autophagy	GO	Autophagy
ITPR1	autophagy	GO	Autophagy
KDR	autophagy	GO	Autophagy
KIF25	autophagy	GO	Autophagy
LAMP2	autophagy	GO	Autophagy
LEP	autophagy	GO	Autophagy
LEPR	autophagy	GO	Autophagy
LGALS8	autophagy	GO	Autophagy
NBR1	autophagy	GO	Autophagy
MAGEA3	autophagy	GO	Autophagy
MAGEA6	autophagy	GO	Autophagy
MAPT	autophagy	GO	Autophagy
MCL1	autophagy	GO	Autophagy
MEFV	autophagy	GO	Autophagy
RAB8A	autophagy	GO	Autophagy
MET	autophagy	GO	Autophagy
MT3	autophagy	GO	Autophagy
MTM1	autophagy	GO	Autophagy
NEDD4	autophagy	GO	Autophagy
NPC1	autophagy	GO	Autophagy
TBC1D25	autophagy	GO	Autophagy
PAFAH1B2	autophagy	GO	Autophagy
PRKN	autophagy	GO	Autophagy
CHMP1A	autophagy	GO	Autophagy
PIK3C2A	autophagy	GO	Autophagy
PIK3C3	autophagy	GO	Autophagy
PIK3CA	autophagy	GO	Autophagy
PIK3CB	autophagy	GO	Autophagy
PIK3R2	autophagy	GO	Autophagy
PIP4K2A	autophagy	GO	Autophagy
CTSA	autophagy	GO	Autophagy
PRKAA1	autophagy	GO	Autophagy
PRKAA2	autophagy	GO	Autophagy
PRKACA	autophagy	GO	Autophagy
PRKD1	autophagy	GO	Autophagy
MAPK3	autophagy	GO	Autophagy
MAPK8	autophagy	GO	Autophagy
PSAP	autophagy	GO	Autophagy
PSEN1	autophagy	GO	Autophagy
QSOX1	autophagy	GO	Autophagy
RAB1A	autophagy	GO	Autophagy
RAB5A	autophagy	GO	Autophagy
RALB	autophagy	GO	Autophagy
TRIM27	autophagy	GO	Autophagy
RHEB	autophagy	GO	Autophagy
RNF5	autophagy	GO	Autophagy
ROCK1	autophagy	GO	Autophagy
S100A8	autophagy	GO	Autophagy
S100A9	autophagy	GO	Autophagy
SNCA	autophagy	GO	Autophagy
SNRNP70	autophagy	GO	Autophagy
SRC	autophagy	GO	Autophagy
SREBF1	autophagy	GO	Autophagy
SREBF2	autophagy	GO	Autophagy
TRIM21	autophagy	GO	Autophagy
STAT3	autophagy	GO	Autophagy
STK11	autophagy	GO	Autophagy
SUPT5H	autophagy	GO	Autophagy
MAP3K7	autophagy	GO	Autophagy
TAFAZZIN	autophagy	GO	Autophagy
TMBIM6	autophagy	GO	Autophagy
GPR137B	autophagy	GO	Autophagy
TP53	autophagy	GO	Autophagy
TSC1	autophagy	GO	Autophagy
TSC2	autophagy	GO	Autophagy
TSG101	autophagy	GO	Autophagy
UCHL1	autophagy	GO	Autophagy
UVRAG	autophagy	GO	Autophagy
VCP	autophagy	GO	Autophagy
VDAC1	autophagy	GO	Autophagy
XBP1	autophagy	GO	Autophagy
FZD5	autophagy	GO	Autophagy
RAB7A	autophagy	GO	Autophagy
TFEB	autophagy	GO	Autophagy
EPM2A	autophagy	GO	Autophagy
STAM	autophagy	GO	Autophagy
IFT88	autophagy	GO	Autophagy
NPRL3	autophagy	GO	Autophagy
PIP4K2B	autophagy	GO	Autophagy
SRPX	autophagy	GO	Autophagy
ULK1	autophagy	GO	Autophagy
IKBKG	autophagy	GO	Autophagy
VAMP8	autophagy	GO	Autophagy
BECN1	autophagy	GO	Autophagy
SNX4	autophagy	GO	Autophagy
RIPK2	autophagy	GO	Autophagy
CD84	autophagy	GO	Autophagy
CDK5R1	autophagy	GO	Autophagy
SQSTM1	autophagy	GO	Autophagy
MTMR3	autophagy	GO	Autophagy
HERC1	autophagy	GO	Autophagy
USP13	autophagy	GO	Autophagy
STBD1	autophagy	GO	Autophagy
ATP6V0E1	autophagy	GO	Autophagy
HAP1	autophagy	GO	Autophagy
USP10	autophagy	GO	Autophagy
MTMR4	autophagy	GO	Autophagy
ATP6V0D1	autophagy	GO	Autophagy
ATG12	autophagy	GO	Autophagy
HGS	autophagy	GO	Autophagy
AP4M1	autophagy	GO	Autophagy
SNAP29	autophagy	GO	Autophagy
PLAA	autophagy	GO	Autophagy
TGFBRAP1	autophagy	GO	Autophagy
ATG5	autophagy	GO	Autophagy
SPTLC2	autophagy	GO	Autophagy
VPS4B	autophagy	GO	Autophagy
TMEM59	autophagy	GO	Autophagy
BAG3	autophagy	GO	Autophagy
EI24	autophagy	GO	Autophagy
ATP6V1G1	autophagy	GO	Autophagy
SEC22B	autophagy	GO	Autophagy
VPS26A	autophagy	GO	Autophagy
FEZ2	autophagy	GO	Autophagy
FEZ1	autophagy	GO	Autophagy
DEPDC5	autophagy	GO	Autophagy
KDM4A	autophagy	GO	Autophagy
ULK2	autophagy	GO	Autophagy
RUBCN	autophagy	GO	Autophagy
ATG13	autophagy	GO	Autophagy
TBC1D5	autophagy	GO	Autophagy
KEAP1	autophagy	GO	Autophagy
RB1CC1	autophagy	GO	Autophagy
TRIM14	autophagy	GO	Autophagy
PLEKHM1	autophagy	GO	Autophagy
TECPR2	autophagy	GO	Autophagy
SEC16A	autophagy	GO	Autophagy
MFN2	autophagy	GO	Autophagy
HDAC6	autophagy	GO	Autophagy
BCL2L11	autophagy	GO	Autophagy
DNM1L	autophagy	GO	Autophagy
HUWE1	autophagy	GO	Autophagy
OPTN	autophagy	GO	Autophagy
RNF41	autophagy	GO	Autophagy
TRIM13	autophagy	GO	Autophagy
CALCOCO2	autophagy	GO	Autophagy
STAM2	autophagy	GO	Autophagy
ZMPSTE24	autophagy	GO	Autophagy
STUB1	autophagy	GO	Autophagy
RGS19	autophagy	GO	Autophagy
TCIRG1	autophagy	GO	Autophagy
RRAGB	autophagy	GO	Autophagy
TRIM22	autophagy	GO	Autophagy
NOD1	autophagy	GO	Autophagy
HAX1	autophagy	GO	Autophagy
TRIM38	autophagy	GO	Autophagy
VTI1B	autophagy	GO	Autophagy
KAT5	autophagy	GO	Autophagy
ATG7	autophagy	GO	Autophagy
TM9SF1	autophagy	GO	Autophagy
SPTLC1	autophagy	GO	Autophagy
NPRL2	autophagy	GO	Autophagy
CAMKK2	autophagy	GO	Autophagy
RRAGA	autophagy	GO	Autophagy
CERS1	autophagy	GO	Autophagy
PLK2	autophagy	GO	Autophagy
EHMT2	autophagy	GO	Autophagy
TLK2	autophagy	GO	Autophagy
PIM2	autophagy	GO	Autophagy
MID2	autophagy	GO	Autophagy
DEPP1	autophagy	GO	Autophagy
CDC37	autophagy	GO	Autophagy
WDR45	autophagy	GO	Autophagy
LZTS1	autophagy	GO	Autophagy
WDR6	autophagy	GO	Autophagy
SNF8	autophagy	GO	Autophagy
PARK7	autophagy	GO	Autophagy
PHB2	autophagy	GO	Autophagy
GABARAP	autophagy	GO	Autophagy
GABARAPL2	autophagy	GO	Autophagy
ATG14	autophagy	GO	Autophagy
TRAPPC8	autophagy	GO	Autophagy
ATF6	autophagy	GO	Autophagy
RAB3GAP1	autophagy	GO	Autophagy
SIRT2	autophagy	GO	Autophagy
TRIM32	autophagy	GO	Autophagy
WDFY3	autophagy	GO	Autophagy
USP33	autophagy	GO	Autophagy
SMG1	autophagy	GO	Autophagy
TAB2	autophagy	GO	Autophagy
ATG2A	autophagy	GO	Autophagy
ATG4B	autophagy	GO	Autophagy
SYT11	autophagy	GO	Autophagy
VPS13A	autophagy	GO	Autophagy
TBC1D12	autophagy	GO	Autophagy
PACS2	autophagy	GO	Autophagy
MTCL1	autophagy	GO	Autophagy
SCFD1	autophagy	GO	Autophagy
EXOC7	autophagy	GO	Autophagy
CLEC16A	autophagy	GO	Autophagy
VPS39	autophagy	GO	Autophagy
LARP1	autophagy	GO	Autophagy
UFL1	autophagy	GO	Autophagy
ATP13A2	autophagy	GO	Autophagy
SIRT1	autophagy	GO	Autophagy
ATP6V0A2	autophagy	GO	Autophagy
SNAPIN	autophagy	GO	Autophagy
DAPK2	autophagy	GO	Autophagy
ARFIP2	autophagy	GO	Autophagy
STX12	autophagy	GO	Autophagy
SH3BP4	autophagy	GO	Autophagy
GABARAPL1	autophagy	GO	Autophagy
GABARAPL3	autophagy	GO	Autophagy
RAB3GAP2	autophagy	GO	Autophagy
FBXO7	autophagy	GO	Autophagy
FBXL2	autophagy	GO	Autophagy
TECPR1	autophagy	GO	Autophagy
DCAF12	autophagy	GO	Autophagy
CHMP2B	autophagy	GO	Autophagy
ULK3	autophagy	GO	Autophagy
POLDIP2	autophagy	GO	Autophagy
GPSM1	autophagy	GO	Autophagy
WIPI2	autophagy	GO	Autophagy
PTPN22	autophagy	GO	Autophagy
KLHL3	autophagy	GO	Autophagy
HSPB8	autophagy	GO	Autophagy
NUPR1	autophagy	GO	Autophagy
VPS41	autophagy	GO	Autophagy
LAMP3	autophagy	GO	Autophagy
SNX5	autophagy	GO	Autophagy
VPS4A	autophagy	GO	Autophagy
CHMP2A	autophagy	GO	Autophagy
SESN1	autophagy	GO	Autophagy
HTRA2	autophagy	GO	Autophagy
CHMP4A	autophagy	GO	Autophagy
TMEM208	autophagy	GO	Autophagy
PYCARD	autophagy	GO	Autophagy
TBK1	autophagy	GO	Autophagy
RMC1	autophagy	GO	Autophagy
UBQLN2	autophagy	GO	Autophagy
UBQLN1	autophagy	GO	Autophagy
NRBF2	autophagy	GO	Autophagy
PIK3R4	autophagy	GO	Autophagy
FIS1	autophagy	GO	Autophagy
VPS36	autophagy	GO	Autophagy
SH3GLB1	autophagy	GO	Autophagy
TRIM17	autophagy	GO	Autophagy
VPS28	autophagy	GO	Autophagy
WAC	autophagy	GO	Autophagy
TEX264	autophagy	GO	Autophagy
SNX7	autophagy	GO	Autophagy
ATP6V1D	autophagy	GO	Autophagy
TRAPPC4	autophagy	GO	Autophagy
UFC1	autophagy	GO	Autophagy
CHMP5	autophagy	GO	Autophagy
VTA1	autophagy	GO	Autophagy
UFM1	autophagy	GO	Autophagy
ATP6V1H	autophagy	GO	Autophagy
CHMP3	autophagy	GO	Autophagy
RAB23	autophagy	GO	Autophagy
ZFYVE1	autophagy	GO	Autophagy
TPCN1	autophagy	GO	Autophagy
TRIM34	autophagy	GO	Autophagy
RAB24	autophagy	GO	Autophagy
TREM2	autophagy	GO	Autophagy
RETREG1	autophagy	GO	Autophagy
TOLLIP	autophagy	GO	Autophagy
TOMM7	autophagy	GO	Autophagy
RAB39A	autophagy	GO	Autophagy
BCAS3	autophagy	GO	Autophagy
VPS13C	autophagy	GO	Autophagy
FNBP1L	autophagy	GO	Autophagy
RASIP1	autophagy	GO	Autophagy
STX17	autophagy	GO	Autophagy
VPS37C	autophagy	GO	Autophagy
ATG16L1	autophagy	GO	Autophagy
WIPI1	autophagy	GO	Autophagy
RNF31	autophagy	GO	Autophagy
ATG2B	autophagy	GO	Autophagy
TRIM68	autophagy	GO	Autophagy
VPS13D	autophagy	GO	Autophagy
MAP1S	autophagy	GO	Autophagy
ARL8B	autophagy	GO	Autophagy
TMEM39A	autophagy	GO	Autophagy
WDR41	autophagy	GO	Autophagy
FBXW7	autophagy	GO	Autophagy
DRAM1	autophagy	GO	Autophagy
YOD1	autophagy	GO	Autophagy
PARL	autophagy	GO	Autophagy
SUPT20H	autophagy	GO	Autophagy
MTMR8	autophagy	GO	Autophagy
AMBRA1	autophagy	GO	Autophagy
VPS35	autophagy	GO	Autophagy
EXOC1	autophagy	GO	Autophagy
VPS11	autophagy	GO	Autophagy
CISD1	autophagy	GO	Autophagy
NSFL1C	autophagy	GO	Autophagy
WDR45B	autophagy	GO	Autophagy
GPR137	autophagy	GO	Autophagy
UBQLN4	autophagy	GO	Autophagy
TIGAR	autophagy	GO	Autophagy
CHMP1B	autophagy	GO	Autophagy
SMURF1	autophagy	GO	Autophagy
MCOLN1	autophagy	GO	Autophagy
SNX14	autophagy	GO	Autophagy
RPTOR	autophagy	GO	Autophagy
TBC1D14	autophagy	GO	Autophagy
ELAPOR1	autophagy	GO	Autophagy
USP36	autophagy	GO	Autophagy
VPS18	autophagy	GO	Autophagy
GRAMD1A	autophagy	GO	Autophagy
RNF213	autophagy	GO	Autophagy
WDFY4	autophagy	GO	Autophagy
EPG5	autophagy	GO	Autophagy
TRIB3	autophagy	GO	Autophagy
TP53INP2	autophagy	GO	Autophagy
RRAGD	autophagy	GO	Autophagy
SNX6	autophagy	GO	Autophagy
EXOC4	autophagy	GO	Autophagy
SCOC	autophagy	GO	Autophagy
ATG101	autophagy	GO	Autophagy
MOAP1	autophagy	GO	Autophagy
RRAGC	autophagy	GO	Autophagy
NOD2	autophagy	GO	Autophagy
MTMR14	autophagy	GO	Autophagy
ATG3	autophagy	GO	Autophagy
VPS16	autophagy	GO	Autophagy
ILRUN	autophagy	GO	Autophagy
PINK1	autophagy	GO	Autophagy
VPS33A	autophagy	GO	Autophagy
FUNDC2	autophagy	GO	Autophagy
DDRGK1	autophagy	GO	Autophagy
MTMR9	autophagy	GO	Autophagy
ATG9A	autophagy	GO	Autophagy
PHF23	autophagy	GO	Autophagy
PLEKHF1	autophagy	GO	Autophagy
FYCO1	autophagy	GO	Autophagy
MUL1	autophagy	GO	Autophagy
CHMP6	autophagy	GO	Autophagy
VPS37B	autophagy	GO	Autophagy
TBC1D17	autophagy	GO	Autophagy
PIP4K2C	autophagy	GO	Autophagy
UBA5	autophagy	GO	Autophagy
ZC3H12A	autophagy	GO	Autophagy
RUBCNL	autophagy	GO	Autophagy
ZKSCAN3	autophagy	GO	Autophagy
UBXN6	autophagy	GO	Autophagy
CPTP	autophagy	GO	Autophagy
TRIM8	autophagy	GO	Autophagy
MAP1LC3B	autophagy	GO	Autophagy
VMP1	autophagy	GO	Autophagy
SBF2	autophagy	GO	Autophagy
RAB1B	autophagy	GO	Autophagy
RAB33B	autophagy	GO	Autophagy
EMC6	autophagy	GO	Autophagy
C19orf12	autophagy	GO	Autophagy
SESN2	autophagy	GO	Autophagy
ATG10	autophagy	GO	Autophagy
HDAC10	autophagy	GO	Autophagy
EVA1A	autophagy	GO	Autophagy
KAT8	autophagy	GO	Autophagy
WDR24	autophagy	GO	Autophagy
VPS25	autophagy	GO	Autophagy
MAP1LC3A	autophagy	GO	Autophagy
USP30	autophagy	GO	Autophagy
KLHL22	autophagy	GO	Autophagy
ATG4C	autophagy	GO	Autophagy
ATG4D	autophagy	GO	Autophagy
TRIM5	autophagy	GO	Autophagy
ATG16L2	autophagy	GO	Autophagy
SEC16B	autophagy	GO	Autophagy
LACRT	autophagy	GO	Autophagy
IFT20	autophagy	GO	Autophagy
ATP6V1E2	autophagy	GO	Autophagy
BMF	autophagy	GO	Autophagy
LRSAM1	autophagy	GO	Autophagy
SLC25A46	autophagy	GO	Autophagy
RNF185	autophagy	GO	Autophagy
ACBD5	autophagy	GO	Autophagy
CHMP7	autophagy	GO	Autophagy
MTDH	autophagy	GO	Autophagy
DAPL1	autophagy	GO	Autophagy
CHMP4C	autophagy	GO	Autophagy
MVB12A	autophagy	GO	Autophagy
ATP5IF1	autophagy	GO	Autophagy
ORMDL3	autophagy	GO	Autophagy
TP53INP1	autophagy	GO	Autophagy
SNX18	autophagy	GO	Autophagy
VPS26B	autophagy	GO	Autophagy
OSBPL7	autophagy	GO	Autophagy
ATG4A	autophagy	GO	Autophagy
RNF166	autophagy	GO	Autophagy
RAB39B	autophagy	GO	Autophagy
TRIM6	autophagy	GO	Autophagy
LRRK2	autophagy	GO	Autophagy
WDR81	autophagy	GO	Autophagy
LIX1L	autophagy	GO	Autophagy
DRAM2	autophagy	GO	Autophagy
CHMP4B	autophagy	GO	Autophagy
SPATA18	autophagy	GO	Autophagy
VPS37A	autophagy	GO	Autophagy
UBXN2B	autophagy	GO	Autophagy
FUNDC1	autophagy	GO	Autophagy
SOGA1	autophagy	GO	Autophagy
SMCR8	autophagy	GO	Autophagy
VTI1A	autophagy	GO	Autophagy
SESN3	autophagy	GO	Autophagy
TICAM1	autophagy	GO	Autophagy
EXOC8	autophagy	GO	Autophagy
ATP6V0E2	autophagy	GO	Autophagy
VPS37D	autophagy	GO	Autophagy
TMEM74	autophagy	GO	Autophagy
RETREG3	autophagy	GO	Autophagy
UBXN2A	autophagy	GO	Autophagy
LIX1	autophagy	GO	Autophagy
SYNPO2	autophagy	GO	Autophagy
NLRP6	autophagy	GO	Autophagy
PGAM5	autophagy	GO	Autophagy
PIKFYVE	autophagy	GO	Autophagy
FLCN	autophagy	GO	Autophagy
TRIM65	autophagy	GO	Autophagy
RAB12	autophagy	GO	Autophagy
C9orf72	autophagy	GO	Autophagy
TRIML2	autophagy	GO	Autophagy
DHRSX	autophagy	GO	Autophagy
TPCN2	autophagy	GO	Autophagy
RNF152	autophagy	GO	Autophagy
FOXK1	autophagy	GO	Autophagy
MAPK15	autophagy	GO	Autophagy
ATP6V0D2	autophagy	GO	Autophagy
ATP6V1C2	autophagy	GO	Autophagy
SNX32	autophagy	GO	Autophagy
MFSD8	autophagy	GO	Autophagy
TAB3	autophagy	GO	Autophagy
SVIP	autophagy	GO	Autophagy
TMEM150B	autophagy	GO	Autophagy
RUFY4	autophagy	GO	Autophagy
RIMOC1	autophagy	GO	Autophagy
ATG9B	autophagy	GO	Autophagy
RAB43	autophagy	GO	Autophagy
TRIML1	autophagy	GO	Autophagy
STING1	autophagy	GO	Autophagy
NRBP2	autophagy	GO	Autophagy
ACER2	autophagy	GO	Autophagy
IRGM	autophagy	GO	Autophagy
NHLRC1	autophagy	GO	Autophagy
SOGA3	autophagy	GO	Autophagy
RAB19	autophagy	GO	Autophagy
SNX30	autophagy	GO	Autophagy
MIRLET7B	autophagy	GO	Autophagy
MIR199A1	autophagy	GO	Autophagy
TMEM41B	autophagy	GO	Autophagy
MAP1LC3C	autophagy	GO	Autophagy
RAB1C	autophagy	GO	Autophagy
BECN2	autophagy	GO	Autophagy
CISD2	autophagy	GO	Autophagy
PJVK	autophagy	GO	Autophagy
MAP1LC3B2	autophagy	GO	Autophagy
WASHC1	autophagy	GO	Autophagy
CRYZL2P-SEC16B	autophagy	GO	Autophagy
ABL1	regulation of autophagy	GO	Autophagy
ABL2	regulation of autophagy	GO	Autophagy
ADRA1A	regulation of autophagy	GO	Autophagy
ADRB2	regulation of autophagy	GO	Autophagy
AKT1	regulation of autophagy	GO	Autophagy
SLC25A4	regulation of autophagy	GO	Autophagy
SLC25A5	regulation of autophagy	GO	Autophagy
ATM	regulation of autophagy	GO	Autophagy
ATP6V1A	regulation of autophagy	GO	Autophagy
ATP6V1B1	regulation of autophagy	GO	Autophagy
ATP6V1B2	regulation of autophagy	GO	Autophagy
ATP6V0C	regulation of autophagy	GO	Autophagy
ATP6V1C1	regulation of autophagy	GO	Autophagy
ATP6V1E1	regulation of autophagy	GO	Autophagy
ATP6V0B	regulation of autophagy	GO	Autophagy
ATP6V1G2	regulation of autophagy	GO	Autophagy
ATP6V0A1	regulation of autophagy	GO	Autophagy
BAD	regulation of autophagy	GO	Autophagy
BCL2	regulation of autophagy	GO	Autophagy
BNIP3	regulation of autophagy	GO	Autophagy
BNIP3L	regulation of autophagy	GO	Autophagy
BOK	regulation of autophagy	GO	Autophagy
TSPO	regulation of autophagy	GO	Autophagy
CAPN1	regulation of autophagy	GO	Autophagy
CAPNS1	regulation of autophagy	GO	Autophagy
CASP3	regulation of autophagy	GO	Autophagy
CDK5	regulation of autophagy	GO	Autophagy
CLN3	regulation of autophagy	GO	Autophagy
PLK3	regulation of autophagy	GO	Autophagy
CRYBA1	regulation of autophagy	GO	Autophagy
CSNK2A2	regulation of autophagy	GO	Autophagy
DAP	regulation of autophagy	GO	Autophagy
DAPK1	regulation of autophagy	GO	Autophagy
DAPK3	regulation of autophagy	GO	Autophagy
DCN	regulation of autophagy	GO	Autophagy
DDIT3	regulation of autophagy	GO	Autophagy
EEF1A1	regulation of autophagy	GO	Autophagy
EEF1A2	regulation of autophagy	GO	Autophagy
EIF4G1	regulation of autophagy	GO	Autophagy
EIF4G2	regulation of autophagy	GO	Autophagy
CTTN	regulation of autophagy	GO	Autophagy
ENDOG	regulation of autophagy	GO	Autophagy
EP300	regulation of autophagy	GO	Autophagy
ERCC4	regulation of autophagy	GO	Autophagy
ERN1	regulation of autophagy	GO	Autophagy
FOXO1	regulation of autophagy	GO	Autophagy
FOXO3	regulation of autophagy	GO	Autophagy
MTOR	regulation of autophagy	GO	Autophagy
GAPDH	regulation of autophagy	GO	Autophagy
GATA4	regulation of autophagy	GO	Autophagy
GBA	regulation of autophagy	GO	Autophagy
GFAP	regulation of autophagy	GO	Autophagy
GNAI3	regulation of autophagy	GO	Autophagy
GOLGA2	regulation of autophagy	GO	Autophagy
GSK3A	regulation of autophagy	GO	Autophagy
GSK3B	regulation of autophagy	GO	Autophagy
HTT	regulation of autophagy	GO	Autophagy
HGF	regulation of autophagy	GO	Autophagy
HIF1A	regulation of autophagy	GO	Autophagy
HMGB1	regulation of autophagy	GO	Autophagy
HMOX1	regulation of autophagy	GO	Autophagy
HSPB1	regulation of autophagy	GO	Autophagy
HTR2B	regulation of autophagy	GO	Autophagy
IFI16	regulation of autophagy	GO	Autophagy
IFNG	regulation of autophagy	GO	Autophagy
IL4	regulation of autophagy	GO	Autophagy
IL10	regulation of autophagy	GO	Autophagy
IL10RA	regulation of autophagy	GO	Autophagy
FOXK2	regulation of autophagy	GO	Autophagy
ITPR1	regulation of autophagy	GO	Autophagy
KDR	regulation of autophagy	GO	Autophagy
KIF25	regulation of autophagy	GO	Autophagy
LEP	regulation of autophagy	GO	Autophagy
LEPR	regulation of autophagy	GO	Autophagy
MAGEA3	regulation of autophagy	GO	Autophagy
MAGEA6	regulation of autophagy	GO	Autophagy
MAPT	regulation of autophagy	GO	Autophagy
MCL1	regulation of autophagy	GO	Autophagy
MEFV	regulation of autophagy	GO	Autophagy
RAB8A	regulation of autophagy	GO	Autophagy
MET	regulation of autophagy	GO	Autophagy
MT3	regulation of autophagy	GO	Autophagy
MTM1	regulation of autophagy	GO	Autophagy
NEDD4	regulation of autophagy	GO	Autophagy
NPC1	regulation of autophagy	GO	Autophagy
TBC1D25	regulation of autophagy	GO	Autophagy
PAFAH1B2	regulation of autophagy	GO	Autophagy
PRKN	regulation of autophagy	GO	Autophagy
PIK3C2A	regulation of autophagy	GO	Autophagy
PIK3C3	regulation of autophagy	GO	Autophagy
PIK3CA	regulation of autophagy	GO	Autophagy
PIK3CB	regulation of autophagy	GO	Autophagy
PIK3R2	regulation of autophagy	GO	Autophagy
PIP4K2A	regulation of autophagy	GO	Autophagy
CTSA	regulation of autophagy	GO	Autophagy
PRKAA1	regulation of autophagy	GO	Autophagy
PRKAA2	regulation of autophagy	GO	Autophagy
PRKACA	regulation of autophagy	GO	Autophagy
PRKD1	regulation of autophagy	GO	Autophagy
MAPK3	regulation of autophagy	GO	Autophagy
MAPK8	regulation of autophagy	GO	Autophagy
PSAP	regulation of autophagy	GO	Autophagy
QSOX1	regulation of autophagy	GO	Autophagy
RALB	regulation of autophagy	GO	Autophagy
TRIM27	regulation of autophagy	GO	Autophagy
RHEB	regulation of autophagy	GO	Autophagy
RNF5	regulation of autophagy	GO	Autophagy
ROCK1	regulation of autophagy	GO	Autophagy
SNCA	regulation of autophagy	GO	Autophagy
SNRNP70	regulation of autophagy	GO	Autophagy
SREBF1	regulation of autophagy	GO	Autophagy
SREBF2	regulation of autophagy	GO	Autophagy
TRIM21	regulation of autophagy	GO	Autophagy
STAT3	regulation of autophagy	GO	Autophagy
STK11	regulation of autophagy	GO	Autophagy
SUPT5H	regulation of autophagy	GO	Autophagy
MAP3K7	regulation of autophagy	GO	Autophagy
GPR137B	regulation of autophagy	GO	Autophagy
TP53	regulation of autophagy	GO	Autophagy
TSC1	regulation of autophagy	GO	Autophagy
TSC2	regulation of autophagy	GO	Autophagy
UCHL1	regulation of autophagy	GO	Autophagy
UVRAG	regulation of autophagy	GO	Autophagy
VDAC1	regulation of autophagy	GO	Autophagy
FZD5	regulation of autophagy	GO	Autophagy
TFEB	regulation of autophagy	GO	Autophagy
EPM2A	regulation of autophagy	GO	Autophagy
NPRL3	regulation of autophagy	GO	Autophagy
PIP4K2B	regulation of autophagy	GO	Autophagy
ULK1	regulation of autophagy	GO	Autophagy
IKBKG	regulation of autophagy	GO	Autophagy
BECN1	regulation of autophagy	GO	Autophagy
SNX4	regulation of autophagy	GO	Autophagy
RIPK2	regulation of autophagy	GO	Autophagy
CDK5R1	regulation of autophagy	GO	Autophagy
MTMR3	regulation of autophagy	GO	Autophagy
HERC1	regulation of autophagy	GO	Autophagy
USP13	regulation of autophagy	GO	Autophagy
ATP6V0E1	regulation of autophagy	GO	Autophagy
USP10	regulation of autophagy	GO	Autophagy
MTMR4	regulation of autophagy	GO	Autophagy
ATP6V0D1	regulation of autophagy	GO	Autophagy
ATG12	regulation of autophagy	GO	Autophagy
ATG5	regulation of autophagy	GO	Autophagy
SPTLC2	regulation of autophagy	GO	Autophagy
TMEM59	regulation of autophagy	GO	Autophagy
BAG3	regulation of autophagy	GO	Autophagy
ATP6V1G1	regulation of autophagy	GO	Autophagy
SEC22B	regulation of autophagy	GO	Autophagy
VPS26A	regulation of autophagy	GO	Autophagy
FEZ2	regulation of autophagy	GO	Autophagy
FEZ1	regulation of autophagy	GO	Autophagy
DEPDC5	regulation of autophagy	GO	Autophagy
KDM4A	regulation of autophagy	GO	Autophagy
ULK2	regulation of autophagy	GO	Autophagy
RUBCN	regulation of autophagy	GO	Autophagy
KEAP1	regulation of autophagy	GO	Autophagy
TRIM14	regulation of autophagy	GO	Autophagy
HDAC6	regulation of autophagy	GO	Autophagy
BCL2L11	regulation of autophagy	GO	Autophagy
DNM1L	regulation of autophagy	GO	Autophagy
OPTN	regulation of autophagy	GO	Autophagy
RNF41	regulation of autophagy	GO	Autophagy
TRIM13	regulation of autophagy	GO	Autophagy
CALCOCO2	regulation of autophagy	GO	Autophagy
ZMPSTE24	regulation of autophagy	GO	Autophagy
RRAGB	regulation of autophagy	GO	Autophagy
TRIM22	regulation of autophagy	GO	Autophagy
NOD1	regulation of autophagy	GO	Autophagy
HAX1	regulation of autophagy	GO	Autophagy
TRIM38	regulation of autophagy	GO	Autophagy
KAT5	regulation of autophagy	GO	Autophagy
ATG7	regulation of autophagy	GO	Autophagy
SPTLC1	regulation of autophagy	GO	Autophagy
NPRL2	regulation of autophagy	GO	Autophagy
CAMKK2	regulation of autophagy	GO	Autophagy
RRAGA	regulation of autophagy	GO	Autophagy
CERS1	regulation of autophagy	GO	Autophagy
PLK2	regulation of autophagy	GO	Autophagy
EHMT2	regulation of autophagy	GO	Autophagy
TLK2	regulation of autophagy	GO	Autophagy
PIM2	regulation of autophagy	GO	Autophagy
MID2	regulation of autophagy	GO	Autophagy
DEPP1	regulation of autophagy	GO	Autophagy
WDR45	regulation of autophagy	GO	Autophagy
LZTS1	regulation of autophagy	GO	Autophagy
WDR6	regulation of autophagy	GO	Autophagy
PARK7	regulation of autophagy	GO	Autophagy
ATG14	regulation of autophagy	GO	Autophagy
ATF6	regulation of autophagy	GO	Autophagy
RAB3GAP1	regulation of autophagy	GO	Autophagy
SIRT2	regulation of autophagy	GO	Autophagy
TRIM32	regulation of autophagy	GO	Autophagy
USP33	regulation of autophagy	GO	Autophagy
SMG1	regulation of autophagy	GO	Autophagy
TAB2	regulation of autophagy	GO	Autophagy
ATG2A	regulation of autophagy	GO	Autophagy
MTCL1	regulation of autophagy	GO	Autophagy
SCFD1	regulation of autophagy	GO	Autophagy
EXOC7	regulation of autophagy	GO	Autophagy
CLEC16A	regulation of autophagy	GO	Autophagy
LARP1	regulation of autophagy	GO	Autophagy
UFL1	regulation of autophagy	GO	Autophagy
ATP13A2	regulation of autophagy	GO	Autophagy
SIRT1	regulation of autophagy	GO	Autophagy
ATP6V0A2	regulation of autophagy	GO	Autophagy
DAPK2	regulation of autophagy	GO	Autophagy
SH3BP4	regulation of autophagy	GO	Autophagy
RAB3GAP2	regulation of autophagy	GO	Autophagy
FBXO7	regulation of autophagy	GO	Autophagy
FBXL2	regulation of autophagy	GO	Autophagy
TECPR1	regulation of autophagy	GO	Autophagy
DCAF12	regulation of autophagy	GO	Autophagy
POLDIP2	regulation of autophagy	GO	Autophagy
GPSM1	regulation of autophagy	GO	Autophagy
PTPN22	regulation of autophagy	GO	Autophagy
HSPB8	regulation of autophagy	GO	Autophagy
NUPR1	regulation of autophagy	GO	Autophagy
LAMP3	regulation of autophagy	GO	Autophagy
SNX5	regulation of autophagy	GO	Autophagy
SESN1	regulation of autophagy	GO	Autophagy
HTRA2	regulation of autophagy	GO	Autophagy
CHMP4A	regulation of autophagy	GO	Autophagy
PYCARD	regulation of autophagy	GO	Autophagy
TBK1	regulation of autophagy	GO	Autophagy
RMC1	regulation of autophagy	GO	Autophagy
UBQLN2	regulation of autophagy	GO	Autophagy
UBQLN1	regulation of autophagy	GO	Autophagy
PIK3R4	regulation of autophagy	GO	Autophagy
SH3GLB1	regulation of autophagy	GO	Autophagy
WAC	regulation of autophagy	GO	Autophagy
SNX7	regulation of autophagy	GO	Autophagy
ATP6V1D	regulation of autophagy	GO	Autophagy
ATP6V1H	regulation of autophagy	GO	Autophagy
TPCN1	regulation of autophagy	GO	Autophagy
TRIM34	regulation of autophagy	GO	Autophagy
TREM2	regulation of autophagy	GO	Autophagy
VPS13C	regulation of autophagy	GO	Autophagy
RASIP1	regulation of autophagy	GO	Autophagy
ATG16L1	regulation of autophagy	GO	Autophagy
WIPI1	regulation of autophagy	GO	Autophagy
RNF31	regulation of autophagy	GO	Autophagy
TRIM68	regulation of autophagy	GO	Autophagy
VPS13D	regulation of autophagy	GO	Autophagy
TMEM39A	regulation of autophagy	GO	Autophagy
WDR41	regulation of autophagy	GO	Autophagy
FBXW7	regulation of autophagy	GO	Autophagy
DRAM1	regulation of autophagy	GO	Autophagy
PARL	regulation of autophagy	GO	Autophagy
MTMR8	regulation of autophagy	GO	Autophagy
AMBRA1	regulation of autophagy	GO	Autophagy
VPS35	regulation of autophagy	GO	Autophagy
EXOC1	regulation of autophagy	GO	Autophagy
CISD1	regulation of autophagy	GO	Autophagy
GPR137	regulation of autophagy	GO	Autophagy
UBQLN4	regulation of autophagy	GO	Autophagy
TIGAR	regulation of autophagy	GO	Autophagy
RPTOR	regulation of autophagy	GO	Autophagy
TBC1D14	regulation of autophagy	GO	Autophagy
ELAPOR1	regulation of autophagy	GO	Autophagy
USP36	regulation of autophagy	GO	Autophagy
TRIB3	regulation of autophagy	GO	Autophagy
TP53INP2	regulation of autophagy	GO	Autophagy
RRAGD	regulation of autophagy	GO	Autophagy
SNX6	regulation of autophagy	GO	Autophagy
EXOC4	regulation of autophagy	GO	Autophagy
SCOC	regulation of autophagy	GO	Autophagy
MOAP1	regulation of autophagy	GO	Autophagy
RRAGC	regulation of autophagy	GO	Autophagy
NOD2	regulation of autophagy	GO	Autophagy
PINK1	regulation of autophagy	GO	Autophagy
MTMR9	regulation of autophagy	GO	Autophagy
PHF23	regulation of autophagy	GO	Autophagy
PLEKHF1	regulation of autophagy	GO	Autophagy
FYCO1	regulation of autophagy	GO	Autophagy
PIP4K2C	regulation of autophagy	GO	Autophagy
ZC3H12A	regulation of autophagy	GO	Autophagy
ZKSCAN3	regulation of autophagy	GO	Autophagy
CPTP	regulation of autophagy	GO	Autophagy
TRIM8	regulation of autophagy	GO	Autophagy
SESN2	regulation of autophagy	GO	Autophagy
KAT8	regulation of autophagy	GO	Autophagy
WDR24	regulation of autophagy	GO	Autophagy
USP30	regulation of autophagy	GO	Autophagy
KLHL22	regulation of autophagy	GO	Autophagy
TRIM5	regulation of autophagy	GO	Autophagy
LACRT	regulation of autophagy	GO	Autophagy
ATP6V1E2	regulation of autophagy	GO	Autophagy
BMF	regulation of autophagy	GO	Autophagy
LRSAM1	regulation of autophagy	GO	Autophagy
MTDH	regulation of autophagy	GO	Autophagy
DAPL1	regulation of autophagy	GO	Autophagy
ORMDL3	regulation of autophagy	GO	Autophagy
TP53INP1	regulation of autophagy	GO	Autophagy
SNX18	regulation of autophagy	GO	Autophagy
VPS26B	regulation of autophagy	GO	Autophagy
OSBPL7	regulation of autophagy	GO	Autophagy
RAB39B	regulation of autophagy	GO	Autophagy
TRIM6	regulation of autophagy	GO	Autophagy
LRRK2	regulation of autophagy	GO	Autophagy
DRAM2	regulation of autophagy	GO	Autophagy
CHMP4B	regulation of autophagy	GO	Autophagy
SOGA1	regulation of autophagy	GO	Autophagy
SMCR8	regulation of autophagy	GO	Autophagy
SESN3	regulation of autophagy	GO	Autophagy
TICAM1	regulation of autophagy	GO	Autophagy
EXOC8	regulation of autophagy	GO	Autophagy
ATP6V0E2	regulation of autophagy	GO	Autophagy
NLRP6	regulation of autophagy	GO	Autophagy
FLCN	regulation of autophagy	GO	Autophagy
TRIM65	regulation of autophagy	GO	Autophagy
C9orf72	regulation of autophagy	GO	Autophagy
TRIML2	regulation of autophagy	GO	Autophagy
DHRSX	regulation of autophagy	GO	Autophagy
TPCN2	regulation of autophagy	GO	Autophagy
RNF152	regulation of autophagy	GO	Autophagy
FOXK1	regulation of autophagy	GO	Autophagy
MAPK15	regulation of autophagy	GO	Autophagy
ATP6V0D2	regulation of autophagy	GO	Autophagy
ATP6V1C2	regulation of autophagy	GO	Autophagy
SNX32	regulation of autophagy	GO	Autophagy
MFSD8	regulation of autophagy	GO	Autophagy
TAB3	regulation of autophagy	GO	Autophagy
SVIP	regulation of autophagy	GO	Autophagy
RUFY4	regulation of autophagy	GO	Autophagy
TRIML1	regulation of autophagy	GO	Autophagy
STING1	regulation of autophagy	GO	Autophagy
NRBP2	regulation of autophagy	GO	Autophagy
ACER2	regulation of autophagy	GO	Autophagy
IRGM	regulation of autophagy	GO	Autophagy
SOGA3	regulation of autophagy	GO	Autophagy
SNX30	regulation of autophagy	GO	Autophagy
MIRLET7B	regulation of autophagy	GO	Autophagy
MIR199A1	regulation of autophagy	GO	Autophagy
CISD2	regulation of autophagy	GO	Autophagy
WASHC1	regulation of autophagy	GO	Autophagy
ADRA1A	negative regulation of autophagy	GO	Autophagy
AKT1	negative regulation of autophagy	GO	Autophagy
BCL2	negative regulation of autophagy	GO	Autophagy
TSPO	negative regulation of autophagy	GO	Autophagy
DAP	negative regulation of autophagy	GO	Autophagy
EIF4G1	negative regulation of autophagy	GO	Autophagy
EIF4G2	negative regulation of autophagy	GO	Autophagy
MTOR	negative regulation of autophagy	GO	Autophagy
GATA4	negative regulation of autophagy	GO	Autophagy
GOLGA2	negative regulation of autophagy	GO	Autophagy
HGF	negative regulation of autophagy	GO	Autophagy
HMOX1	negative regulation of autophagy	GO	Autophagy
HTR2B	negative regulation of autophagy	GO	Autophagy
IL10	negative regulation of autophagy	GO	Autophagy
IL10RA	negative regulation of autophagy	GO	Autophagy
FOXK2	negative regulation of autophagy	GO	Autophagy
KIF25	negative regulation of autophagy	GO	Autophagy
LEP	negative regulation of autophagy	GO	Autophagy
LEPR	negative regulation of autophagy	GO	Autophagy
MAGEA3	negative regulation of autophagy	GO	Autophagy
MAGEA6	negative regulation of autophagy	GO	Autophagy
MCL1	negative regulation of autophagy	GO	Autophagy
MET	negative regulation of autophagy	GO	Autophagy
MT3	negative regulation of autophagy	GO	Autophagy
MTM1	negative regulation of autophagy	GO	Autophagy
NPC1	negative regulation of autophagy	GO	Autophagy
PIK3CA	negative regulation of autophagy	GO	Autophagy
CTSA	negative regulation of autophagy	GO	Autophagy
QSOX1	negative regulation of autophagy	GO	Autophagy
RNF5	negative regulation of autophagy	GO	Autophagy
SNCA	negative regulation of autophagy	GO	Autophagy
SNRNP70	negative regulation of autophagy	GO	Autophagy
STAT3	negative regulation of autophagy	GO	Autophagy
TP53	negative regulation of autophagy	GO	Autophagy
TSC1	negative regulation of autophagy	GO	Autophagy
TSC2	negative regulation of autophagy	GO	Autophagy
BECN1	negative regulation of autophagy	GO	Autophagy
HERC1	negative regulation of autophagy	GO	Autophagy
SEC22B	negative regulation of autophagy	GO	Autophagy
FEZ2	negative regulation of autophagy	GO	Autophagy
FEZ1	negative regulation of autophagy	GO	Autophagy
KDM4A	negative regulation of autophagy	GO	Autophagy
RUBCN	negative regulation of autophagy	GO	Autophagy
RNF41	negative regulation of autophagy	GO	Autophagy
ATG7	negative regulation of autophagy	GO	Autophagy
RRAGA	negative regulation of autophagy	GO	Autophagy
EHMT2	negative regulation of autophagy	GO	Autophagy
TLK2	negative regulation of autophagy	GO	Autophagy
LZTS1	negative regulation of autophagy	GO	Autophagy
WDR6	negative regulation of autophagy	GO	Autophagy
SIRT2	negative regulation of autophagy	GO	Autophagy
SMG1	negative regulation of autophagy	GO	Autophagy
TAB2	negative regulation of autophagy	GO	Autophagy
SCFD1	negative regulation of autophagy	GO	Autophagy
CLEC16A	negative regulation of autophagy	GO	Autophagy
POLDIP2	negative regulation of autophagy	GO	Autophagy
PTPN22	negative regulation of autophagy	GO	Autophagy
NUPR1	negative regulation of autophagy	GO	Autophagy
CHMP4A	negative regulation of autophagy	GO	Autophagy
TREM2	negative regulation of autophagy	GO	Autophagy
RASIP1	negative regulation of autophagy	GO	Autophagy
TMEM39A	negative regulation of autophagy	GO	Autophagy
MTMR8	negative regulation of autophagy	GO	Autophagy
UBQLN4	negative regulation of autophagy	GO	Autophagy
TIGAR	negative regulation of autophagy	GO	Autophagy
TBC1D14	negative regulation of autophagy	GO	Autophagy
USP36	negative regulation of autophagy	GO	Autophagy
PINK1	negative regulation of autophagy	GO	Autophagy
MTMR9	negative regulation of autophagy	GO	Autophagy
PHF23	negative regulation of autophagy	GO	Autophagy
ZKSCAN3	negative regulation of autophagy	GO	Autophagy
CPTP	negative regulation of autophagy	GO	Autophagy
USP30	negative regulation of autophagy	GO	Autophagy
KLHL22	negative regulation of autophagy	GO	Autophagy
BMF	negative regulation of autophagy	GO	Autophagy
DAPL1	negative regulation of autophagy	GO	Autophagy
LRRK2	negative regulation of autophagy	GO	Autophagy
CHMP4B	negative regulation of autophagy	GO	Autophagy
SMCR8	negative regulation of autophagy	GO	Autophagy
FOXK1	negative regulation of autophagy	GO	Autophagy
TAB3	negative regulation of autophagy	GO	Autophagy
NRBP2	negative regulation of autophagy	GO	Autophagy
MIRLET7B	negative regulation of autophagy	GO	Autophagy
MIR199A1	negative regulation of autophagy	GO	Autophagy
WASHC1	negative regulation of autophagy	GO	Autophagy
ADRB2	positive regulation of autophagy	GO	Autophagy
SLC25A4	positive regulation of autophagy	GO	Autophagy
SLC25A5	positive regulation of autophagy	GO	Autophagy
BAD	positive regulation of autophagy	GO	Autophagy
BNIP3	positive regulation of autophagy	GO	Autophagy
BNIP3L	positive regulation of autophagy	GO	Autophagy
PLK3	positive regulation of autophagy	GO	Autophagy
DAPK1	positive regulation of autophagy	GO	Autophagy
DCN	positive regulation of autophagy	GO	Autophagy
ENDOG	positive regulation of autophagy	GO	Autophagy
FOXO1	positive regulation of autophagy	GO	Autophagy
FOXO3	positive regulation of autophagy	GO	Autophagy
GNAI3	positive regulation of autophagy	GO	Autophagy
GSK3A	positive regulation of autophagy	GO	Autophagy
GSK3B	positive regulation of autophagy	GO	Autophagy
HTT	positive regulation of autophagy	GO	Autophagy
HIF1A	positive regulation of autophagy	GO	Autophagy
HMGB1	positive regulation of autophagy	GO	Autophagy
HMOX1	positive regulation of autophagy	GO	Autophagy
IFNG	positive regulation of autophagy	GO	Autophagy
IL4	positive regulation of autophagy	GO	Autophagy
KDR	positive regulation of autophagy	GO	Autophagy
MEFV	positive regulation of autophagy	GO	Autophagy
PAFAH1B2	positive regulation of autophagy	GO	Autophagy
PRKN	positive regulation of autophagy	GO	Autophagy
PIK3C2A	positive regulation of autophagy	GO	Autophagy
PIK3CB	positive regulation of autophagy	GO	Autophagy
PIP4K2A	positive regulation of autophagy	GO	Autophagy
PRKAA1	positive regulation of autophagy	GO	Autophagy
PRKAA2	positive regulation of autophagy	GO	Autophagy
PRKD1	positive regulation of autophagy	GO	Autophagy
MAPK3	positive regulation of autophagy	GO	Autophagy
RALB	positive regulation of autophagy	GO	Autophagy
TRIM27	positive regulation of autophagy	GO	Autophagy
ROCK1	positive regulation of autophagy	GO	Autophagy
TRIM21	positive regulation of autophagy	GO	Autophagy
STK11	positive regulation of autophagy	GO	Autophagy
SUPT5H	positive regulation of autophagy	GO	Autophagy
MAP3K7	positive regulation of autophagy	GO	Autophagy
TSC1	positive regulation of autophagy	GO	Autophagy
TSC2	positive regulation of autophagy	GO	Autophagy
UVRAG	positive regulation of autophagy	GO	Autophagy
VDAC1	positive regulation of autophagy	GO	Autophagy
TFEB	positive regulation of autophagy	GO	Autophagy
EPM2A	positive regulation of autophagy	GO	Autophagy
NPRL3	positive regulation of autophagy	GO	Autophagy
PIP4K2B	positive regulation of autophagy	GO	Autophagy
ULK1	positive regulation of autophagy	GO	Autophagy
IKBKG	positive regulation of autophagy	GO	Autophagy
BECN1	positive regulation of autophagy	GO	Autophagy
SNX4	positive regulation of autophagy	GO	Autophagy
RIPK2	positive regulation of autophagy	GO	Autophagy
SPTLC2	positive regulation of autophagy	GO	Autophagy
TMEM59	positive regulation of autophagy	GO	Autophagy
BAG3	positive regulation of autophagy	GO	Autophagy
DEPDC5	positive regulation of autophagy	GO	Autophagy
ULK2	positive regulation of autophagy	GO	Autophagy
TRIM14	positive regulation of autophagy	GO	Autophagy
BCL2L11	positive regulation of autophagy	GO	Autophagy
OPTN	positive regulation of autophagy	GO	Autophagy
TRIM13	positive regulation of autophagy	GO	Autophagy
CALCOCO2	positive regulation of autophagy	GO	Autophagy
TRIM22	positive regulation of autophagy	GO	Autophagy
NOD1	positive regulation of autophagy	GO	Autophagy
TRIM38	positive regulation of autophagy	GO	Autophagy
KAT5	positive regulation of autophagy	GO	Autophagy
SPTLC1	positive regulation of autophagy	GO	Autophagy
NPRL2	positive regulation of autophagy	GO	Autophagy
CAMKK2	positive regulation of autophagy	GO	Autophagy
CERS1	positive regulation of autophagy	GO	Autophagy
PLK2	positive regulation of autophagy	GO	Autophagy
PIM2	positive regulation of autophagy	GO	Autophagy
MID2	positive regulation of autophagy	GO	Autophagy
WDR45	positive regulation of autophagy	GO	Autophagy
PARK7	positive regulation of autophagy	GO	Autophagy
ATF6	positive regulation of autophagy	GO	Autophagy
RAB3GAP1	positive regulation of autophagy	GO	Autophagy
TRIM32	positive regulation of autophagy	GO	Autophagy
ATG2A	positive regulation of autophagy	GO	Autophagy
LARP1	positive regulation of autophagy	GO	Autophagy
UFL1	positive regulation of autophagy	GO	Autophagy
SIRT1	positive regulation of autophagy	GO	Autophagy
SH3BP4	positive regulation of autophagy	GO	Autophagy
RAB3GAP2	positive regulation of autophagy	GO	Autophagy
FBXO7	positive regulation of autophagy	GO	Autophagy
GPSM1	positive regulation of autophagy	GO	Autophagy
HSPB8	positive regulation of autophagy	GO	Autophagy
SESN1	positive regulation of autophagy	GO	Autophagy
TBK1	positive regulation of autophagy	GO	Autophagy
SH3GLB1	positive regulation of autophagy	GO	Autophagy
WAC	positive regulation of autophagy	GO	Autophagy
SNX7	positive regulation of autophagy	GO	Autophagy
TPCN1	positive regulation of autophagy	GO	Autophagy
TRIM34	positive regulation of autophagy	GO	Autophagy
ATG16L1	positive regulation of autophagy	GO	Autophagy
WIPI1	positive regulation of autophagy	GO	Autophagy
RNF31	positive regulation of autophagy	GO	Autophagy
TRIM68	positive regulation of autophagy	GO	Autophagy
VPS13D	positive regulation of autophagy	GO	Autophagy
AMBRA1	positive regulation of autophagy	GO	Autophagy
ELAPOR1	positive regulation of autophagy	GO	Autophagy
TP53INP2	positive regulation of autophagy	GO	Autophagy
SCOC	positive regulation of autophagy	GO	Autophagy
MOAP1	positive regulation of autophagy	GO	Autophagy
NOD2	positive regulation of autophagy	GO	Autophagy
PINK1	positive regulation of autophagy	GO	Autophagy
PLEKHF1	positive regulation of autophagy	GO	Autophagy
FYCO1	positive regulation of autophagy	GO	Autophagy
PIP4K2C	positive regulation of autophagy	GO	Autophagy
ZC3H12A	positive regulation of autophagy	GO	Autophagy
TRIM8	positive regulation of autophagy	GO	Autophagy
SESN2	positive regulation of autophagy	GO	Autophagy
TRIM5	positive regulation of autophagy	GO	Autophagy
LACRT	positive regulation of autophagy	GO	Autophagy
LRSAM1	positive regulation of autophagy	GO	Autophagy
MTDH	positive regulation of autophagy	GO	Autophagy
ORMDL3	positive regulation of autophagy	GO	Autophagy
TP53INP1	positive regulation of autophagy	GO	Autophagy
SNX18	positive regulation of autophagy	GO	Autophagy
TRIM6	positive regulation of autophagy	GO	Autophagy
LRRK2	positive regulation of autophagy	GO	Autophagy
SMCR8	positive regulation of autophagy	GO	Autophagy
SESN3	positive regulation of autophagy	GO	Autophagy
TICAM1	positive regulation of autophagy	GO	Autophagy
FLCN	positive regulation of autophagy	GO	Autophagy
TRIM65	positive regulation of autophagy	GO	Autophagy
C9orf72	positive regulation of autophagy	GO	Autophagy
TRIML2	positive regulation of autophagy	GO	Autophagy
DHRSX	positive regulation of autophagy	GO	Autophagy
RNF152	positive regulation of autophagy	GO	Autophagy
SVIP	positive regulation of autophagy	GO	Autophagy
RUFY4	positive regulation of autophagy	GO	Autophagy
TRIML1	positive regulation of autophagy	GO	Autophagy
STING1	positive regulation of autophagy	GO	Autophagy
IRGM	positive regulation of autophagy	GO	Autophagy
SNX30	positive regulation of autophagy	GO	Autophagy
ADPRH	macroautophagy	GO	Autophagy
ADRB2	macroautophagy	GO	Autophagy
AKT1	macroautophagy	GO	Autophagy
SLC25A4	macroautophagy	GO	Autophagy
SLC25A5	macroautophagy	GO	Autophagy
ATP2A2	macroautophagy	GO	Autophagy
ATP6V1A	macroautophagy	GO	Autophagy
ATP6V1B1	macroautophagy	GO	Autophagy
ATP6V1B2	macroautophagy	GO	Autophagy
ATP6V0C	macroautophagy	GO	Autophagy
ATP6V1C1	macroautophagy	GO	Autophagy
ATP6V1E1	macroautophagy	GO	Autophagy
ATP6V0B	macroautophagy	GO	Autophagy
ATP6V1G2	macroautophagy	GO	Autophagy
ATP6V0A1	macroautophagy	GO	Autophagy
AUP1	macroautophagy	GO	Autophagy
BNIP3	macroautophagy	GO	Autophagy
BNIP3L	macroautophagy	GO	Autophagy
CALM1	macroautophagy	GO	Autophagy
CAPN1	macroautophagy	GO	Autophagy
CAPNS1	macroautophagy	GO	Autophagy
CASP3	macroautophagy	GO	Autophagy
LRBA	macroautophagy	GO	Autophagy
CDK5	macroautophagy	GO	Autophagy
CLN3	macroautophagy	GO	Autophagy
DCN	macroautophagy	GO	Autophagy
ERN1	macroautophagy	GO	Autophagy
MTOR	macroautophagy	GO	Autophagy
GAPDH	macroautophagy	GO	Autophagy
GBA	macroautophagy	GO	Autophagy
GNAI3	macroautophagy	GO	Autophagy
HTT	macroautophagy	GO	Autophagy
HIF1A	macroautophagy	GO	Autophagy
HMOX1	macroautophagy	GO	Autophagy
IL4	macroautophagy	GO	Autophagy
KDR	macroautophagy	GO	Autophagy
LAMP2	macroautophagy	GO	Autophagy
LGALS8	macroautophagy	GO	Autophagy
NBR1	macroautophagy	GO	Autophagy
MTM1	macroautophagy	GO	Autophagy
NEDD4	macroautophagy	GO	Autophagy
NPC1	macroautophagy	GO	Autophagy
TBC1D25	macroautophagy	GO	Autophagy
PAFAH1B2	macroautophagy	GO	Autophagy
PRKN	macroautophagy	GO	Autophagy
CHMP1A	macroautophagy	GO	Autophagy
PIK3C3	macroautophagy	GO	Autophagy
PIK3CA	macroautophagy	GO	Autophagy
PIP4K2A	macroautophagy	GO	Autophagy
PRKAA2	macroautophagy	GO	Autophagy
PRKACA	macroautophagy	GO	Autophagy
MAPK3	macroautophagy	GO	Autophagy
MAPK8	macroautophagy	GO	Autophagy
PSEN1	macroautophagy	GO	Autophagy
QSOX1	macroautophagy	GO	Autophagy
RAB1A	macroautophagy	GO	Autophagy
RAB5A	macroautophagy	GO	Autophagy
RALB	macroautophagy	GO	Autophagy
RHEB	macroautophagy	GO	Autophagy
RNF5	macroautophagy	GO	Autophagy
SRC	macroautophagy	GO	Autophagy
SUPT5H	macroautophagy	GO	Autophagy
MAP3K7	macroautophagy	GO	Autophagy
TAFAZZIN	macroautophagy	GO	Autophagy
TP53	macroautophagy	GO	Autophagy
TSC1	macroautophagy	GO	Autophagy
TSC2	macroautophagy	GO	Autophagy
TSG101	macroautophagy	GO	Autophagy
UCHL1	macroautophagy	GO	Autophagy
UVRAG	macroautophagy	GO	Autophagy
VCP	macroautophagy	GO	Autophagy
VDAC1	macroautophagy	GO	Autophagy
RAB7A	macroautophagy	GO	Autophagy
EPM2A	macroautophagy	GO	Autophagy
STAM	macroautophagy	GO	Autophagy
IFT88	macroautophagy	GO	Autophagy
PIP4K2B	macroautophagy	GO	Autophagy
ULK1	macroautophagy	GO	Autophagy
IKBKG	macroautophagy	GO	Autophagy
VAMP8	macroautophagy	GO	Autophagy
BECN1	macroautophagy	GO	Autophagy
SNX4	macroautophagy	GO	Autophagy
RIPK2	macroautophagy	GO	Autophagy
CDK5R1	macroautophagy	GO	Autophagy
SQSTM1	macroautophagy	GO	Autophagy
MTMR3	macroautophagy	GO	Autophagy
STBD1	macroautophagy	GO	Autophagy
ATP6V0E1	macroautophagy	GO	Autophagy
ATP6V0D1	macroautophagy	GO	Autophagy
ATG12	macroautophagy	GO	Autophagy
HGS	macroautophagy	GO	Autophagy
AP4M1	macroautophagy	GO	Autophagy
SNAP29	macroautophagy	GO	Autophagy
PLAA	macroautophagy	GO	Autophagy
ATG5	macroautophagy	GO	Autophagy
SPTLC2	macroautophagy	GO	Autophagy
VPS4B	macroautophagy	GO	Autophagy
BAG3	macroautophagy	GO	Autophagy
EI24	macroautophagy	GO	Autophagy
ATP6V1G1	macroautophagy	GO	Autophagy
SEC22B	macroautophagy	GO	Autophagy
VPS26A	macroautophagy	GO	Autophagy
FEZ2	macroautophagy	GO	Autophagy
FEZ1	macroautophagy	GO	Autophagy
ULK2	macroautophagy	GO	Autophagy
RUBCN	macroautophagy	GO	Autophagy
ATG13	macroautophagy	GO	Autophagy
TBC1D5	macroautophagy	GO	Autophagy
RB1CC1	macroautophagy	GO	Autophagy
PLEKHM1	macroautophagy	GO	Autophagy
MFN2	macroautophagy	GO	Autophagy
HDAC6	macroautophagy	GO	Autophagy
HUWE1	macroautophagy	GO	Autophagy
OPTN	macroautophagy	GO	Autophagy
RNF41	macroautophagy	GO	Autophagy
TRIM13	macroautophagy	GO	Autophagy
CALCOCO2	macroautophagy	GO	Autophagy
STAM2	macroautophagy	GO	Autophagy
TCIRG1	macroautophagy	GO	Autophagy
NOD1	macroautophagy	GO	Autophagy
VTI1B	macroautophagy	GO	Autophagy
ATG7	macroautophagy	GO	Autophagy
SPTLC1	macroautophagy	GO	Autophagy
CERS1	macroautophagy	GO	Autophagy
[truncated: 2,040 more rows]
