# Supplementary material for: Dissecting order amidst chaos of programmed cell deaths: construction of a diagnostic model for KIRC using transcriptomic information in blood-derived exosomes and single-cell multi-omics data in tumor microenvironment
Source: Front Immunol. 2023 Apr 19;14:1130513. doi: 10.3389/fimmu.2023.1130513 (PMC10154557; doi:10.3389/fimmu.2023.1130513)
Supplement: Supplementary file 2 [file Table_2.xlsx]

## Sheet: Sheet1
Supplementary Table 2: Sample information and quality control data
GEO id	SRA_file	Type	Gender	Age	Name	Cell number before QC	Cell number after QC
GSE131685	SRR10377488	Para-carcinoma tissue	male	57	health_A	8098	7287
GSE140989	None	Normal tissue from a kidney biopsy	unknown	unknown	health_AA	5683	707
GSE140989	None	Normal tissue from a kidney biopsy	unknown	unknown	health_AB	7671	770
GSE140989	None	Normal tissue from a kidney biopsy	unknown	unknown	health_AC	4344	605
GSE140989	None	Normal tissue from a kidney biopsy	unknown	unknown	health_AD	762	375
GSE140989	None	Normal tissue from a kidney biopsy	unknown	unknown	health_AE	1027	458
GSE140989	None	Normal tissue from a kidney biopsy	unknown	unknown	health_AF	1071	634
GSE140989	None	Normal tissue from a kidney biopsy	unknown	unknown	health_AG	771	424
GSE140989	None	Normal tissue from a kidney biopsy	unknown	unknown	health_AH	5815	2372
GSE131685	SRR10377489	Para-carcinoma tissue	female	59	health_B	6449	5613
GSE131685	SRR10377490	Para-carcinoma tissue	male	65	health_C	10732	10242
GSE140989	None	Para-carcinoma tissue	unknown	unknown	health_D	1229	630
GSE140989	None	Para-carcinoma tissue	unknown	unknown	health_E	2456	1304
GSE140989	None	Para-carcinoma tissue	unknown	unknown	health_F	6525	3228
GSE140989	None	Para-carcinoma tissue	unknown	unknown	health_G	412	235
GSE140989	None	Para-carcinoma tissue	unknown	unknown	health_H	2444	1586
GSE140989	None	Para-carcinoma tissue	unknown	unknown	health_I	6101	1574
GSE139555	None	Para-carcinoma tissue (immune cells)	male	65	health_immune_A	5879	2665
GSE139555	None	Para-carcinoma tissue (immune cells)	female	45	health_immune_B	7976	7970
GSE139555	None	Para-carcinoma tissue (immune cells)	male	62	health_immune_C	5538	5508
GSE140989	None	Para-carcinoma tissue	unknown	unknown	health_J	1193	660
GSE140989	None	Para-carcinoma tissue	unknown	unknown	health_K	4848	1242
GSE140989	None	Para-carcinoma tissue	unknown	unknown	health_L	607	296
GSE140989	None	Para-carcinoma tissue	unknown	unknown	health_M	4666	2459
GSE140989	None	Para-carcinoma tissue	unknown	unknown	health_N	430	296
GSE140989	None	Para-carcinoma tissue	unknown	unknown	health_O	3519	2007
GSE140989	None	Para-carcinoma tissue	unknown	unknown	health_P	3055	1255
GSE140989	None	Para-carcinoma tissue	unknown	unknown	health_Q	3107	1272
GSE140989	None	Para-carcinoma tissue	unknown	unknown	health_R	1221	487
GSE140989	None	Para-carcinoma tissue	unknown	unknown	health_S	596	280
GSE156632	SRR12492256	Para-carcinoma tissue	female	41	health_T	16136	9026
GSE156632	SRR12492252	Para-carcinoma tissue	female	59	health_U	9940	4633
GSE156632	SRR12492250	Para-carcinoma tissue	male	68	health_V	30521	21698
GSE156632	SRR12492248	Para-carcinoma tissue	male	51	health_W	8808	7881
GSE156632	SRR12492245	Para-carcinoma tissue	male	68	health_X	3262	2486
GSE152938	SRR12066654	Para-carcinoma tissue	male	33	health_Y	2644	1472
GSE152938	SRR12066651	ccRCC	male	50	tumor_B	10740	9509
GSE152938	SRR12066653	ccRCC	male	41	tumor_C	9766	9007
GSE156632	SRR12492259	ccRCC	female	65	tumor_D	10112	9156
GSE156632	SRR12492257	ccRCC	female	65	tumor_E	6774	6122
GSE156632	SRR12492253	ccRCC	female	41	tumor_F	15675	12131
GSE156632	SRR12492251	ccRCC	female	59	tumor_G	6619	5133
GSE156632	SRR12492249	ccRCC	male	68	tumor_H	21724	20539
GSE156632	SRR12492247	ccRCC	male	51	tumor_I	12711	11458
GSE139555	None	ccRCC (immune cells)	male	65	tumor_immue_E	7363	7338
GSE139555	None	ccRCC (immune cells)	female	45	tumor_immue_F	5529	5524
GSE139555	None	ccRCC (immune cells)	male	62	tumor_immue_G	6712	6671
GSE156632	SRR12492243	ccRCC	male	68	tumor_J	3571	1930
