# Supplementary material for: Dissecting order amidst chaos of programmed cell deaths: construction of a diagnostic model for KIRC using transcriptomic information in blood-derived exosomes and single-cell multi-omics data in tumor microenvironment
Source: Front Immunol. 2023 Apr 19;14:1130513. doi: 10.3389/fimmu.2023.1130513 (PMC10154557; doi:10.3389/fimmu.2023.1130513)
Supplement: Supplementary file 3 [file Table_3.xlsx]

## Sheet: Supplementary Table 3
Supplementary Table 3: The marker genes of each cell cluster
Gene symbol	p_val	avg_log2FC	pct.1	pct.2	p_val_adj	Cluster
CCL5	0	1.60402	0.69	0.159	0	0
BTG1	0	1.33881	0.872	0.508	0	0
RPS29	0	1.22299	0.998	0.93	0	0
CD3D	0	1.18647	0.687	0.094	0	0
CXCR4	0	1.16718	0.703	0.266	0	0
GZMK	0	1.14866	0.39	0.044	0	0
KLRB1	0	1.14379	0.366	0.095	0	0
RPS27	0	1.07768	1	0.994	0	0
MALAT1	0	1.06442	0.998	0.877	0	0
B2M	0	1.04642	0.998	0.946	0	0
NKG7	0	1.00975	0.532	0.146	0	0
CD52	0	1.00899	0.702	0.225	0	0
TRBC2	0	0.968892	0.441	0.046	0	0
TMSB4X	0	0.942474	0.997	0.832	0	0
TRAC	0	0.941906	0.438	0.033	0	0
RPS2	0	0.869592	0.99	0.925	0	0
IL7R	0	0.859799	0.422	0.077	0	0
HLA-B	0	0.846117	0.826	0.459	0	0
ZFP36L2	0	0.840259	0.6	0.3	0	0
RPLP2	0	0.838455	0.997	0.976	0	0
HSP90AA1	0	0.836092	0.838	0.681	0	0
RPS3	0	0.83311	0.997	0.958	0	0
GZMA	0	0.825914	0.472	0.103	0	0
RPL27A	0	0.824695	0.987	0.93	0	0
HSPA6	0	0.818166	0.315	0.121	0	0
LTB	0	0.81216	0.392	0.089	0	0
CD2	0	0.799367	0.529	0.083	0	0
DUSP2	0	0.79687	0.456	0.129	0	0
RPL23A	0	0.788468	0.997	0.967	0	0
RPS19	0	0.775794	0.999	0.983	0	0
CMC1	0	0.773676	0.32	0.123	0	0
CD69	0	0.764428	0.464	0.137	0	0
CREM	0	0.763874	0.398	0.159	0	0
HLA-C	0	0.744769	0.882	0.6	0	0
HCST	0	0.732998	0.639	0.224	0	0
TRBC1	0	0.727425	0.303	0.037	0	0
RPS10	0	0.71758	0.853	0.634	0	0
DNAJB1	0	0.716808	0.682	0.431	0	0
CD3E	0	0.714151	0.535	0.092	0	0
RPL13A	0	0.706063	0.987	0.938	0	0
S100A4	0	0.699404	0.741	0.331	0	0
CST7	0	0.696864	0.452	0.115	0	0
RPS15A	0	0.691259	0.999	0.986	0	0
IL32	0	0.683844	0.774	0.394	0	0
RPL28	0	0.680091	0.999	0.988	0	0
SRSF7	0	0.654467	0.528	0.248	0	0
RPL21	0	0.652648	0.997	0.964	0	0
HLA-A	0	0.640215	0.915	0.672	0	0
HSPA1A	0	0.609819	0.652	0.461	0	0
RPSA	0	0.60564	0.89	0.705	0	0
HSPA1B	0	0.581959	0.547	0.34	0	0
PTPRC	0	0.572953	0.541	0.215	0	0
RGS1	0	0.57134	0.426	0.167	0	0
RPS18	0	0.570094	0.999	0.995	0	0
CRIP1	0	0.558	0.624	0.285	0	0
CD3G	0	0.544113	0.373	0.055	0	0
RPS28	0	0.538442	0.934	0.833	0	0
ANXA1	0	0.537165	0.372	0.204	0	0
RPS25	0	0.531286	0.997	0.983	0	0
HSPA8	0	0.529792	0.714	0.54	0	0
RPL30	0	0.529149	0.995	0.972	0	0
CD7	0	0.522099	0.367	0.08	0	0
RPL36A	0	0.51977	0.869	0.71	0	0
RPL13	0	0.510137	1	0.998	0	0
RPLP1	0	0.503398	0.999	0.998	0	0
RPS21	0	0.502303	0.975	0.904	0	0
RPS12	0	0.501916	0.999	0.992	0	0
HLA-E	0	0.499576	0.652	0.328	0	0
CD27	0	0.498642	0.271	0.035	0	0
RPL17	0	0.4984	0.835	0.682	0	0
SH3BGRL3	0	0.497562	0.782	0.501	0	0
ITM2A	0	0.492023	0.333	0.081	0	0
DNAJA1	0	0.490807	0.483	0.305	0	0
CORO1A	0	0.488994	0.5	0.202	0	0
SRGN	0	0.488251	0.775	0.394	0	0
RPL10	0	0.487614	1	0.997	0	0
CACYBP	0	0.482979	0.396	0.177	0	0
CD8A	0	0.481188	0.273	0.037	0	0
CD48	0	0.477598	0.455	0.155	0	0
TSC22D3	0	0.467023	0.62	0.411	0	0
RPL38	0	0.462737	0.972	0.922	0	0
GZMH	0	0.462413	0.249	0.078	0	0
RPS27A	0	0.461688	0.999	0.993	0	0
H3F3B	0	0.4596	0.893	0.768	0	0
RPL31	0	0.45549	0.964	0.906	0	0
RPL18A	0	0.453309	0.997	0.981	0	0
RPL35A	0	0.4517	0.995	0.978	0	0
RPS20	0	0.449719	0.927	0.821	0	0
ARHGDIB	0	0.447514	0.627	0.331	0	0
RPL10A	0	0.444137	0.971	0.911	0	0
RPS14	0	0.442855	0.999	0.994	0	0
RPS4X	0	0.441561	0.997	0.979	0	0
RPL27	0	0.430545	0.963	0.91	0	0
CD8B	0	0.428682	0.25	0.031	0	0
PCED1B-AS1	0	0.423987	0.332	0.1	0	0
RPS16	0	0.419701	0.99	0.957	0	0
EVL	0	0.418296	0.384	0.128	0	0
CYTIP	0	0.404857	0.374	0.123	0	0
RPL39	0	0.404467	0.997	0.978	0	0
ACAP1	0	0.404084	0.337	0.07	0	0
IL2RG	0	0.403917	0.356	0.105	0	0
RPL15	0	0.40298	0.995	0.968	0	0
IFNG	0	0.400923	0.18	0.039	0	0
RPS6	0	0.399399	0.997	0.985	0	0
ISG20	0	0.394476	0.369	0.121	0	0
TUBA4A	0	0.39271	0.337	0.114	0	0
HSPH1	0	0.386211	0.417	0.239	0	0
MYL12A	0	0.383087	0.636	0.487	0	0
RPL34	0	0.380605	0.999	0.996	0	0
RPL18	0	0.375058	0.983	0.943	0	0
LCK	0	0.373577	0.303	0.059	0	0
PPP2R5C	0	0.372081	0.325	0.102	0	0
RPL3	0	0.368077	0.996	0.983	0	0
STK4	0	0.36739	0.336	0.111	0	0
RPL32	0	0.355563	0.999	0.994	0	0
CLEC2B	0	0.355058	0.331	0.149	0	0
STK17A	0	0.352474	0.301	0.078	0	0
FAU	0	0.349614	0.992	0.971	0	0
RPL41	0	0.346676	1	0.998	0	0
RPL37	0	0.345231	0.992	0.978	0	0
PPP1R2	0	0.345207	0.334	0.138	0	0
RPL14	0	0.343158	0.979	0.956	0	0
CLEC2D	0	0.342416	0.249	0.046	0	0
DUSP4	0	0.342261	0.186	0.035	0	0
RGS2	0	0.342003	0.359	0.183	0	0
DDX5	0	0.336368	0.661	0.474	0	0
RAC2	0	0.335012	0.384	0.156	0	0
GMFG	0	0.33392	0.444	0.223	0	0
RPL35	0	0.329939	0.989	0.966	0	0
GPBP1	0	0.3283	0.368	0.185	0	0
RPL6	0	0.326375	0.978	0.941	0	0
PFN1	0	0.323297	0.839	0.712	0	0
LEPROTL1	0	0.321986	0.337	0.151	0	0
RPL36AL	0	0.321118	0.758	0.619	0	0
RPL19	0	0.31747	0.998	0.992	0	0
RPS3A	0	0.313087	0.996	0.987	0	0
RPL36	0	0.311742	0.993	0.979	0	0
PLAAT4	0	0.30927	0.284	0.108	0	0
CD44	0	0.30767	0.363	0.16	0	0
HMGB2	0	0.307005	0.357	0.173	0	0
DDX24	0	0.302002	0.37	0.189	0	0
YPEL5	0	0.301921	0.335	0.181	0	0
SELENOK	0	0.301532	0.374	0.233	0	0
GZMM	0	0.29969	0.261	0.068	0	0
APOBEC3G	0	0.295781	0.233	0.061	0	0
ARL4C	0	0.295649	0.266	0.104	0	0
EEF1D	0	0.295621	0.893	0.804	0	0
SPOCK2	0	0.292691	0.242	0.051	0	0
RGCC	0	0.290107	0.327	0.134	0	0
RPL11	0	0.287313	0.999	0.992	0	0
RPS15	0	0.284899	0.998	0.993	0	0
NOP53	0	0.282924	0.468	0.311	0	0
DOK2	0	0.282302	0.252	0.082	0	0
TSPYL2	0	0.279763	0.245	0.09	0	0
PMAIP1	0	0.276967	0.216	0.102	0	0
GPSM3	0	0.275693	0.355	0.166	0	0
UBA52	0	0.272475	0.973	0.943	0	0
ARPC2	0	0.268847	0.561	0.396	0	0
HNRNPA1	0	0.268216	0.755	0.644	0	0
BCL11B	0	0.267907	0.199	0.03	0	0
RPL26	0	0.26732	0.997	0.986	0	0
CD53	0	0.266609	0.353	0.171	0	0
CD99	0	0.266308	0.444	0.255	0	0
RPS7	0	0.264498	0.988	0.966	0	0
PTMA	0	0.263699	0.989	0.961	0	0
CD96	0	0.262878	0.216	0.043	0	0
CD37	0	0.261937	0.475	0.227	0	0
PIK3IP1	0	0.259042	0.226	0.065	0	0
RPL9	0	0.257121	0.988	0.976	0	0
PSMB9	0	0.256516	0.369	0.209	0	0
LAT	0	0.255971	0.219	0.047	0	0
RHOH	0	0.255064	0.224	0.059	0	0
DDIT4	0	0.254853	0.391	0.257	0	0
TMA7	0	0.254454	0.79	0.664	0	0
TOMM7	0	0.254167	0.809	0.713	0	0
CTSW	0	0.250632	0.234	0.081	0	0
ID2	3.85e-305	0.353451	0.499	0.371	1.27e-300	0
UBC	6.63e-302	0.275521	0.754	0.64	2.19e-297	0
RPS17	2.32e-296	0.372629	0.736	0.671	7.67e-292	0
HSPE1	1.06e-285	0.532067	0.655	0.577	3.53e-281	0
MRPL18	7.61e-256	0.258329	0.287	0.186	2.52e-251	0
TXNIP	2.02e-235	0.396373	0.54	0.425	6.71e-231	0
H2AFZ	1.94e-198	0.283269	0.484	0.39	6.42e-194	0
HSPD1	7.03e-155	0.312743	0.435	0.359	2.33e-150	0
HSP90AB1	1.15e-150	0.276118	0.637	0.571	3.82e-146	0
JUND	1.53e-117	0.286336	0.38	0.298	5.06e-113	0
DYNLL1	5.78e-59	0.273084	0.556	0.533	1.91e-54	0
MT1G	0	2.35619	0.978	0.375	0	1
MT1H	0	2.11757	0.94	0.258	0	1
MT1F	0	1.83405	0.95	0.313	0	1
MIOX	0	1.80324	0.864	0.235	0	1
MT1X	0	1.76981	0.959	0.408	0	1
ALDOB	0	1.75476	0.913	0.264	0	1
MT1E	0	1.59481	0.938	0.369	0	1
GPX3	0	1.54828	0.973	0.426	0	1
SUCLG1	0	1.51105	0.898	0.289	0	1
GATM	0	1.47026	0.919	0.289	0	1
PDZK1IP1	0	1.42127	0.95	0.34	0	1
GSTA1	0	1.37053	0.812	0.271	0	1
HPD	0	1.36856	0.782	0.201	0	1
MT2A	0	1.35232	0.966	0.671	0	1
PCK1	0	1.34265	0.638	0.169	0	1
RBP5	0	1.34017	0.883	0.266	0	1
DCXR	0	1.28688	0.747	0.251	0	1
FXYD2	0	1.24559	0.952	0.49	0	1
PEBP1	0	1.21996	0.913	0.484	0	1
FABP1	0	1.214	0.635	0.165	0	1
TXN	0	1.18406	0.905	0.464	0	1
FTL	0	1.18265	1	0.985	0	1
APOE	0	1.17813	0.922	0.421	0	1
ECHS1	0	1.16571	0.785	0.262	0	1
ALB	0	1.1394	0.547	0.155	0	1
CYB5A	0	1.09496	0.903	0.416	0	1
ASS1	0	1.07115	0.748	0.2	0	1
LDHB	0	1.04098	0.855	0.47	0	1
LAMTOR5	0	1.02747	0.837	0.405	0	1
CXCL14	0	1.02268	0.835	0.309	0	1
NAT8	0	1.01227	0.676	0.195	0	1
UQCRQ	0	0.992344	0.905	0.523	0	1
SOD1	0	0.960573	0.889	0.544	0	1
GLYAT	0	0.959217	0.667	0.17	0	1
SMIM24	0	0.957165	0.666	0.197	0	1
BBOX1	0	0.956461	0.633	0.175	0	1
RIDA	0	0.944463	0.603	0.16	0	1
ADI1	0	0.932131	0.725	0.262	0	1
ATP5F1D	0	0.919641	0.792	0.384	0	1
PCSK1N	0	0.914028	0.683	0.229	0	1
COX7C	0	0.904002	0.991	0.858	0	1
PRDX1	0	0.903668	0.823	0.48	0	1
LGALS2	0	0.899137	0.737	0.245	0	1
ACAT1	0	0.875703	0.625	0.195	0	1
ATP5ME	0	0.864824	0.78	0.406	0	1
CRYAB	0	0.861575	0.774	0.397	0	1
ATP5MPL	0	0.844282	0.761	0.361	0	1
NDUFA4	0	0.838854	0.907	0.615	0	1
ATP5IF1	0	0.838601	0.714	0.315	0	1
GPX4	0	0.835929	0.892	0.607	0	1
BHMT	0	0.825746	0.505	0.154	0	1
SAT2	0	0.825509	0.678	0.261	0	1
ATP5MC3	0	0.825176	0.683	0.311	0	1
ATP5MD	0	0.824552	0.773	0.396	0	1
C11orf54	0	0.816997	0.63	0.19	0	1
ACY1	0	0.812953	0.401	0.086	0	1
DBI	0	0.806243	0.794	0.483	0	1
HINT1	0	0.806091	0.927	0.709	0	1
AKR1A1	0	0.803488	0.636	0.23	0	1
ATP5MF	0	0.787133	0.697	0.304	0	1
PDZK1	0	0.787057	0.549	0.159	0	1
FBP1	0	0.784406	0.534	0.141	0	1
GSTA2	0	0.783376	0.48	0.157	0	1
GAPDH	0	0.778477	0.991	0.904	0	1
PEPD	0	0.768975	0.507	0.157	0	1
DAB2	0	0.765808	0.667	0.276	0	1
RPS27L	0	0.760488	0.839	0.515	0	1
ATP5PF	0	0.759754	0.72	0.357	0	1
KHK	0	0.753217	0.588	0.174	0	1
NDUFB2	0	0.745257	0.827	0.516	0	1
ATP5F1E	0	0.743447	0.909	0.633	0	1
GLYATL1	0	0.743365	0.459	0.103	0	1
COX7B	0	0.723792	0.82	0.503	0	1
ATOX1	0	0.720948	0.74	0.375	0	1
DDT	0	0.719708	0.676	0.309	0	1
COX5B	0	0.713907	0.867	0.6	0	1
NDUFC1	0	0.696362	0.724	0.366	0	1
OCIAD2	0	0.695437	0.702	0.324	0	1
NDUFB1	0	0.691292	0.748	0.427	0	1
ELOB	0	0.687686	0.764	0.443	0	1
DNPH1	0	0.682906	0.612	0.241	0	1
S100A1	0	0.681825	0.458	0.15	0	1
ACAA1	0	0.680809	0.523	0.168	0	1
MGST1	0	0.679203	0.62	0.249	0	1
PRAP1	0	0.678878	0.469	0.144	0	1
MIF	0	0.676334	0.891	0.7	0	1
ATP5MG	0	0.674133	0.799	0.51	0	1
ETFB	0	0.673684	0.593	0.243	0	1
ALDH6A1	0	0.671185	0.461	0.13	0	1
DHRS4L2	0	0.670141	0.523	0.15	0	1
GRHPR	0	0.665157	0.513	0.166	0	1
CRYL1	0	0.66432	0.512	0.176	0	1
MDH1	0	0.656798	0.526	0.206	0	1
UGT2B7	0	0.656219	0.574	0.205	0	1
SLC25A5	0	0.633851	0.713	0.437	0	1
ATP5MC2	0	0.63177	0.793	0.5	0	1
UQCR10	0	0.631599	0.769	0.487	0	1
UQCR11	0	0.621638	0.751	0.523	0	1
AKR7A3	0	0.62071	0.419	0.094	0	1
ALDH2	0	0.606968	0.417	0.159	0	1
CHCHD10	0	0.601313	0.673	0.34	0	1
POLR2L	0	0.600648	0.761	0.498	0	1
MSRA	0	0.59959	0.463	0.124	0	1
BDH2	0	0.592464	0.482	0.153	0	1
PRDX2	0	0.588463	0.598	0.282	0	1
PRDX5	0	0.587252	0.692	0.404	0	1
GLRX	0	0.585922	0.585	0.299	0	1
ATP5PO	0	0.585318	0.596	0.294	0	1
COX6B1	0	0.580528	0.835	0.625	0	1
IL321	0	0.578506	0.558	0.413	0	1
CLTRN	0	0.578427	0.446	0.123	0	1
NIT2	0	0.572401	0.449	0.129	0	1
GCSH	0	0.569718	0.51	0.164	0	1
NQO2	0	0.561082	0.47	0.151	0	1
PRODH2	0	0.559891	0.402	0.108	0	1
AKR7A2	0	0.557681	0.462	0.157	0	1
APOM	0	0.554847	0.417	0.116	0	1
AK4	0	0.54993	0.469	0.143	0	1
HAO2	0	0.545052	0.377	0.077	0	1
PCBD1	0	0.544513	0.512	0.214	0	1
ISCU	0	0.543919	0.596	0.343	0	1
NDUFS8	0	0.542024	0.573	0.274	0	1
ST13	0	0.541353	0.642	0.386	0	1
MGST3	0	0.538297	0.606	0.348	0	1
ATP5F1B	0	0.536144	0.49	0.226	0	1
ATP5F1C	0	0.534896	0.506	0.222	0	1
ADIRF	0	0.534011	0.674	0.37	0	1
SH3YL1	0	0.531566	0.451	0.143	0	1
SDHC	0	0.530412	0.483	0.201	0	1
UQCRB	0	0.524641	0.855	0.728	0	1
PRDX3	0	0.524288	0.508	0.225	0	1
NDUFA11	0	0.52382	0.673	0.428	0	1
ATP5F1A	0	0.523811	0.452	0.188	0	1
NDUFA2	0	0.5218	0.624	0.357	0	1
CISD1	0	0.520847	0.492	0.19	0	1
NDUFB4	0	0.51978	0.642	0.386	0	1
COX8A	0	0.519542	0.774	0.54	0	1
RAB11FIP3	0	0.517018	0.405	0.103	0	1
ECH1	0	0.513406	0.508	0.247	0	1
DSTN	0	0.510086	0.668	0.39	0	1
NDUFA1	0	0.50814	0.709	0.486	0	1
ACOT13	0	0.508073	0.411	0.116	0	1
TMEM256	0	0.504998	0.522	0.254	0	1
LIME1	0	0.502906	0.361	0.156	0	1
SLIRP	0	0.501959	0.546	0.275	0	1
CYSTM1	0	0.500755	0.578	0.282	0	1
GCHFR	0	0.50072	0.451	0.153	0	1
NDUFA3	0	0.49899	0.624	0.378	0	1
CMBL	0	0.498971	0.384	0.128	0	1
NDUFA13	0	0.496917	0.657	0.46	0	1
SKP1	0	0.493222	0.729	0.54	0	1
TMEM176A	0	0.492949	0.573	0.28	0	1
PPP1R16A	0	0.492868	0.411	0.123	0	1
ASPDH	0	0.492715	0.371	0.079	0	1
EDF1	0	0.489653	0.736	0.541	0	1
ATP5PD	0	0.48885	0.521	0.257	0	1
COX6A1	0	0.488699	0.736	0.536	0	1
FIS1	0	0.488341	0.605	0.346	0	1
SELENOP	0	0.487506	0.636	0.295	0	1
SIGIRR	0	0.486688	0.449	0.178	0	1
SPP1	0	0.48382	0.604	0.309	0	1
NDUFS5	0	0.483712	0.72	0.506	0	1
ZNHIT1	0	0.479593	0.548	0.281	0	1
QPRT	0	0.474548	0.395	0.112	0	1
GHITM	0	0.473215	0.499	0.249	0	1
NDUFS7	0	0.471969	0.523	0.265	0	1
ATP5MC1	0	0.471849	0.462	0.19	0	1
DPEP1	0	0.466708	0.389	0.111	0	1
TXNDC17	0	0.46649	0.469	0.202	0	1
ACAA2	0	0.465195	0.384	0.152	0	1
ACADM	0	0.464198	0.404	0.143	0	1
PTGR1	0	0.463854	0.348	0.103	0	1
TPI1	0	0.463768	0.726	0.524	0	1
ECI2	0	0.46143	0.38	0.123	0	1
AKR1C3	0	0.460745	0.405	0.14	0	1
LSM3	0	0.458528	0.502	0.239	0	1
FTH1	0	0.457111	1	0.99	0	1
AZGP1	0	0.456427	0.341	0.082	0	1
MRPL57	0	0.454404	0.479	0.229	0	1
FTCD	0	0.45373	0.338	0.072	0	1
CFDP1	0	0.452759	0.461	0.199	0	1
COX4I1	0	0.452277	0.886	0.79	0	1
RNF181	0	0.450739	0.503	0.253	0	1
MPC2	0	0.446588	0.529	0.287	0	1
SCP2	0	0.446308	0.512	0.268	0	1
COX6C	0	0.444706	0.753	0.574	0	1
NDUFB7	0	0.443465	0.624	0.393	0	1
COX7A2	0	0.441883	0.734	0.557	0	1
CISD3	0	0.439849	0.434	0.177	0	1
QDPR	0	0.439131	0.39	0.124	0	1
UBB	0	0.4387	0.85	0.732	0	1
MSRB1	0	0.436747	0.341	0.098	0	1
HINT2	0	0.436298	0.444	0.18	0	1
PHPT1	0	0.435786	0.54	0.305	0	1
DPYS	0	0.435402	0.352	0.093	0	1
PRDX6	0	0.434436	0.551	0.322	0	1
RBP4	0	0.433941	0.164	0.036	0	1
SERF2	0	0.43392	0.983	0.936	0	1
NDUFB10	0	0.431416	0.559	0.331	0	1
NDUFV2	0	0.428405	0.488	0.26	0	1
HAGH	0	0.427796	0.379	0.137	0	1
BLOC1S1	0	0.427443	0.539	0.309	0	1
NDUFB8	0	0.42722	0.501	0.278	0	1
COX14	0	0.426146	0.525	0.291	0	1
TSTD1	0	0.424001	0.476	0.232	0	1
AGMAT	0	0.423815	0.328	0.077	0	1
TIMM13	0	0.421867	0.486	0.24	0	1
FABP3	0	0.420653	0.308	0.089	0	1
ISOC2	0	0.420606	0.395	0.144	0	1
AURKAIP1	0	0.419409	0.515	0.284	0	1
LINC02294	0	0.415494	0.309	0.062	0	1
UBL5	0	0.415359	0.737	0.576	0	1
MAOA	0	0.41467	0.337	0.097	0	1
NDUFV1	0	0.414589	0.412	0.172	0	1
ACY3	0	0.412876	0.3	0.067	0	1
NDUFS6	0	0.409809	0.529	0.301	0	1
TPT1	0	0.401013	0.999	0.993	0	1
DDC	0	0.397878	0.316	0.081	0	1
NDUFAF3	0	0.396241	0.447	0.221	0	1
MRPS36	0	0.389818	0.421	0.196	0	1
MPST	0	0.388758	0.363	0.124	0	1
HSD17B14	0	0.388578	0.338	0.098	0	1
COX5A	0	0.387153	0.516	0.314	0	1
ARL2	0	0.38276	0.401	0.167	0	1
DYNLRB1	0	0.380504	0.523	0.322	0	1
BHMT2	0	0.379795	0.316	0.105	0	1
ESD	0	0.379689	0.427	0.209	0	1
CAMTA1	0	0.379679	0.482	0.262	0	1
RPA3	0	0.378713	0.392	0.167	0	1
TBCA	0	0.377692	0.608	0.427	0	1
ACMSD	0	0.375158	0.303	0.082	0	1
PBLD	0	0.375042	0.315	0.094	0	1
BNIP3	0	0.374879	0.431	0.193	0	1
SMIM26	0	0.374292	0.441	0.231	0	1
ACSM2B	0	0.37199	0.332	0.095	0	1
PRR13	0	0.368455	0.543	0.372	0	1
PCP4	0	0.368159	0.185	0.05	0	1
BPHL	0	0.36791	0.282	0.068	0	1
HGD	0	0.363899	0.275	0.066	0	1
DECR1	0	0.36385	0.371	0.162	0	1
GAMT	0	0.361982	0.351	0.127	0	1
MTCH2	0	0.36097	0.354	0.133	0	1
CRYZ	0	0.358729	0.344	0.125	0	1
C4orf3	0	0.357922	0.579	0.416	0	1
FUOM	0	0.357515	0.338	0.118	0	1
GADD45GIP1	0	0.357453	0.455	0.249	0	1
NDUFB3	0	0.355919	0.451	0.248	0	1
POLR2I	0	0.355716	0.434	0.234	0	1
LYPLAL1	0	0.354086	0.336	0.119	0	1
AGXT	0	0.353426	0.194	0.033	0	1
UQCRFS1	0	0.353193	0.405	0.209	0	1
SHMT1	0	0.351511	0.287	0.091	0	1
COA3	0	0.351425	0.433	0.214	0	1
RPS171	0	0.350292	0.789	0.668	0	1
PAH	0	0.348988	0.297	0.087	0	1
AGXT2	0	0.348938	0.279	0.069	0	1
TST	0	0.347855	0.271	0.066	0	1
SLC25A3	0	0.345391	0.563	0.422	0	1
ATP6V1F	0	0.343814	0.547	0.368	0	1
UQCRH	0	0.342745	0.678	0.541	0	1
HSPE11	0	0.337769	0.775	0.569	0	1
MACROD1	0	0.337564	0.299	0.083	0	1
MRPS21	0	0.334119	0.487	0.312	0	1
NDUFB9	0	0.332587	0.495	0.308	0	1
SRP14	0	0.332234	0.789	0.702	0	1
PHYH	0	0.331981	0.282	0.1	0	1
C19orf53	0	0.331152	0.537	0.378	0	1
LAMTOR2	0	0.330575	0.411	0.216	0	1
PXMP2	0	0.330142	0.286	0.085	0	1
MRPL41	0	0.330117	0.439	0.244	0	1
HIBCH	0	0.329769	0.283	0.095	0	1
SDHB	0	0.327588	0.328	0.138	0	1
EIF6	0	0.326953	0.366	0.17	0	1
SAP18	0	0.326777	0.536	0.401	0	1
COPS9	0	0.325928	0.429	0.243	0	1
NDUFA5	0	0.325011	0.428	0.237	0	1
GLS	0	0.32476	0.389	0.191	0	1
GPD1	0	0.323678	0.253	0.057	0	1
BEX3	0	0.322161	0.413	0.203	0	1
RPL7	0	0.321535	0.984	0.923	0	1
CALM1	0	0.320125	0.697	0.565	0	1
CTXN3	0	0.319687	0.229	0.056	0	1
HIBADH	0	0.318424	0.308	0.106	0	1
NDUFAB1	0	0.318301	0.409	0.237	0	1
TMEM176B	0	0.318191	0.472	0.278	0	1
MORN2	0	0.317235	0.297	0.096	0	1
VAMP8	0	0.315222	0.564	0.411	0	1
MTIF3	0	0.314849	0.355	0.177	0	1
SLC7A7	0	0.314372	0.303	0.132	0	1
SDHD	0	0.312619	0.367	0.184	0	1
SORD	0	0.312485	0.248	0.063	0	1
HSD17B10	0	0.310824	0.335	0.143	0	1
ATP6V1G1	0	0.310734	0.557	0.428	0	1
ROMO1	0	0.310288	0.47	0.308	0	1
C12orf75	0	0.308855	0.425	0.235	0	1
HADH	0	0.306552	0.29	0.097	0	1
TTC36	0	0.304999	0.227	0.047	0	1
VDAC1	0	0.304795	0.432	0.265	0	1
ANPEP	0	0.304648	0.29	0.1	0	1
AMN	0	0.304591	0.28	0.089	0	1
SMIM32	0	0.304331	0.227	0.043	0	1
SPATS2L	0	0.303015	0.37	0.181	0	1
CHMP2A	0	0.302616	0.415	0.243	0	1
MSRB2	0	0.302271	0.315	0.13	0	1
PSMB7	0	0.30182	0.363	0.182	0	1
ANGPTL3	0	0.301776	0.235	0.051	0	1
AHCY	0	0.301206	0.26	0.08	0	1
BLVRB	0	0.300564	0.381	0.2	0	1
PSMB6	0	0.300016	0.393	0.225	0	1
AP1M2	0	0.29853	0.272	0.079	0	1
SCAND1	0	0.297279	0.422	0.258	0	1
SNRPB2	0	0.296875	0.373	0.22	0	1
LINC01510	0	0.295911	0.23	0.044	0	1
MCRIP2	0	0.295193	0.281	0.096	0	1
DUSP23	0	0.294606	0.369	0.205	0	1
AL138826.1	0	0.29271	0.21	0.044	0	1
NDUFB11	0	0.29197	0.511	0.362	0	1
SRP9	0	0.291086	0.432	0.269	0	1
BRK1	0	0.290307	0.503	0.37	0	1
PCK2	0	0.289998	0.215	0.055	0	1
COX20	0	0.289624	0.363	0.202	0	1
ARL6IP4	0	0.288881	0.54	0.408	0	1
NEDD8	0	0.288776	0.518	0.374	0	1
POMP	0	0.288224	0.545	0.403	0	1
HDHD3	0	0.287366	0.255	0.069	0	1
GSTO1	0	0.286097	0.384	0.223	0	1
GTF2H5	0	0.285589	0.351	0.18	0	1
MPC1	0	0.284529	0.312	0.162	0	1
IER3IP1	0	0.284257	0.328	0.159	0	1
SELENOH	0	0.283707	0.419	0.263	0	1
FAH	0	0.283651	0.251	0.071	0	1
GGH	0	0.283356	0.25	0.074	0	1
TSPAN1	0	0.281415	0.266	0.1	0	1
CLTA	0	0.280899	0.449	0.296	0	1
MRPL52	0	0.280447	0.382	0.219	0	1
MCCD1	0	0.280292	0.216	0.062	0	1
NENF	0	0.279912	0.385	0.228	0	1
IMPA2	0	0.278695	0.283	0.125	0	1
SMDT1	0	0.27819	0.46	0.316	0	1
CA2	0	0.277559	0.293	0.136	0	1
MRPL20	0	0.276808	0.402	0.249	0	1
ATP5PB	0	0.276709	0.315	0.15	0	1
TMEM141	0	0.27567	0.321	0.154	0	1
ALKBH7	0	0.275129	0.385	0.23	0	1
SLC22A6	0	0.274934	0.224	0.061	0	1
AK2	0	0.274847	0.308	0.139	0	1
PARK7	0	0.273924	0.501	0.373	0	1
DYNLT1	0	0.271913	0.399	0.248	0	1
MRPS33	0	0.271127	0.313	0.151	0	1
PPA1	0	0.270809	0.331	0.18	0	1
TPMT	0	0.270671	0.264	0.091	0	1
PHB	0	0.268662	0.346	0.188	0	1
CYC1	0	0.268305	0.344	0.183	0	1
SCRN2	0	0.267963	0.239	0.08	0	1
COX17	0	0.266595	0.465	0.326	0	1
SLC6A13	0	0.266588	0.271	0.099	0	1
GSTK1	0	0.26614	0.431	0.298	0	1
SF3B5	0	0.265833	0.426	0.281	0	1
RACK1	0	0.265636	0.834	0.625	0	1
VPS28	0	0.265389	0.423	0.283	0	1
SLC22A8	0	0.265374	0.227	0.066	0	1
RHOC	0	0.264677	0.445	0.288	0	1
HAAO	0	0.264593	0.219	0.06	0	1
NDUFA6	0	0.264176	0.391	0.24	0	1
FAM162A	0	0.263436	0.337	0.176	0	1
LACTB2	0	0.262046	0.244	0.081	0	1
MGMT	0	0.262017	0.31	0.152	0	1
FOLR1	0	0.261507	0.255	0.1	0	1
RPL311	0	0.260691	0.976	0.906	0	1
MOCS2	0	0.260323	0.292	0.131	0	1
HMGN3	0	0.259321	0.496	0.358	0	1
ACOT7	0	0.258769	0.234	0.069	0	1
PSMB3	0	0.25741	0.397	0.253	0	1
MRPL27	0	0.257039	0.301	0.141	0	1
ZGPAT	0	0.256899	0.168	0.051	0	1
TIMM8B	0	0.256687	0.346	0.196	0	1
SUCLG2	0	0.255224	0.277	0.116	0	1
ACSM2A	0	0.25506	0.256	0.092	0	1
MRPL51	0	0.25361	0.404	0.264	0	1
TOMM5	0	0.253564	0.324	0.197	0	1
NDUFB6	0	0.252389	0.319	0.169	0	1
YWHAE	0	0.252342	0.442	0.31	0	1
ETFA	0	0.251769	0.278	0.129	0	1
SMS	0	0.251252	0.322	0.181	0	1
SMIM1	0	0.251207	0.222	0.064	0	1
ECHDC2	0	0.25109	0.267	0.111	0	1
FDX1	0	0.250733	0.291	0.133	0	1
TUFM	0	0.250258	0.345	0.204	0	1
LAPTM4A	3.88e-290	0.282407	0.487	0.362	1.29e-285	1
PPDPF	2.28e-275	0.256408	0.673	0.56	7.56e-271	1
CHCHD2	2.37e-226	0.250946	0.658	0.607	7.84e-222	1
GSTP1	1.69e-58	0.601041	0.53	0.524	5.6e-54	1
GPX31	0	2.19244	0.977	0.429	0	2
ALDOB1	0	1.65411	0.924	0.267	0	2
PDZK1IP11	0	1.59576	0.959	0.343	0	2
GSTA11	0	1.55277	0.838	0.272	0	2
GATM1	0	1.5036	0.918	0.293	0	2
FXYD21	0	1.47453	0.956	0.492	0	2
APOE1	0	1.46949	0.936	0.423	0	2
MT1G1	0	1.41875	0.951	0.38	0	2
MT1X1	0	1.31145	0.923	0.414	0	2
SUCLG11	0	1.29983	0.869	0.294	0	2
MIOX1	0	1.28414	0.822	0.242	0	2
HPD1	0	1.28194	0.785	0.204	0	2
CXCL141	0	1.25327	0.867	0.31	0	2
RBP51	0	1.20599	0.862	0.271	0	2
MT1H1	0	1.20267	0.837	0.269	0	2
SMIM241	0	1.19747	0.706	0.197	0	2
FTL1	0	1.1928	1	0.985	0	2
PRAP11	0	1.18864	0.594	0.137	0	2
PCSK1N1	0	1.1835	0.739	0.228	0	2
MT1F1	0	1.18032	0.872	0.322	0	2
FABP11	0	1.16027	0.661	0.165	0	2
GSTA21	0	1.12317	0.548	0.154	0	2
NAT81	0	1.08391	0.679	0.197	0	2
ECHS11	0	1.07315	0.759	0.267	0	2
ALB1	0	1.06474	0.603	0.153	0	2
ASS11	0	1.05503	0.734	0.203	0	2
PEBP11	0	1.02998	0.886	0.488	0	2
DCXR1	0	1.02942	0.699	0.257	0	2
CYB5A1	0	1.02515	0.89	0.419	0	2
UQCRQ1	0	1.01286	0.896	0.526	0	2
PCK11	0	1.0124	0.594	0.174	0	2
MT1E1	0	1.00013	0.862	0.378	0	2
TXN1	0	0.999211	0.876	0.468	0	2
LDHB1	0	0.983379	0.833	0.474	0	2
UGT2B71	0	0.983227	0.652	0.201	0	2
LGALS21	0	0.943735	0.738	0.248	0	2
ADI11	0	0.917811	0.706	0.265	0	2
COX7C1	0	0.913202	0.989	0.858	0	2
SOD11	0	0.896203	0.863	0.548	0	2
LAMTOR51	0	0.88358	0.795	0.411	0	2
ATP5ME1	0	0.876285	0.753	0.41	0	2
NDUFA41	0	0.862169	0.893	0.617	0	2
SAT21	0	0.855025	0.682	0.263	0	2
ATP5IF11	0	0.837807	0.673	0.32	0	2
ATOX11	0	0.837302	0.748	0.376	0	2
GLYAT1	0	0.835044	0.631	0.175	0	2
CRYAB1	0	0.833961	0.752	0.4	0	2
ATP5MD1	0	0.822891	0.744	0.4	0	2
ATP5F1D1	0	0.80745	0.747	0.389	0	2
ATP5MPL1	0	0.799882	0.723	0.366	0	2
RPS27L1	0	0.793427	0.826	0.518	0	2
NDUFB21	0	0.789026	0.811	0.519	0	2
PRDX11	0	0.774365	0.78	0.485	0	2
COX7B1	0	0.771586	0.809	0.506	0	2
DPEP11	0	0.762674	0.479	0.106	0	2
KHK1	0	0.759507	0.587	0.176	0	2
RIDA1	0	0.758939	0.551	0.166	0	2
ATP5PF1	0	0.75452	0.692	0.361	0	2
MIF1	0	0.75096	0.89	0.701	0	2
AKR1A11	0	0.740762	0.604	0.234	0	2
GPX41	0	0.740387	0.875	0.61	0	2
ATP5F1E1	0	0.736678	0.881	0.637	0	2
DBI1	0	0.735683	0.755	0.487	0	2
BBOX11	0	0.73554	0.567	0.182	0	2
MGST11	0	0.735329	0.625	0.251	0	2
ATP5MF1	0	0.729262	0.642	0.31	0	2
ATP5MC31	0	0.729008	0.636	0.317	0	2
FBP11	0	0.717321	0.49	0.146	0	2
ACAT11	0	0.716107	0.568	0.202	0	2
HINT11	0	0.715507	0.906	0.711	0	2
MT2A1	0	0.715031	0.918	0.676	0	2
PRODH21	0	0.707247	0.461	0.105	0	2
COX5B1	0	0.697477	0.847	0.603	0	2
MDH11	0	0.693985	0.511	0.209	0	2
NDUFB12	0	0.683375	0.721	0.431	0	2
C11orf541	0	0.676714	0.571	0.196	0	2
PEPD1	0	0.674826	0.476	0.162	0	2
APOM1	0	0.671068	0.453	0.115	0	2
DAB21	0	0.671011	0.622	0.281	0	2
POLR2L1	0	0.670264	0.75	0.5	0	2
DDT1	0	0.663376	0.642	0.314	0	2
OCIAD21	0	0.654922	0.666	0.329	0	2
ELOB1	0	0.653286	0.726	0.447	0	2
SLC25A51	0	0.647523	0.704	0.439	0	2
UQCR101	0	0.646956	0.746	0.491	0	2
UQCR111	0	0.639876	0.725	0.526	0	2
DNPH11	0	0.638375	0.583	0.245	0	2
PDZK11	0	0.638315	0.498	0.165	0	2
SELENOP1	0	0.635048	0.66	0.295	0	2
NDUFC11	0	0.634846	0.684	0.37	0	2
ATP5MG1	0	0.634021	0.759	0.515	0	2
GAPDH1	0	0.632621	0.99	0.904	0	2
S100A11	0	0.627924	0.424	0.154	0	2
COX8A1	0	0.621777	0.775	0.541	0	2
ETFB1	0	0.616052	0.561	0.247	0	2
BHMT1	0	0.608717	0.462	0.159	0	2
NDUFA12	0	0.601591	0.705	0.488	0	2
TMEM176A1	0	0.597419	0.599	0.28	0	2
COX6B11	0	0.594473	0.819	0.628	0	2
CHCHD101	0	0.573648	0.642	0.344	0	2
DHRS4L21	0	0.572086	0.471	0.156	0	2
ACAA11	0	0.565636	0.47	0.174	0	2
CRYL11	0	0.563814	0.475	0.18	0	2
PRDX51	0	0.562635	0.665	0.407	0	2
CLTRN1	0	0.562119	0.42	0.127	0	2
SPP11	0	0.559778	0.635	0.309	0	2
ALDH6A11	0	0.547257	0.416	0.135	0	2
GCSH1	0	0.541237	0.479	0.168	0	2
ACY11	0	0.533024	0.337	0.092	0	2
NDUFA31	0	0.532476	0.609	0.381	0	2
PRDX21	0	0.522608	0.555	0.287	0	2
AK41	0	0.520829	0.442	0.147	0	2
ATP5MC21	0	0.519932	0.735	0.505	0	2
COX4I11	0	0.519657	0.88	0.791	0	2
UQCRB1	0	0.510336	0.834	0.73	0	2
NDUFA131	0	0.509689	0.654	0.461	0	2
GLRX1	0	0.505997	0.543	0.303	0	2
MSRA1	0	0.505609	0.418	0.129	0	2
PCBD11	0	0.503968	0.483	0.217	0	2
NDUFA21	0	0.499035	0.595	0.361	0	2
AKR7A31	0	0.496301	0.372	0.099	0	2
COX6A11	0	0.495124	0.716	0.539	0	2
NQO21	0	0.491565	0.432	0.155	0	2
COX6C1	0	0.491164	0.741	0.576	0	2
BDH21	0	0.490831	0.428	0.158	0	2
ATP5PO1	0	0.490631	0.538	0.299	0	2
GRHPR1	0	0.488618	0.438	0.173	0	2
CISD11	0	0.48623	0.461	0.194	0	2
CYSTM11	0	0.484759	0.557	0.285	0	2
QDPR1	0	0.480408	0.393	0.125	0	2
NDUFS81	0	0.477811	0.529	0.278	0	2
NDUFB41	0	0.477748	0.602	0.391	0	2
QPRT1	0	0.477226	0.384	0.115	0	2
GCHFR1	0	0.474521	0.431	0.156	0	2
ATP5F1B1	0	0.471207	0.449	0.231	0	2
AKR7A21	0	0.466149	0.417	0.162	0	2
NDUFS51	0	0.464136	0.69	0.509	0	2
ST131	0	0.463963	0.599	0.39	0	2
ATP5F1C1	0	0.463323	0.459	0.227	0	2
FIS11	0	0.460916	0.569	0.35	0	2
ATP5F1A1	0	0.460737	0.417	0.192	0	2
SLIRP1	0	0.459816	0.504	0.279	0	2
NDUFA111	0	0.45941	0.635	0.432	0	2
SLC7A71	0	0.459273	0.362	0.128	0	2
RAB11FIP31	0	0.458747	0.375	0.106	0	2
PRDX31	0	0.457829	0.467	0.229	0	2
GLYATL11	0	0.456722	0.367	0.112	0	2
ATP5MC11	0	0.454339	0.435	0.193	0	2
ZNHIT11	0	0.452377	0.513	0.285	0	2
NDUFB71	0	0.451738	0.606	0.395	0	2
ADIRF1	0	0.450971	0.648	0.374	0	2
PPP1R16A1	0	0.447888	0.384	0.126	0	2
SERF21	0	0.44712	0.984	0.936	0	2
PAH1	0	0.446344	0.334	0.085	0	2
COX7A21	0	0.444702	0.71	0.56	0	2
DPYS1	0	0.442884	0.347	0.095	0	2
TXNDC171	0	0.438152	0.438	0.206	0	2
ACOT131	0	0.435345	0.367	0.121	0	2
SH3YL11	0	0.4348	0.397	0.148	0	2
SLC22A81	0	0.434719	0.293	0.062	0	2
TMEM176B1	0	0.434379	0.493	0.277	0	2
TMEM2561	0	0.431555	0.482	0.259	0	2
EDF11	0	0.431263	0.692	0.545	0	2
AZGP11	0	0.429518	0.319	0.085	0	2
ECH11	0	0.428552	0.455	0.252	0	2
ITM2B	0	0.428037	0.836	0.763	0	2
FTH11	0	0.427883	1	0.99	0	2
ALDH21	0	0.427386	0.357	0.164	0	2
COX141	0	0.426876	0.5	0.294	0	2
CMBL1	0	0.426743	0.358	0.131	0	2
LIME11	0	0.422286	0.33	0.16	0	2
MCCD11	0	0.421095	0.265	0.059	0	2
NDUFS71	0	0.42044	0.485	0.269	0	2
PHPT11	0	0.420423	0.517	0.307	0	2
BLOC1S11	0	0.418374	0.518	0.312	0	2
ASPDH1	0	0.416701	0.327	0.084	0	2
ATP5PD1	0	0.416488	0.469	0.262	0	2
HSD17B141	0	0.415971	0.344	0.098	0	2
NIT21	0	0.415696	0.367	0.137	0	2
RNF1811	0	0.414152	0.469	0.257	0	2
MAOA1	0	0.413967	0.331	0.099	0	2
SKP11	0	0.410983	0.688	0.544	0	2
UBL51	0	0.409965	0.713	0.579	0	2
TIMM131	0	0.409492	0.462	0.243	0	2
ISOC21	0	0.401721	0.373	0.147	0	2
SCP21	0	0.401175	0.478	0.271	0	2
LSM31	0	0.401049	0.45	0.244	0	2
TPI11	0	0.400511	0.69	0.527	0	2
CFDP11	0	0.397718	0.417	0.203	0	2
MRPL571	0	0.396268	0.433	0.233	0	2
SLC16A9	0	0.395938	0.304	0.077	0	2
PPDPF1	0	0.395665	0.695	0.559	0	2
ACSM2B1	0	0.395093	0.325	0.097	0	2
PSAT1	0	0.394979	0.279	0.064	0	2
GHITM1	0	0.393064	0.444	0.254	0	2
PCP41	0	0.39251	0.177	0.051	0	2
HINT21	0	0.392306	0.407	0.184	0	2
SDHC1	0	0.391537	0.416	0.208	0	2
UBB1	0	0.389835	0.828	0.735	0	2
ATP6V1F1	0	0.388871	0.538	0.37	0	2
NDUFB81	0	0.387715	0.463	0.282	0	2
MPC21	0	0.387419	0.485	0.292	0	2
NDUFB101	0	0.386357	0.519	0.335	0	2
NDUFS61	0	0.379742	0.491	0.305	0	2
ECI21	0	0.379372	0.335	0.127	0	2
CISD31	0	0.378676	0.396	0.182	0	2
AGXT21	0	0.3786	0.289	0.07	0	2
ISCU1	0	0.376169	0.52	0.35	0	2
AURKAIP11	0	0.376069	0.478	0.288	0	2
TBCA1	0	0.373581	0.589	0.429	0	2
FAM151A	0	0.372074	0.261	0.055	0	2
DDC1	0	0.37207	0.3	0.083	0	2
PRDX61	0	0.371202	0.506	0.326	0	2
FABP31	0	0.368	0.292	0.091	0	2
ACAA21	0	0.367143	0.343	0.156	0	2
AGMAT1	0	0.367045	0.296	0.08	0	2
MACROD11	0	0.365555	0.296	0.085	0	2
MRPL411	0	0.36514	0.432	0.246	0	2
HAO21	0	0.361973	0.289	0.084	0	2
FTCD1	0	0.361814	0.289	0.076	0	2
UQCRH1	0	0.360832	0.66	0.543	0	2
FUOM1	0	0.36029	0.316	0.121	0	2
COA31	0	0.360137	0.414	0.216	0	2
MGST31	0	0.360133	0.526	0.355	0	2
HAGH1	0	0.358839	0.34	0.141	0	2
HSPE12	0	0.358591	0.758	0.571	0	2
FOLR11	0	0.358084	0.295	0.098	0	2
MRPS361	0	0.357218	0.387	0.2	0	2
PHB1	0	0.356033	0.367	0.188	0	2
PBLD1	0	0.354967	0.301	0.096	0	2
SLC22A61	0	0.353741	0.257	0.059	0	2
ACADM1	0	0.352978	0.344	0.149	0	2
BEX31	0	0.351691	0.398	0.206	0	2
CTXN31	0	0.347111	0.241	0.056	0	2
PTGR11	0	0.34655	0.297	0.108	0	2
SIGIRR1	0	0.345661	0.365	0.186	0	2
CAMTA11	0	0.343997	0.449	0.266	0	2
NDUFB111	0	0.343325	0.507	0.363	0	2
NDUFV21	0	0.342912	0.434	0.265	0	2
TSTD11	0	0.342634	0.421	0.237	0	2
AKR1C31	0	0.342114	0.346	0.145	0	2
COPS91	0	0.341288	0.412	0.245	0	2
DYNLRB11	0	0.340095	0.485	0.326	0	2
NDUFV11	0	0.339906	0.364	0.177	0	2
AMN1	0	0.338196	0.286	0.09	0	2
GGH1	0	0.337299	0.266	0.074	0	2
GLS1	0	0.337169	0.38	0.192	0	2
BHMT21	0	0.335882	0.297	0.108	0	2
DSTN1	0	0.334172	0.583	0.398	0	2
GAMT1	0	0.330722	0.32	0.131	0	2
COX5A1	0	0.330313	0.476	0.318	0	2
SPATS2L1	0	0.328577	0.368	0.183	0	2
SHMT11	0	0.325522	0.275	0.092	0	2
ESD1	0	0.325434	0.389	0.212	0	2
LAPTM4A1	0	0.322964	0.491	0.363	0	2
NDUFB31	0	0.31937	0.409	0.252	0	2
NDUFAF31	0	0.318466	0.39	0.227	0	2
BNIP31	0	0.318458	0.385	0.197	0	2
SMIM261	0	0.318058	0.398	0.235	0	2
LINC022941	0	0.317577	0.249	0.068	0	2
TSPAN11	0	0.317313	0.274	0.1	0	2
MRPS211	0	0.317128	0.456	0.315	0	2
MTCH21	0	0.315761	0.322	0.137	0	2
PRR131	0	0.314743	0.506	0.376	0	2
C4orf31	0	0.312094	0.545	0.42	0	2
ARL21	0	0.311237	0.349	0.172	0	2
AP1M21	0	0.310845	0.27	0.08	0	2
ALDH4A1	0	0.307691	0.243	0.064	0	2
POLR2I1	0	0.30759	0.392	0.238	0	2
NENF1	0	0.30744	0.386	0.228	0	2
PTH1R	0	0.306051	0.25	0.077	0	2
ARG2	0	0.305776	0.226	0.07	0	2
MPST1	0	0.304903	0.308	0.13	0	2
UQCRFS11	0	0.303086	0.364	0.213	0	2
LYPLAL11	0	0.301974	0.299	0.123	0	2
CTSH	0	0.301117	0.343	0.196	0	2
ANPEP1	0	0.300758	0.283	0.102	0	2
GPD11	0	0.300316	0.24	0.059	0	2
CUBN	0	0.299723	0.247	0.085	0	2
MSRB11	0	0.299031	0.272	0.104	0	2
NDUFB91	0	0.298556	0.458	0.312	0	2
HADH1	0	0.298277	0.278	0.099	0	2
SLC13A1	0	0.295686	0.231	0.067	0	2
C19orf531	0	0.295505	0.504	0.381	0	2
CRYZ1	0	0.293279	0.298	0.129	0	2
NUPR1	0	0.291587	0.367	0.202	0	2
LAMTOR21	0	0.291295	0.371	0.22	0	2
GADD45GIP11	0	0.289486	0.396	0.255	0	2
HGD1	0	0.287345	0.237	0.07	0	2
MT-CO3	0	0.286346	0.974	0.827	0	2
ROMO11	0	0.286319	0.441	0.311	0	2
SRP141	0	0.285478	0.757	0.705	0	2
PXMP21	0	0.28516	0.255	0.088	0	2
ACOT71	0	0.284205	0.24	0.069	0	2
MTIF31	0	0.283266	0.321	0.181	0	2
ACSM2A1	0	0.283231	0.257	0.093	0	2
BLVRB1	0	0.282907	0.354	0.202	0	2
TST1	0	0.277826	0.23	0.07	0	2
FAH1	0	0.277115	0.239	0.073	0	2
NDUFA51	0	0.276189	0.387	0.241	0	2
RPA31	0	0.275485	0.316	0.174	0	2
SDHD1	0	0.274552	0.334	0.188	0	2
APOC3	0	0.273051	0.148	0.021	0	2
ACY31	0	0.273018	0.231	0.074	0	2
ACMSD1	0	0.272848	0.253	0.087	0	2
DECR11	0	0.271203	0.315	0.167	0	2
SCAND11	0	0.270271	0.39	0.261	0	2
NDUFAB11	0	0.270176	0.373	0.241	0	2
VDAC11	0	0.269694	0.4	0.268	0	2
HIBCH1	0	0.269542	0.251	0.099	0	2
SDHB1	0	0.26909	0.289	0.142	0	2
SLC7A8	0	0.268048	0.197	0.054	0	2
HSD17B101	0	0.264013	0.292	0.147	0	2
EIF61	0	0.260537	0.319	0.174	0	2
REXO2	0	0.25967	0.298	0.154	0	2
BPHL1	0	0.259649	0.225	0.073	0	2
CALML3	0	0.258123	0.163	0.028	0	2
MOCS21	0	0.255029	0.275	0.133	0	2
KCNJ15	0	0.25403	0.222	0.073	0	2
GTF2H51	0	0.253737	0.316	0.184	0	2
TMEM1411	0	0.252669	0.298	0.156	0	2
PSMB71	0	0.252454	0.322	0.186	0	2
CA21	0	0.251162	0.281	0.138	0	2
DUSP231	8e-302	0.255557	0.332	0.209	2.65e-297	2
DYNLT11	1.26e-298	0.257544	0.375	0.25	4.16e-294	2
CHMP2A1	6.95e-295	0.251904	0.37	0.247	2.3e-290	2
SAP181	2.39e-289	0.302362	0.512	0.404	7.9e-285	2
ATP6V1G11	1.19e-288	0.301638	0.536	0.43	3.94e-284	2
SLC25A31	6.83e-284	0.302694	0.528	0.425	2.26e-279	2
NEDD81	2.01e-281	0.274396	0.494	0.376	6.66e-277	2
CLTA1	1.51e-278	0.260001	0.419	0.299	5e-274	2
PARK71	1.25e-277	0.294931	0.484	0.374	4.15e-273	2
VAMP81	8.79e-260	0.265177	0.526	0.415	2.91e-255	2
COX171	7.05e-240	0.257599	0.44	0.328	2.34e-235	2
IL322	4.34e-133	0.277376	0.516	0.417	1.44e-128	2
MT-ND4L	1.73e-127	0.368032	0.474	0.398	5.73e-123	2
GSTP11	3.68e-44	0.389826	0.523	0.524	1.22e-39	2
HLA-DRA	0	3.09859	0.742	0.287	0	3
APOC1	0	2.9976	0.573	0.096	0	3
HLA-DPB1	0	2.80048	0.725	0.213	0	3
CD74	0	2.70324	0.988	0.576	0	3
HLA-DPA1	0	2.68323	0.722	0.188	0	3
C1QB	0	2.5342	0.704	0.088	0	3
C1QA	0	2.38785	0.728	0.096	0	3
HLA-DRB1	0	2.34207	0.921	0.28	0	3
CST3	0	2.04625	0.97	0.488	0	3
C1QC	0	2.04442	0.662	0.061	0	3
TYROBP	0	2.03995	0.952	0.212	0	3
HLA-DQB1	0	2.02994	0.862	0.179	0	3
HLA-DQA1	0	1.75404	0.627	0.079	0	3
LYZ	0	1.67896	0.707	0.104	0	3
RGS11	0	1.63514	0.767	0.149	0	3
APOE2	0	1.52783	0.616	0.446	0	3
NPC2	0	1.46049	0.912	0.411	0	3
AIF1	0	1.41615	0.878	0.138	0	3
MS4A6A	0	1.41329	0.765	0.086	0	3
HLA-DMA	0	1.39185	0.849	0.163	0	3
IFI30	0	1.37233	0.707	0.128	0	3
FCER1G	0	1.36418	0.855	0.155	0	3
PSAP	0	1.36056	0.841	0.375	0	3
GPX1	0	1.2963	0.276	0.141	0	3
HLA-DRB5	0	1.2623	0.354	0.089	0	3
TMSB4X1	0	1.24649	0.995	0.835	0	3
SAT1	0	1.22454	0.955	0.665	0	3
CTSB	0	1.21287	0.753	0.244	0	3
CXCL8	0	1.20006	0.425	0.091	0	3
SRGN1	0	1.19408	0.891	0.393	0	3
AREG	0	1.1931	0.252	0.08	0	3
IER3	0	1.16293	0.636	0.198	0	3
CTSD	0	1.08382	0.587	0.339	0	3
CD68	0	1.04877	0.649	0.118	0	3
HLA-DRB4	0	1.04557	0.223	0.057	0	3
CCL3	0	1.02807	0.479	0.131	0	3
S100A111	0	1.00705	0.877	0.493	0	3
FTL2	0	1.00438	0.999	0.985	0	3
MS4A7	0	1.0037	0.635	0.088	0	3
GPR183	0	0.994597	0.489	0.089	0	3
C1orf162	0	0.984109	0.683	0.105	0	3
HERPUD1	0	0.976261	0.673	0.293	0	3
LAPTM5	0	0.976184	0.838	0.277	0	3
CCL3L1	0	0.969234	0.385	0.088	0	3
GRN	0	0.955991	0.673	0.162	0	3
HLA-DMB	0	0.954485	0.65	0.081	0	3
SGK1	0	0.931874	0.555	0.153	0	3
FTH12	0	0.927365	1	0.99	0	3
CCL4L2	0	0.902622	0.368	0.105	0	3
RGS10	0	0.902044	0.666	0.115	0	3
HLA-DQA2	0	0.897151	0.307	0.031	0	3
RGS21	0	0.885067	0.592	0.171	0	3
NFKBIA	0	0.863946	0.656	0.343	0	3
RNASET2	0	0.862064	0.706	0.206	0	3
ACTB	0	0.860418	0.973	0.872	0	3
IL1B	0	0.848862	0.398	0.074	0	3
LGALS1	0	0.843169	0.718	0.376	0	3
CTSS	0	0.842801	0.661	0.147	0	3
GLUL	0	0.838462	0.618	0.184	0	3
CYBA	0	0.813581	0.831	0.468	0	3
PLAUR	0	0.803239	0.482	0.083	0	3
CD14	0	0.784216	0.424	0.062	0	3
RNASE6	0	0.780168	0.521	0.048	0	3
CD83	0	0.779257	0.497	0.12	0	3
CXCL2	0	0.768145	0.337	0.101	0	3
GPNMB	0	0.761896	0.291	0.026	0	3
FCGRT	0	0.753873	0.681	0.248	0	3
C15orf48	0	0.753137	0.313	0.043	0	3
LST1	0	0.752979	0.689	0.111	0	3
TREM2	0	0.743886	0.39	0.021	0	3
TMSB10	0	0.735379	0.996	0.919	0	3
FOS	0	0.732273	0.778	0.485	0	3
GABARAP	0	0.729405	0.782	0.457	0	3
TUBA1B	0	0.718815	0.624	0.278	0	3
APOC2	0	0.709452	0.15	0.029	0	3
ALOX5AP	0	0.701019	0.441	0.119	0	3
FCGR2A	0	0.691572	0.493	0.061	0	3
CXCL16	0	0.685843	0.498	0.055	0	3
GPR34	0	0.682841	0.411	0.033	0	3
FCGR3A	0	0.682598	0.451	0.091	0	3
MAFB	0	0.66981	0.453	0.091	0	3
CPVL	0	0.653133	0.392	0.061	0	3
NR4A2	0	0.644413	0.481	0.172	0	3
LIPA	0	0.642705	0.396	0.077	0	3
MS4A4A	0	0.634928	0.378	0.04	0	3
ARPC1B	0	0.624978	0.647	0.25	0	3
LOC100996809	0	0.617188	0.196	0.037	0	3
GADD45B	0	0.61001	0.603	0.349	0	3
CTSZ	0	0.608023	0.443	0.117	0	3
FGL2	0	0.604542	0.461	0.098	0	3
TYMP	0	0.594849	0.509	0.158	0	3
CAPG	0	0.589076	0.441	0.142	0	3
CXCL3	0	0.583488	0.224	0.048	0	3
B2M1	0	0.580945	0.998	0.947	0	3
SDCBP	0	0.578996	0.586	0.224	0	3
MARCKS	0	0.569595	0.451	0.113	0	3
FABP5	0	0.568774	0.339	0.093	0	3
CFD	0	0.563771	0.372	0.078	0	3
LY96	0	0.562763	0.435	0.068	0	3
FCER1A	0	0.556897	0.175	0.006	0	3
HSPA1B1	0	0.555273	0.587	0.341	0	3
LY86	0	0.553981	0.44	0.048	0	3
MSR1	0	0.551521	0.363	0.028	0	3
LITAF	0	0.551461	0.538	0.212	0	3
PPT1	0	0.548563	0.444	0.092	0	3
LGALS3	0	0.547132	0.404	0.168	0	3
IGSF6	0	0.543436	0.357	0.04	0	3
CEBPD	0	0.543356	0.521	0.272	0	3
HSPA1A1	0	0.537725	0.739	0.458	0	3
ARPC3	0	0.531703	0.769	0.454	0	3
VSIG4	0	0.530782	0.323	0.024	0	3
FXYD5	0	0.530772	0.634	0.268	0	3
RNF130	0	0.527927	0.474	0.096	0	3
C3	0	0.524784	0.348	0.063	0	3
MNDA	0	0.524573	0.375	0.056	0	3
ITGB2	0	0.523772	0.536	0.163	0	3
YWHAH	0	0.522825	0.412	0.139	0	3
HMOX1	0	0.518692	0.338	0.103	0	3
ZNF331	0	0.516989	0.336	0.108	0	3
PABPC1	0	0.51399	0.784	0.462	0	3
CD163	0	0.513658	0.345	0.046	0	3
SPI1	0	0.511767	0.416	0.061	0	3
TNFAIP3	0	0.510207	0.395	0.176	0	3
IFNGR1	0	0.509891	0.4	0.102	0	3
IL18	0	0.507206	0.384	0.053	0	3
CSTB	0	0.506406	0.572	0.337	0	3
PYCARD	0	0.502644	0.484	0.122	0	3
CALHM6	0	0.501915	0.306	0.031	0	3
CD63	0	0.501295	0.704	0.483	0	3
CXCR41	0	0.499381	0.595	0.281	0	3
ASAH1	0	0.498002	0.502	0.215	0	3
LGMN	0	0.49431	0.302	0.1	0	3
CSF1R	0	0.49194	0.384	0.051	0	3
CEBPB	0	0.486111	0.448	0.198	0	3
HLA-B1	0	0.484073	0.693	0.474	0	3
MFSD1	0	0.482156	0.418	0.075	0	3
FCGR2B	0	0.478857	0.301	0.02	0	3
KCTD12	0	0.468675	0.414	0.08	0	3
CTSC	0	0.462676	0.457	0.193	0	3
OAZ1	0	0.462599	0.701	0.592	0	3
HCLS1	0	0.46048	0.44	0.131	0	3
ZFP36	0	0.460357	0.679	0.437	0	3
DUSP1	0	0.455974	0.748	0.453	0	3
NAMPT	0	0.454182	0.413	0.15	0	3
AKR1B1	0	0.446634	0.387	0.105	0	3
CLEC10A	0	0.444732	0.204	0.012	0	3
CKLF	0	0.443553	0.41	0.137	0	3
CTSH1	0	0.43645	0.498	0.186	0	3
ATP6V0C	0	0.435403	0.589	0.294	0	3
CTSL	0	0.433419	0.312	0.115	0	3
HSPA61	0	0.430924	0.28	0.127	0	3
SERPINF1	0	0.427212	0.302	0.026	0	3
ITM2B1	0	0.427096	0.884	0.76	0	3
BCL2A1	0	0.427053	0.311	0.097	0	3
DNAJB11	0	0.422121	0.647	0.438	0	3
CLEC7A	0	0.419016	0.341	0.049	0	3
PPP1R15A	0	0.418101	0.534	0.316	0	3
PHACTR1	0	0.417886	0.289	0.041	0	3
CYBB	0	0.417624	0.335	0.067	0	3
FOLR2	0	0.417415	0.22	0.029	0	3
FAM49B	0	0.416921	0.427	0.123	0	3
GLIPR1	0	0.414691	0.405	0.11	0	3
SH3BGRL31	0	0.409373	0.767	0.507	0	3
PLD3	0	0.40933	0.302	0.091	0	3
SLC1A3	0	0.40677	0.29	0.027	0	3
RHOA	0	0.406571	0.667	0.378	0	3
INSIG1	0	0.406288	0.274	0.092	0	3
CNPY3	0	0.402302	0.405	0.109	0	3
PLXDC2	0	0.399696	0.322	0.052	0	3
ATP6V0B	0	0.398769	0.561	0.246	0	3
SERP1	0	0.395637	0.656	0.36	0	3
CD302	0	0.395433	0.308	0.04	0	3
KLF4	0	0.392307	0.381	0.131	0	3
TNFSF13B	0	0.390046	0.316	0.048	0	3
OLR1	0	0.38817	0.262	0.03	0	3
SOD2	0	0.387747	0.498	0.278	0	3
ARPC21	0	0.387452	0.682	0.391	0	3
NME2	0	0.385539	0.566	0.321	0	3
COTL1	0	0.382093	0.513	0.261	0	3
ARPC5	0	0.378096	0.509	0.225	0	3
C5AR1	0	0.375648	0.274	0.057	0	3
MCL1	0	0.375176	0.56	0.31	0	3
IER5	0	0.372246	0.319	0.119	0	3
OGFRL1	0	0.371005	0.285	0.048	0	3
LILRB4	0	0.371	0.271	0.023	0	3
RPS22	0	0.370501	0.951	0.929	0	3
TSPO	0	0.370469	0.528	0.268	0	3
LIMS1	0	0.370072	0.364	0.108	0	3
FCGR1A	0	0.368659	0.255	0.023	0	3
RPL391	0	0.368219	0.995	0.978	0	3
REL	0	0.367823	0.352	0.131	0	3
CD9	0	0.36718	0.39	0.167	0	3
YBX1	0	0.366426	0.727	0.539	0	3
NR4A3	0	0.366	0.256	0.061	0	3
LAIR1	0	0.364114	0.303	0.044	0	3
ID21	0	0.363639	0.533	0.371	0	3
SH3BGRL	0	0.362837	0.518	0.236	0	3
RHOG	0	0.362509	0.398	0.128	0	3
RNASEK	0	0.359485	0.65	0.402	0	3
ATP1B3	0	0.358056	0.366	0.142	0	3
AP1S2	0	0.358005	0.352	0.098	0	3
RPS24	0	0.357474	0.996	0.986	0	3
RAC1	0	0.35716	0.595	0.39	0	3
CSF2RA	0	0.356634	0.263	0.019	0	3
MAP3K8	0	0.356556	0.283	0.074	0	3
SAMHD1	0	0.354356	0.298	0.083	0	3
C3AR1	0	0.353709	0.26	0.032	0	3
BASP1	0	0.351767	0.233	0.028	0	3
KLF6	0	0.349267	0.592	0.406	0	3
MEF2C	0	0.349254	0.356	0.108	0	3
CHMP1B	0	0.347623	0.319	0.159	0	3
AXL	0	0.34755	0.251	0.027	0	3
CMTM6	0	0.346065	0.396	0.139	0	3
CPM	0	0.344658	0.303	0.087	0	3
PLTP	0	0.344268	0.22	0.038	0	3
TNFSF13	0	0.341875	0.256	0.034	0	3
RAB31	0	0.338972	0.299	0.062	0	3
SLCO2B1	0	0.337797	0.255	0.03	0	3
ARRB2	0	0.337751	0.348	0.096	0	3
CD86	0	0.335257	0.268	0.032	0	3
H2AFY	0	0.333561	0.375	0.131	0	3
DRAM2	0	0.332222	0.342	0.105	0	3
CSTA	0	0.331838	0.284	0.05	0	3
ARHGDIB1	0	0.33067	0.641	0.335	0	3
PLD4	0	0.328915	0.225	0.017	0	3
ANXA5	0	0.328485	0.449	0.214	0	3
VSIR	0	0.328456	0.27	0.06	0	3
MGAT1	0	0.327736	0.336	0.101	0	3
PLEK	0	0.32667	0.297	0.092	0	3
CREG1	0	0.324114	0.276	0.079	0	3
DUSP21	0	0.321655	0.312	0.144	0	3
SMAP2	0	0.320976	0.318	0.105	0	3
SDS	0	0.320879	0.173	0.009	0	3
S100A41	0	0.320335	0.623	0.346	0	3
CD531	0	0.319682	0.421	0.17	0	3
TGFBI	0	0.318892	0.298	0.069	0	3
FYB1	0	0.31859	0.29	0.078	0	3
ANXA2	0	0.318519	0.421	0.225	0	3
TPP1	0	0.318326	0.328	0.102	0	3
SYNGR2	0	0.317837	0.345	0.124	0	3
CD1C	0	0.316442	0.114	0.006	0	3
TBXAS1	0	0.31405	0.267	0.047	0	3
SLC40A1	0	0.312159	0.22	0.085	0	3
LTC4S	0	0.311819	0.262	0.057	0	3
CD81	0	0.307568	0.346	0.179	0	3
MAN2B1	0	0.306607	0.259	0.049	0	3
NCOA4	0	0.304358	0.318	0.116	0	3
CD371	0	0.304214	0.532	0.228	0	3
SEC11A	0	0.301771	0.532	0.3	0	3
CCL4	0	0.300108	0.392	0.209	0	3
EVI2B	0	0.299131	0.356	0.126	0	3
LGALS9	0	0.298848	0.271	0.055	0	3
LPAR6	0	0.298552	0.262	0.069	0	3
HSPH11	0	0.292774	0.433	0.241	0	3
PABPC4	0	0.292301	0.284	0.085	0	3
EEF1B2	0	0.29211	0.843	0.676	0	3
CELF2	0	0.29199	0.355	0.137	0	3
CCL20	0	0.291638	0.102	0.036	0	3
JPT1	0	0.289738	0.288	0.106	0	3
A2M	0	0.289732	0.352	0.11	0	3
ATF3	0	0.288842	0.39	0.192	0	3
SARAF	0	0.283748	0.597	0.372	0	3
CREM1	0	0.279809	0.339	0.167	0	3
VAMP82	0	0.279172	0.638	0.408	0	3
KCNMA1	0	0.275103	0.185	0.026	0	3
UCP2	0	0.274171	0.342	0.14	0	3
CKS2	0	0.273931	0.296	0.149	0	3
RPL281	0	0.273198	0.998	0.988	0	3
TM6SF1	0	0.272637	0.208	0.019	0	3
NEAT1	0	0.272469	0.714	0.482	0	3
OSM	0	0.271987	0.162	0.025	0	3
GNG10	0	0.271984	0.296	0.111	0	3
PILRA	0	0.269761	0.234	0.039	0	3
RB1	0	0.269481	0.255	0.067	0	3
LSP1	0	0.26932	0.322	0.17	0	3
EMP3	0	0.268865	0.415	0.241	0	3
C1orf54	0	0.267615	0.206	0.035	0	3
CDKN1A	0	0.266319	0.369	0.219	0	3
CD4	0	0.262926	0.239	0.048	0	3
HBEGF	0	0.262451	0.196	0.058	0	3
HLA-DOA	0	0.261949	0.211	0.025	0	3
PFN11	0	0.260179	0.868	0.712	0	3
ADAP2	0	0.259557	0.205	0.026	0	3
ZFP36L21	0	0.258547	0.513	0.311	0	3
IL13RA1	0	0.25613	0.226	0.044	0	3
BST2	0	0.256003	0.423	0.212	0	3
NR4A1	0	0.255999	0.371	0.198	0	3
CFL1	0	0.255155	0.822	0.636	0	3
VMO1	0	0.253318	0.169	0.015	0	3
GLA	0	0.252451	0.192	0.056	0	3
GPSM31	0	0.250573	0.38	0.167	0	3
HEXB	0	0.250516	0.26	0.078	0	3
ZFAND5	9.52e-305	0.262319	0.384	0.243	3.15e-300	3
PLIN2	1.13e-297	0.253296	0.38	0.239	3.74e-293	3
RPL36A1	2.76e-293	0.364253	0.798	0.717	9.15e-289	3
ZFP36L1	9.04e-282	0.256061	0.49	0.337	2.99e-277	3
PNRC1	9.14e-253	0.251686	0.555	0.412	3.03e-248	3
G0S2	3.83e-211	0.643854	0.232	0.144	1.27e-206	3
ND4	1.64e-191	0.400407	0.246	0.154	5.43e-187	3
ND1	1.89e-169	0.289365	0.239	0.15	6.26e-165	3
COX3	3.39e-167	0.482501	0.246	0.159	1.12e-162	3
ND3	7.61e-166	0.48551	0.247	0.159	2.52e-161	3
COX2	5.48e-162	0.466338	0.247	0.159	1.81e-157	3
COX1	5.22e-160	0.475708	0.247	0.159	1.73e-155	3
ND4L	5.96e-153	0.349558	0.237	0.153	1.97e-148	3
RNR2	1.46e-149	0.341747	0.247	0.159	4.83e-145	3
ATP6	8.65e-143	0.307567	0.247	0.159	2.86e-138	3
SPP12	7.79e-65	0.621335	0.255	0.335	2.58e-60	3
SELENOP2	1.04e-54	0.768027	0.338	0.318	3.43e-50	3
MT-CO31	0	1.96258	0.996	0.828	0	4
MT-CYB	0	1.79951	0.995	0.801	0	4
MT-ATP6	0	1.75667	0.996	0.812	0	4
MT-ND4	0	1.75535	0.996	0.821	0	4
MT-ND2	0	1.68622	0.995	0.803	0	4
MT-CO2	0	1.68553	0.996	0.824	0	4
MT-CO1	0	1.61516	0.996	0.828	0	4
MT-ND3	0	1.60982	0.995	0.784	0	4
GPX32	0	1.44989	0.917	0.438	0	4
MT-ND1	0	1.34841	0.995	0.787	0	4
MT-ND5	0	1.27884	0.956	0.606	0	4
MT1G2	0	1.25781	0.903	0.389	0	4
MT1X2	0	1.15404	0.871	0.422	0	4
PDZK1IP12	0	1.13406	0.871	0.354	0	4
MT1H2	0	1.1013	0.814	0.276	0	4
ALDOB2	0	1.06699	0.797	0.282	0	4
GATM2	0	1.05241	0.823	0.305	0	4
MT1F2	0	0.943658	0.815	0.331	0	4
APOE3	0	0.87278	0.852	0.433	0	4
MT-ND4L1	0	0.84096	0.728	0.384	0	4
FXYD22	0	0.834529	0.905	0.5	0	4
MT1E2	0	0.827715	0.833	0.384	0	4
CXCL142	0	0.806512	0.757	0.322	0	4
PCSK1N2	0	0.789428	0.645	0.239	0	4
MTRNR2L1	0	0.748718	0.137	0.034	0	4
SPP13	0	0.740982	0.671	0.31	0	4
SMIM242	0	0.738625	0.58	0.21	0	4
PCK12	0	0.72677	0.515	0.184	0	4
UGT2B72	0	0.711162	0.56	0.212	0	4
RBP52	0	0.703453	0.696	0.287	0	4
NAT82	0	0.700363	0.529	0.211	0	4
HPD2	0	0.676359	0.6	0.221	0	4
SUCLG12	0	0.66363	0.705	0.31	0	4
FTL3	0	0.647418	0.994	0.986	0	4
ALB2	0	0.642509	0.455	0.166	0	4
MT2A2	0	0.641802	0.919	0.678	0	4
TXN2	0	0.625009	0.761	0.479	0	4
MIOX2	0	0.621003	0.655	0.258	0	4
ASS12	0	0.581497	0.578	0.218	0	4
UQCRQ2	0	0.571432	0.784	0.536	0	4
GSTA12	0	0.570373	0.63	0.29	0	4
CYB5A2	0	0.563628	0.773	0.431	0	4
FABP12	0	0.561662	0.482	0.181	0	4
RIDA2	0	0.551389	0.468	0.175	0	4
MTRNR2L8	0	0.543328	0.17	0.073	0	4
PRAP12	0	0.54014	0.419	0.152	0	4
RPS27L2	0	0.538039	0.749	0.526	0	4
ATP5ME2	0	0.536024	0.648	0.42	0	4
COX7C2	0	0.533432	0.955	0.862	0	4
ATP5F1D2	0	0.532117	0.643	0.399	0	4
PEBP12	0	0.531417	0.775	0.499	0	4
DPEP12	0	0.530945	0.374	0.117	0	4
MGST12	0	0.526843	0.544	0.259	0	4
LGALS22	0	0.520564	0.56	0.263	0	4
LAMTOR52	0	0.518911	0.671	0.422	0	4
OCIAD22	0	0.509921	0.594	0.337	0	4
ATP5MPL2	0	0.50744	0.612	0.376	0	4
CLTRN2	0	0.501771	0.398	0.131	0	4
ECHS12	0	0.488138	0.553	0.284	0	4
ATP5MD2	0	0.483933	0.632	0.411	0	4
MTRNR2L10	0	0.482536	0.134	0.031	0	4
LDHB2	0	0.477551	0.701	0.486	0	4
NDUFA42	0	0.472674	0.793	0.626	0	4
ATOX12	0	0.457445	0.601	0.389	0	4
DBI2	0	0.455673	0.65	0.496	0	4
AK42	0	0.454377	0.399	0.153	0	4
CRYAB2	0	0.446135	0.694	0.407	0	4
DCXR2	0	0.438161	0.522	0.272	0	4
HINT12	0	0.436029	0.829	0.718	0	4
MTRNR2L12	0	0.435527	0.185	0.071	0	4
ADI12	0	0.417699	0.518	0.281	0	4
SOD12	0	0.416686	0.739	0.558	0	4
PDZK12	0	0.41412	0.409	0.173	0	4
C11orf542	0	0.412068	0.456	0.207	0	4
COX7B2	0	0.408473	0.683	0.516	0	4
NDUFB22	0	0.407119	0.675	0.53	0	4
BHMT3	0	0.405363	0.386	0.167	0	4
ATP5MC32	0	0.403233	0.521	0.327	0	4
SAT22	0	0.401424	0.489	0.279	0	4
ATP5PF2	0	0.399375	0.568	0.372	0	4
GSTA22	0	0.394896	0.348	0.17	0	4
BBOX12	0	0.392786	0.443	0.193	0	4
DAB22	0	0.38785	0.521	0.291	0	4
KHK2	0	0.385043	0.408	0.191	0	4
GLYAT2	0	0.384472	0.44	0.191	0	4
S100A12	0	0.381107	0.356	0.16	0	4
ALDH6A12	0	0.377763	0.352	0.142	0	4
MDH12	0	0.372845	0.397	0.219	0	4
CUBN1	0	0.372199	0.288	0.085	0	4
PRODH22	0	0.363656	0.31	0.118	0	4
LRP2	0	0.363082	0.261	0.064	0	4
PAH2	0	0.362535	0.291	0.091	0	4
TMEM176A2	0	0.361009	0.503	0.289	0	4
APOM2	0	0.358286	0.308	0.127	0	4
ATP5F1E2	0	0.357246	0.804	0.644	0	4
ELOB2	0	0.356307	0.612	0.457	0	4
SLC16A91	0	0.352869	0.275	0.081	0	4
NDUFB13	0	0.34866	0.586	0.442	0	4
ATP5IF12	0	0.341855	0.516	0.333	0	4
UQCRB2	0	0.341499	0.783	0.734	0	4
MTRNR2L6	0	0.332468	0.101	0.013	0	4
PRDX12	0	0.332145	0.641	0.496	0	4
GPX42	0	0.330897	0.756	0.619	0	4
DDT2	0	0.329178	0.498	0.326	0	4
GCSH2	0	0.326478	0.368	0.178	0	4
COX5B2	0	0.323926	0.731	0.612	0	4
ITM2B2	0	0.322504	0.839	0.763	0	4
ATP5MF2	0	0.319437	0.487	0.323	0	4
GCHFR2	0	0.316509	0.336	0.164	0	4
DPYS2	0	0.316372	0.285	0.101	0	4
ACAT12	0	0.312884	0.412	0.215	0	4
SLC13A11	0	0.306164	0.234	0.068	0	4
SLC22A82	0	0.303916	0.226	0.068	0	4
SELENOP3	0	0.300661	0.533	0.306	0	4
PCBD12	0	0.291401	0.372	0.227	0	4
ATP1B1	0	0.290536	0.504	0.274	0	4
NDUFC12	0	0.289871	0.537	0.382	0	4
QDPR2	0	0.287301	0.293	0.134	0	4
PTH1R1	0	0.284998	0.241	0.079	0	4
AKR1A12	0	0.284384	0.411	0.25	0	4
GLS2	0	0.283206	0.342	0.197	0	4
SH3YL12	0	0.281815	0.325	0.155	0	4
SLC13A3	0	0.278783	0.205	0.049	0	4
SLC4A4	0	0.275718	0.217	0.061	0	4
CHCHD102	0	0.274757	0.517	0.355	0	4
RAB11FIP32	0	0.272388	0.276	0.115	0	4
ACSM2B2	0	0.270935	0.257	0.104	0	4
DNPH12	0	0.270539	0.412	0.258	0	4
CRYL12	0	0.269744	0.334	0.192	0	4
PRDX32	0	0.268665	0.387	0.236	0	4
SLC7A81	0	0.268426	0.195	0.056	0	4
FAM151A1	0	0.266101	0.201	0.061	0	4
PEPD2	0	0.265276	0.32	0.174	0	4
AZGP12	0	0.263699	0.228	0.093	0	4
TSPAN12	0	0.259988	0.25	0.103	0	4
PBLD2	0	0.258407	0.256	0.101	0	4
ANPEP2	0	0.257829	0.254	0.105	0	4
BDH22	0	0.253752	0.321	0.168	0	4
GLYATL12	0	0.253048	0.27	0.12	0	4
DDC2	0	0.250923	0.234	0.089	0	4
CAMTA12	2.2e-280	0.274228	0.404	0.27	7.27e-276	4
POLR2L2	3.31e-279	0.326635	0.624	0.511	1.1e-274	4
ATP5MG2	6.62e-274	0.305096	0.652	0.523	2.19e-269	4
ETFB2	1.9e-264	0.252313	0.394	0.26	6.29e-260	4
PRDX52	1.3e-255	0.280416	0.543	0.417	4.29e-251	4
SLC25A52	1.07e-235	0.29654	0.557	0.45	3.56e-231	4
UQCR102	1.33e-227	0.278908	0.603	0.502	4.41e-223	4
TMBIM6	3.15e-223	0.327417	0.526	0.438	1.04e-218	4
COX8A2	1.53e-211	0.267036	0.64	0.552	5.05e-207	4
NDUFB72	4.53e-202	0.255812	0.507	0.403	1.5e-197	4
COX6B12	4.21e-196	0.255715	0.7	0.637	1.4e-191	4
LAPTM4A2	2.44e-173	0.258453	0.465	0.366	8.07e-169	4
IL323	1.08e-105	0.346352	0.507	0.419	3.56e-101	4
IGFBP5	0	2.66225	0.471	0.085	0	5
IFI27	0	1.98977	0.869	0.124	0	5
SPARC	0	1.66952	0.773	0.115	0	5
PLVAP	0	1.62501	0.609	0.046	0	5
IGFBP7	0	1.47381	0.743	0.325	0	5
TIMP3	0	1.45666	0.686	0.098	0	5
RGCC1	0	1.45576	0.579	0.125	0	5
SPARCL1	0	1.37372	0.554	0.078	0	5
EMCN	0	1.37087	0.503	0.03	0	5
CCL14	0	1.32503	0.468	0.037	0	5
SPRY1	0	1.31646	0.547	0.062	0	5
GNG11	0	1.30392	0.685	0.1	0	5
SOCS3	0	1.28099	0.63	0.159	0	5
SLC9A3R2	0	1.26633	0.606	0.046	0	5
GSN	0	1.26542	0.625	0.138	0	5
HLA-E1	0	1.26047	0.828	0.326	0	5
RAMP2	0	1.2547	0.641	0.045	0	5
EPAS1	0	1.1966	0.647	0.086	0	5
HSPG2	0	1.19655	0.566	0.052	0	5
IFITM3	0	1.17757	0.838	0.374	0	5
NEAT11	0	1.13486	0.878	0.475	0	5
VWF	0	1.12536	0.499	0.044	0	5
VAMP5	0	1.0766	0.666	0.184	0	5
MGP	0	1.05598	0.662	0.102	0	5
TGFBR2	0	1.03805	0.548	0.08	0	5
INSR	0	1.02985	0.481	0.098	0	5
IGFBP4	0	1.02795	0.628	0.166	0	5
TM4SF1	0	1.02469	0.566	0.062	0	5
TSC22D1	0	0.962855	0.596	0.187	0	5
PLPP1	0	0.958588	0.504	0.048	0	5
RAMP3	0	0.957481	0.496	0.028	0	5
COL4A1	0	0.944263	0.473	0.059	0	5
EGFL7	0	0.942174	0.494	0.051	0	5
TCF4	0	0.939573	0.516	0.079	0	5
RNASE1	0	0.928124	0.615	0.086	0	5
FKBP1A	0	0.917554	0.66	0.291	0	5
AQP1	0	0.917527	0.49	0.109	0	5
HES1	0	0.911463	0.508	0.131	0	5
HLA-B2	0	0.910137	0.856	0.467	0	5
APP	0	0.907978	0.6	0.159	0	5
RBP7	0	0.907367	0.44	0.049	0	5
FLT1	0	0.897836	0.48	0.033	0	5
APOLD1	0	0.897667	0.468	0.047	0	5
CAVIN2	0	0.86872	0.435	0.03	0	5
FOSB	0	0.867481	0.635	0.337	0	5
ENG	0	0.867065	0.482	0.058	0	5
A2M1	0	0.830171	0.506	0.103	0	5
PLAT	0	0.801967	0.3	0.016	0	5
ID1	0	0.788954	0.456	0.107	0	5
JUNB	0	0.784859	0.824	0.514	0	5
PCAT19	0	0.764329	0.432	0.03	0	5
PTMA1	0	0.750464	0.995	0.961	0	5
CRIP2	0	0.749959	0.49	0.1	0	5
EMP1	0	0.747638	0.391	0.044	0	5
SPTBN1	0	0.735655	0.472	0.095	0	5
PECAM1	0	0.73093	0.435	0.08	0	5
VWA1	0	0.699355	0.368	0.031	0	5
STC1	0	0.6991	0.289	0.052	0	5
LDB2	0	0.696843	0.413	0.028	0	5
CRHBP	0	0.673151	0.194	0.008	0	5
SEC14L1	0	0.670031	0.445	0.095	0	5
PLPP3	0	0.669991	0.343	0.037	0	5
PODXL	0	0.661755	0.389	0.028	0	5
COL4A2	0	0.661167	0.395	0.063	0	5
CD59	0	0.647277	0.497	0.209	0	5
VIM	0	0.647209	0.689	0.5	0	5
ESM1	0	0.641976	0.263	0.026	0	5
NPDC1	0	0.641604	0.399	0.039	0	5
FAM167B	0	0.633565	0.341	0.019	0	5
CCDC85B	0	0.630119	0.475	0.158	0	5
TACC1	0	0.628123	0.422	0.114	0	5
TMEM88	0	0.613047	0.343	0.028	0	5
TMSB101	0	0.602887	0.993	0.92	0	5
ID3	0	0.600273	0.468	0.15	0	5
PTPRB	0	0.598553	0.336	0.025	0	5
ZFP361	0	0.591918	0.71	0.438	0	5
B2M2	0	0.588281	0.998	0.947	0	5
CD34	0	0.575877	0.345	0.025	0	5
CDKN1A1	0	0.566762	0.484	0.213	0	5
ITGB1	0	0.562369	0.486	0.206	0	5
HYAL2	0	0.55689	0.307	0.033	0	5
EDNRB	0	0.551901	0.282	0.027	0	5
ESAM	0	0.549069	0.342	0.035	0	5
ECSCR	0	0.546975	0.339	0.026	0	5
RAC11	0	0.546283	0.631	0.39	0	5
FCN3	0	0.544135	0.175	0.008	0	5
TMEM204	0	0.54098	0.326	0.039	0	5
ZBTB16	0	0.539345	0.383	0.096	0	5
GUK1	0	0.530775	0.636	0.45	0	5
ADGRL4	0	0.528056	0.31	0.025	0	5
NOTCH4	0	0.526674	0.32	0.029	0	5
CLDN5	0	0.521306	0.272	0.032	0	5
CALCRL	0	0.519883	0.31	0.029	0	5
NFIB	0	0.518456	0.369	0.095	0	5
ARHGAP29	0	0.51576	0.347	0.07	0	5
ITGA6	0	0.514155	0.325	0.055	0	5
COL15A1	0	0.507449	0.277	0.018	0	5
SLCO2A1	0	0.499961	0.283	0.016	0	5
IL6ST	0	0.499706	0.371	0.118	0	5
MIDN	0	0.497082	0.377	0.144	0	5
GRB10	0	0.496885	0.305	0.033	0	5
WWTR1	0	0.496332	0.326	0.065	0	5
KLF41	0	0.493016	0.391	0.133	0	5
EFNB2	0	0.483911	0.288	0.028	0	5
CLEC14A	0	0.482694	0.269	0.023	0	5
CD93	0	0.473433	0.319	0.062	0	5
DNASE1L3	0	0.471258	0.177	0.014	0	5
TFF3	0	0.46577	0.161	0.012	0	5
ETS1	0	0.46514	0.354	0.101	0	5
RAB13	0	0.463641	0.379	0.14	0	5
HTRA1	0	0.462853	0.307	0.057	0	5
GNAI2	0	0.462067	0.393	0.156	0	5
IFITM2	0	0.460232	0.595	0.32	0	5
GAS6	0	0.458875	0.306	0.056	0	5
CNN3	0	0.458183	0.405	0.169	0	5
SLC2A3	0	0.45706	0.387	0.157	0	5
AC020916.1	0	0.454755	0.332	0.116	0	5
S100A16	0	0.450521	0.338	0.092	0	5
KDR	0	0.449653	0.251	0.014	0	5
IRF1	0	0.448039	0.385	0.177	0	5
H3F3B1	0	0.4443	0.909	0.771	0	5
SH3BP5	0	0.436713	0.315	0.082	0	5
MARCKSL1	0	0.434078	0.324	0.089	0	5
F2RL3	0	0.432164	0.23	0.011	0	5
GJA1	0	0.428991	0.245	0.024	0	5
SERTAD1	0	0.426409	0.385	0.181	0	5
H3F3A	0	0.421123	0.809	0.641	0	5
KLF9	0	0.419477	0.326	0.101	0	5
CD91	0	0.414803	0.376	0.17	0	5
LMNA	0	0.414602	0.36	0.172	0	5
TMSB4X2	0	0.413334	0.992	0.837	0	5
CAVIN1	0	0.412369	0.283	0.051	0	5
CTNNB1	0	0.41094	0.324	0.118	0	5
BST21	0	0.410155	0.381	0.217	0	5
STOM	0	0.408288	0.355	0.132	0	5
CCL2	0	0.406123	0.221	0.074	0	5
ADGRF5	0	0.404907	0.264	0.032	0	5
ANGPT2	0	0.395894	0.204	0.03	0	5
MALAT11	0	0.392736	0.996	0.88	0	5
RHOB	0	0.391575	0.556	0.338	0	5
GNAS	0	0.388973	0.443	0.269	0	5
LIFR	0	0.386406	0.235	0.034	0	5
FOS1	0	0.385228	0.76	0.489	0	5
CFAP20	0	0.380442	0.214	0.043	0	5
TM4SF18	0	0.375786	0.237	0.032	0	5
PRSS23	0	0.372307	0.243	0.063	0	5
EGR1	0	0.371905	0.478	0.257	0	5
CX3CL1	0	0.369823	0.228	0.029	0	5
NRP1	0	0.366246	0.267	0.061	0	5
MEF2C1	0	0.361462	0.304	0.113	0	5
DPYSL2	0	0.359574	0.288	0.089	0	5
LIMCH1	0	0.358466	0.239	0.036	0	5
GBP4	0	0.357778	0.233	0.051	0	5
PCDH17	0	0.357395	0.208	0.014	0	5
RND1	0	0.354922	0.192	0.021	0	5
THBD	0	0.354618	0.228	0.042	0	5
EFNA1	0	0.352892	0.25	0.062	0	5
HSPA1A2	0	0.351973	0.702	0.463	0	5
RPL171	0	0.351581	0.894	0.682	0	5
INHBB	0	0.350653	0.182	0.018	0	5
IGFBP3	0	0.350395	0.231	0.071	0	5
SERPINE1	0	0.346465	0.222	0.04	0	5
PTPRG	0	0.345252	0.231	0.032	0	5
NCOA7	0	0.344578	0.276	0.095	0	5
KTN1	0	0.341547	0.368	0.191	0	5
HLA-C1	0	0.340506	0.848	0.609	0	5
CDH5	0	0.339971	0.219	0.018	0	5
ASAP1	0	0.339817	0.244	0.046	0	5
PALM2-AKAP2	0	0.337938	0.215	0.028	0	5
SEC62	0	0.337147	0.456	0.312	0	5
S1PR1	0	0.33685	0.233	0.038	0	5
EVA1B	0	0.335423	0.226	0.035	0	5
ARGLU1	0	0.330267	0.363	0.2	0	5
CAV1	0	0.329377	0.277	0.098	0	5
FXYD6	0	0.329237	0.222	0.032	0	5
ETS2	0	0.329215	0.262	0.089	0	5
SOST	0	0.325628	0.106	0.002	0	5
TSPAN7	0	0.322913	0.206	0.028	0	5
PDLIM1	0	0.322292	0.285	0.116	0	5
MTUS1	0	0.319808	0.22	0.035	0	5
SNHG7	0	0.31847	0.311	0.145	0	5
ANXA21	0	0.31423	0.386	0.229	0	5
NFIA	0	0.313128	0.285	0.106	0	5
GNG101	0	0.312353	0.28	0.113	0	5
HEG1	0	0.311951	0.203	0.026	0	5
TIMP2	0	0.310727	0.26	0.081	0	5
NME21	0	0.310487	0.498	0.327	0	5
PINK1	0	0.310364	0.233	0.056	0	5
MMRN2	0	0.309263	0.198	0.018	0	5
MARCKS1	0	0.305485	0.266	0.127	0	5
EMP2	0	0.304335	0.213	0.033	0	5
CD811	0	0.304292	0.324	0.182	0	5
SGK11	0	0.304234	0.35	0.169	0	5
RPS172	0	0.304186	0.853	0.666	0	5
PDGFD	0	0.304156	0.183	0.02	0	5
TMEM255B	0	0.30075	0.196	0.021	0	5
ICAM1	0	0.298465	0.242	0.085	0	5
ROBO4	0	0.297333	0.187	0.013	0	5
DDX3X	0	0.29627	0.351	0.214	0	5
ELK3	0	0.296192	0.209	0.035	0	5
CDH13	0	0.293825	0.181	0.014	0	5
DOCK9	0	0.291634	0.198	0.024	0	5
GASK1B	0	0.290045	0.181	0.019	0	5
YBX3	0	0.288082	0.345	0.201	0	5
PRCP	0	0.286577	0.224	0.087	0	5
CYYR1	0	0.286399	0.19	0.02	0	5
PLXND1	0	0.286064	0.205	0.04	0	5
GIMAP7	0	0.285421	0.252	0.111	0	5
YWHAH1	0	0.285019	0.298	0.148	0	5
BTNL9	0	0.28479	0.17	0.014	0	5
H19	0	0.284622	0.132	0.014	0	5
DIPK2B	0	0.282498	0.173	0.011	0	5
MGST2	0	0.282425	0.3	0.15	0	5
SOX18	0	0.281709	0.133	0.014	0	5
NEDD9	0	0.281544	0.241	0.083	0	5
HECW2	0	0.276477	0.165	0.009	0	5
PIK3R3	0	0.275826	0.192	0.028	0	5
TCIM	0	0.275432	0.176	0.034	0	5
F2R	0	0.272608	0.193	0.044	0	5
CDC37	0	0.269861	0.304	0.17	0	5
ISG15	0	0.269699	0.284	0.145	0	5
LMO2	0	0.267951	0.187	0.033	0	5
PEA15	0	0.267866	0.225	0.071	0	5
PBX1	0	0.266244	0.173	0.049	0	5
FN1	0	0.265519	0.199	0.063	0	5
FSCN1	0	0.265366	0.182	0.026	0	5
EHD4	0	0.265083	0.189	0.035	0	5
GYPC	0	0.264452	0.315	0.18	0	5
FSTL1	0	0.264425	0.192	0.036	0	5
BMPR2	0	0.261365	0.192	0.041	0	5
RDX	0	0.259718	0.272	0.131	0	5
ACVRL1	0	0.256458	0.174	0.017	0	5
LIMS2	0	0.256457	0.17	0.018	0	5
OAZ2	0	0.255926	0.232	0.1	0	5
INTS6	0	0.255061	0.224	0.093	0	5
NOSTRIN	0	0.255027	0.166	0.028	0	5
GIMAP5	0	0.254269	0.176	0.033	0	5
TP53I11	0	0.252953	0.165	0.021	0	5
TEK	0	0.252879	0.144	0.008	0	5
SOX7	0	0.250926	0.152	0.012	0	5
PTMS	6.68e-307	0.287012	0.42	0.274	2.21e-302	5
MSN	1.15e-285	0.252032	0.327	0.198	3.82e-281	5
PPP1R15A1	8.13e-284	0.253042	0.473	0.322	2.69e-279	5
ID22	1.43e-271	0.329943	0.513	0.373	4.75e-267	5
MCL11	2.85e-260	0.286789	0.45	0.318	9.43e-256	5
ZFP36L11	2.57e-252	0.273924	0.474	0.339	8.53e-248	5
TAGLN2	5.4e-223	0.259257	0.413	0.292	1.79e-218	5
HMGB1	1.99e-186	0.277025	0.6	0.525	6.58e-182	5
HSPB1	1.68e-165	0.279014	0.764	0.645	5.57e-161	5
POMP1	1.07e-161	0.274673	0.496	0.409	3.54e-157	5
DDIT41	9.55e-161	0.257453	0.366	0.262	3.16e-156	5
S100A9	0	3.74509	0.769	0.05	0	6
S100A8	0	3.64023	0.718	0.031	0	6
LYZ1	0	3.30425	0.9	0.107	0	6
IL1B1	0	2.274	0.636	0.07	0	6
TYROBP1	0	1.79371	0.978	0.226	0	6
CXCL81	0	1.78846	0.532	0.093	0	6
VCAN	0	1.6777	0.586	0.042	0	6
CTSS1	0	1.6457	0.794	0.152	0	6
G0S21	0	1.6376	0.435	0.137	0	6
IFI301	0	1.62362	0.749	0.138	0	6
COX31	0	1.60832	0.468	0.151	0	6
ND31	0	1.57051	0.468	0.151	0	6
S100A42	0	1.53795	0.88	0.341	0	6
FCN1	0	1.52136	0.66	0.034	0	6
SRGN2	0	1.51685	0.944	0.401	0	6
GPX11	0	1.47621	0.485	0.135	0	6
NFKBIA1	0	1.41081	0.708	0.347	0	6
CXCL21	0	1.40519	0.43	0.102	0	6
CCL31	0	1.37904	0.524	0.137	0	6
S100A6	0	1.3747	0.904	0.563	0	6
CST31	0	1.33723	0.966	0.499	0	6
AIF11	0	1.33721	0.87	0.154	0	6
COX11	0	1.33022	0.467	0.151	0	6
FCER1G1	0	1.29411	0.86	0.17	0	6
SAT11	0	1.2801	0.952	0.671	0	6
ND41	0	1.27766	0.464	0.146	0	6
PLAUR1	0	1.25718	0.582	0.086	0	6
EREG	0	1.25667	0.299	0.013	0	6
S100A121	0	1.24995	0.471	0.006	0	6
COX21	0	1.2344	0.467	0.151	0	6
HSPA1A3	0	1.2147	0.751	0.464	0	6
RNR1	0	1.20567	0.467	0.15	0	6
BCL2A11	0	1.19432	0.585	0.089	0	6
SOD21	0	1.18849	0.674	0.275	0	6
RNR21	0	1.1734	0.468	0.151	0	6
IER31	0	1.16905	0.62	0.208	0	6
LST11	0	1.15812	0.797	0.119	0	6
SH3BGRL32	0	1.15492	0.894	0.507	0	6
NAMPT1	0	1.14145	0.625	0.146	0	6
DUSP11	0	1.12523	0.878	0.453	0	6
AREG1	0	1.11423	0.282	0.082	0	6
HSP90AA11	0	1.10662	0.86	0.686	0	6
MNDA1	0	1.10371	0.557	0.054	0	6
ACTB1	0	1.09711	0.984	0.874	0	6
ND11	0	1.07464	0.455	0.142	0	6
NEAT12	0	1.06905	0.818	0.482	0	6
PSAP1	0	1.05197	0.871	0.383	0	6
RGS22	0	1.04467	0.641	0.177	0	6
TNFAIP31	0	1.03276	0.514	0.176	0	6
ND2	0	1.01166	0.451	0.139	0	6
FOS2	0	1.00142	0.837	0.488	0	6
HSPA1B2	0	0.99985	0.632	0.344	0	6
S100A112	0	0.978688	0.892	0.5	0	6
CXCL31	0	0.973258	0.256	0.05	0	6
LGALS11	0	0.951266	0.843	0.378	0	6
ATP61	0	0.925686	0.467	0.151	0	6
COTL11	0	0.906903	0.722	0.257	0	6
LAPTM51	0	0.88892	0.801	0.291	0	6
FTH13	0	0.884406	0.999	0.991	0	6
TYMP1	0	0.884122	0.588	0.162	0	6
CD741	0	0.858479	0.941	0.586	0	6
CCL201	0	0.85605	0.186	0.034	0	6
TSPO1	0	0.853154	0.699	0.266	0	6
PABPC11	0	0.847256	0.826	0.467	0	6
MS4A6A1	0	0.839189	0.634	0.106	0	6
CSTA1	0	0.832555	0.542	0.044	0	6
C5AR11	0	0.830024	0.448	0.054	0	6
LCP1	0	0.825734	0.579	0.161	0	6
EMP31	0	0.825724	0.658	0.234	0	6
CYBB1	0	0.825074	0.514	0.064	0	6
FGL21	0	0.81218	0.535	0.103	0	6
GABARAP1	0	0.801433	0.751	0.465	0	6
CCL3L11	0	0.793381	0.293	0.098	0	6
S100A10	0	0.78694	0.781	0.505	0	6
HLA-DRA1	0	0.775495	0.481	0.308	0	6
CD831	0	0.761075	0.472	0.129	0	6
CD441	0	0.756172	0.587	0.157	0	6
TIMP1	0	0.753375	0.546	0.214	0	6
HSPH12	0	0.752012	0.488	0.243	0	6
CRIP11	0	0.749198	0.495	0.304	0	6
CD55	0	0.745454	0.428	0.096	0	6
C1orf1621	0	0.745057	0.591	0.121	0	6
CD141	0	0.73709	0.481	0.067	0	6
IER51	0	0.736185	0.403	0.119	0	6
NR4A21	0	0.732873	0.501	0.178	0	6
PTGS2	0	0.725583	0.284	0.028	0	6
CCL41	0	0.720153	0.396	0.213	0	6
VIM1	0	0.708395	0.842	0.496	0	6
TKT	0	0.707286	0.52	0.14	0	6
CFD1	0	0.70526	0.507	0.078	0	6
MCL12	0	0.702303	0.685	0.309	0	6
SERPINA1	0	0.684583	0.659	0.229	0	6
DNAJB12	0	0.676514	0.678	0.441	0	6
HLA-DRB11	0	0.669378	0.727	0.302	0	6
RPL392	0	0.654726	0.998	0.978	0	6
DUSP6	0	0.653903	0.391	0.088	0	6
FOSB1	0	0.651612	0.674	0.339	0	6
NFKBIZ	0	0.643594	0.436	0.121	0	6
GPR1831	0	0.641386	0.322	0.105	0	6
MPEG1	0	0.639756	0.403	0.037	0	6
GLUL1	0	0.638357	0.528	0.197	0	6
KLF61	0	0.634969	0.677	0.406	0	6
GRN1	0	0.631772	0.584	0.177	0	6
SDCBP1	0	0.631461	0.605	0.23	0	6
CTSB1	0	0.62591	0.63	0.26	0	6
MAFB1	0	0.623597	0.453	0.098	0	6
AP1S21	0	0.621977	0.477	0.098	0	6
TMSB102	0	0.620454	0.998	0.921	0	6
SERP11	0	0.609413	0.722	0.364	0	6
CD681	0	0.608701	0.546	0.134	0	6
PLEK1	0	0.608405	0.401	0.092	0	6
ATP5E	0	0.608087	0.438	0.206	0	6
NLRP3	0	0.60634	0.279	0.029	0	6
FGR	0	0.597951	0.415	0.052	0	6
ITGB21	0	0.597408	0.557	0.17	0	6
PPP1R15A2	0	0.592254	0.574	0.319	0	6
EVI2B1	0	0.577954	0.473	0.125	0	6
CYBA1	0	0.576673	0.776	0.478	0	6
PYCARD1	0	0.571447	0.499	0.128	0	6
CYTB	0	0.568823	0.441	0.147	0	6
ZFP362	0	0.56563	0.728	0.44	0	6
CEBPB1	0	0.56547	0.494	0.201	0	6
NR4A11	0	0.564567	0.463	0.198	0	6
KLF42	0	0.553687	0.447	0.133	0	6
CD36	0	0.552499	0.343	0.028	0	6
PTPRE	0	0.550894	0.398	0.07	0	6
SLC11A1	0	0.550329	0.374	0.039	0	6
NPC21	0	0.549306	0.743	0.429	0	6
CFP	0	0.548738	0.348	0.024	0	6
ARPC1B1	0	0.539337	0.603	0.26	0	6
FXYD51	0	0.537146	0.622	0.276	0	6
KCTD121	0	0.536843	0.431	0.086	0	6
ZEB2	0	0.533097	0.426	0.103	0	6
C15orf481	0	0.529585	0.23	0.053	0	6
PTPRC1	0	0.526914	0.544	0.227	0	6
TNFRSF1B	0	0.515942	0.408	0.091	0	6
FPR1	0	0.514571	0.356	0.028	0	6
TWISTNB	0	0.513726	0.239	0.065	0	6
SAMSN1	0	0.511994	0.336	0.085	0	6
TNFAIP2	0	0.508983	0.328	0.055	0	6
C10orf54	0	0.508516	0.332	0.059	0	6
OLR11	0	0.504762	0.255	0.035	0	6
TMSB4X3	0	0.502955	0.998	0.839	0	6
ATP5G2	0	0.501951	0.442	0.21	0	6
SPI11	0	0.496634	0.403	0.069	0	6
ND5	0	0.496426	0.386	0.135	0	6
TNFSF13B1	0	0.492062	0.366	0.051	0	6
NCF2	0	0.49183	0.343	0.03	0	6
FCGR2A1	0	0.491161	0.387	0.075	0	6
SMAP21	0	0.488465	0.423	0.105	0	6
CLEC7A1	0	0.484298	0.38	0.053	0	6
ZFP36L12	0	0.483333	0.549	0.338	0	6
HLA-DMA1	0	0.478724	0.516	0.192	0	6
MS4A71	0	0.4777	0.438	0.109	0	6
JUND1	0	0.476717	0.552	0.293	0	6
RHOA1	0	0.476672	0.668	0.384	0	6
STXBP2	0	0.475612	0.349	0.082	0	6
ANXA11	0	0.475443	0.49	0.205	0	6
ALDOA	0	0.475113	0.408	0.185	0	6
ANXA22	0	0.471287	0.519	0.225	0	6
SERPINB1	0	0.471019	0.404	0.13	0	6
NCF1	0	0.470197	0.281	0.05	0	6
FYB	0	0.465763	0.32	0.078	0	6
LSP11	0	0.462815	0.462	0.167	0	6
PPT11	0	0.458105	0.401	0.101	0	6
LITAF1	0	0.457002	0.458	0.223	0	6
KDM6B	0	0.454584	0.371	0.111	0	6
CSF3R	0	0.452898	0.308	0.019	0	6
GNAI21	0	0.449164	0.451	0.156	0	6
AHNAK	0	0.448351	0.413	0.19	0	6
CPVL1	0	0.447846	0.352	0.07	0	6
CD1631	0	0.44575	0.334	0.053	0	6
ATP6V0C1	0	0.445724	0.563	0.302	0	6
TCEB2	0	0.444202	0.378	0.161	0	6
GMFG1	0	0.438405	0.525	0.227	0	6
IL1RN	0	0.438051	0.196	0.013	0	6
ACTR2	0	0.437599	0.449	0.173	0	6
LRRFIP1	0	0.43584	0.421	0.172	0	6
LGALS31	0	0.435226	0.445	0.172	0	6
PPIF	0	0.433886	0.271	0.049	0	6
APLP2	0	0.433771	0.485	0.218	0	6
RPS241	0	0.433266	0.997	0.986	0	6
ARPC31	0	0.433074	0.709	0.463	0	6
PNRC11	0	0.433031	0.587	0.414	0	6
ARPC51	0	0.430589	0.514	0.231	0	6
GLIPR11	0	0.430154	0.403	0.116	0	6
ATP1B31	0	0.428398	0.357	0.147	0	6
CCL4L21	0	0.425637	0.257	0.116	0	6
MXD1	0	0.42103	0.283	0.051	0	6
ZFAND51	0	0.420778	0.457	0.242	0	6
CTSD1	0	0.42043	0.565	0.345	0	6
CNPY31	0	0.420038	0.4	0.116	0	6
SLC2A31	0	0.418408	0.348	0.161	0	6
NR4A31	0	0.417621	0.267	0.065	0	6
CMTM61	0	0.41442	0.429	0.143	0	6
IGSF61	0	0.413441	0.312	0.049	0	6
ANXA51	0	0.412867	0.479	0.218	0	6
IQGAP1	0	0.41237	0.395	0.137	0	6
ATP8	0	0.409993	0.422	0.148	0	6
HLA-DPA11	0	0.409653	0.374	0.214	0	6
CLEC4E	0	0.409523	0.276	0.024	0	6
LTA4H	0	0.409341	0.328	0.085	0	6
ICAM11	0	0.407393	0.281	0.085	0	6
RHOG1	0	0.406102	0.408	0.133	0	6
ARPC22	0	0.405708	0.672	0.398	0	6
RILPL2	0	0.405039	0.365	0.124	0	6
CHMP1B1	0	0.404529	0.342	0.161	0	6
HMOX11	0	0.403166	0.287	0.11	0	6
CLEC12A	0	0.402325	0.285	0.026	0	6
MGAT11	0	0.401747	0.378	0.104	0	6
REL1	0	0.399285	0.36	0.135	0	6
GNB2L1	0	0.398204	0.447	0.239	0	6
SGK12	0	0.398092	0.363	0.17	0	6
HLA-DRB41	0	0.397303	0.251	0.059	0	6
NUP214	0	0.396663	0.306	0.048	0	6
SAMHD11	0	0.395946	0.334	0.085	0	6
RPL282	0	0.394914	0.999	0.989	0	6
RAB311	0	0.394904	0.334	0.065	0	6
RNF1301	0	0.392403	0.388	0.108	0	6
ZNF3311	0	0.391492	0.263	0.116	0	6
PLIN21	0	0.391315	0.435	0.239	0	6
HCLS11	0	0.390994	0.403	0.139	0	6
ZYX	0	0.390276	0.308	0.065	0	6
ACTG1	0	0.389293	0.787	0.603	0	6
HLA-DQB11	0	0.388961	0.451	0.212	0	6
TPM3	0	0.388854	0.511	0.275	0	6
CD300E	0	0.387866	0.246	0.01	0	6
FLNA	0	0.386752	0.372	0.129	0	6
ARRB21	0	0.386145	0.371	0.1	0	6
RPS13	0	0.384163	0.994	0.975	0	6
HCST1	0	0.383435	0.562	0.243	0	6
ACSL1	0	0.380331	0.295	0.076	0	6
IER2	0	0.380217	0.567	0.374	0	6
H2AFY1	0	0.379532	0.391	0.136	0	6
CARD16	0	0.379208	0.386	0.133	0	6
ATP5L	0	0.379149	0.422	0.207	0	6
CTSZ1	0	0.37612	0.375	0.127	0	6
OSM1	0	0.375135	0.188	0.027	0	6
CAP1	0	0.374782	0.455	0.205	0	6
IFNGR11	0	0.37461	0.355	0.11	0	6
ASAH11	0	0.369761	0.461	0.222	0	6
UPP1	0	0.369546	0.339	0.102	0	6
TREM1	0	0.368747	0.237	0.012	0	6
LILRB2	0	0.36561	0.272	0.031	0	6
TAGLN21	0	0.364716	0.481	0.29	0	6
LYN	0	0.364186	0.289	0.05	0	6
BASP11	0	0.362345	0.204	0.033	0	6
CD481	0	0.361836	0.412	0.168	0	6
LINC00936	0	0.361763	0.207	0.026	0	6
H3F3AP4	0	0.361691	0.255	0.049	0	6
MARCKS2	0	0.361592	0.338	0.125	0	6
ATP6V0B1	0	0.357759	0.519	0.254	0	6
PFN12	0	0.357753	0.876	0.715	0	6
THBS1	0	0.355634	0.151	0.05	0	6
HCK	0	0.355477	0.277	0.037	0	6
DMXL2	0	0.355444	0.245	0.023	0	6
CD372	0	0.355086	0.549	0.233	0	6
GCA	0	0.353531	0.285	0.064	0	6
TCIRG1	0	0.351841	0.275	0.055	0	6
RN7SK	0	0.351454	0.203	0.067	0	6
CCNL1	0	0.351139	0.429	0.22	0	6
CECR1	0	0.350679	0.237	0.03	0	6
RNF149	0	0.348651	0.342	0.109	0	6
TALDO1	0	0.34764	0.381	0.168	0	6
RNASE61	0	0.346194	0.305	0.068	0	6
LY961	0	0.342989	0.313	0.081	0	6
GPSM32	0	0.340993	0.416	0.17	0	6
MYO1F	0	0.336183	0.286	0.065	0	6
HBEGF1	0	0.336157	0.227	0.059	0	6
STX11	0	0.335952	0.263	0.052	0	6
ARL5B	0	0.334238	0.222	0.054	0	6
PDE4B	0	0.332234	0.246	0.071	0	6
VASP	0	0.331945	0.307	0.091	0	6
HNRNPU	0	0.331397	0.446	0.257	0	6
IRAK3	0	0.331063	0.251	0.03	0	6
EFHD2	0	0.330246	0.297	0.079	0	6
HLA-DMB1	0	0.32982	0.34	0.106	0	6
GPCPD1	0	0.32976	0.251	0.05	0	6
CASP1	0	0.329199	0.303	0.077	0	6
LY861	0	0.326298	0.296	0.063	0	6
AP2S1	0	0.326043	0.479	0.262	0	6
FYB11	0	0.324617	0.226	0.085	0	6
TPP11	0	0.322889	0.327	0.107	0	6
FTL4	0	0.322776	1	0.986	0	6
H3F3B2	0	0.321045	0.923	0.772	0	6
FCGRT1	0	0.319985	0.511	0.265	0	6
IRS2	0	0.316111	0.247	0.053	0	6
PGD	0	0.315095	0.252	0.052	0	6
MFSD11	0	0.314951	0.306	0.087	0	6
2023-03-01	0	0.314859	0.248	0.043	0	6
RETN	0	0.313804	0.119	0.008	0	6
TRAPPC5	0	0.313126	0.36	0.171	0	6
ATF31	0	0.312748	0.406	0.195	0	6
DAZAP2	0	0.312723	0.476	0.285	0	6
TGFBI1	0	0.311699	0.292	0.074	0	6
FOSL2	0	0.311525	0.295	0.118	0	6
MSN1	0	0.311187	0.407	0.196	0	6
CFL11	0	0.3107	0.807	0.64	0	6
WARS	0	0.31015	0.222	0.053	0	6
PLBD1	0	0.310115	0.219	0.033	0	6
LCP2	0	0.309904	0.282	0.086	0	6
TLR2	0	0.309523	0.237	0.029	0	6
RPS9	0	0.308894	0.992	0.972	0	6
PFDN5	0	0.308793	0.932	0.85	0	6
CORO1A1	0	0.307747	0.467	0.215	0	6
GRINA	0	0.307678	0.295	0.089	0	6
AQP9	0	0.307221	0.18	0.005	0	6
SELL	0	0.306077	0.224	0.042	0	6
LIMS11	0	0.304317	0.308	0.116	0	6
CELF21	0	0.303287	0.361	0.141	0	6
PILRA1	0	0.302716	0.252	0.042	0	6
CDKN1A2	0	0.302456	0.4	0.22	0	6
USP15	0	0.302108	0.272	0.08	0	6
AMICA1	0	0.301956	0.206	0.025	0	6
POU2F2	0	0.301022	0.232	0.048	0	6
RGS101	0	0.29879	0.355	0.14	0	6
PLXDC21	0	0.297681	0.265	0.06	0	6
DDX21	0	0.297265	0.343	0.149	0	6
ATP6V1B2	0	0.297115	0.315	0.117	0	6
LGALS91	0	0.295678	0.269	0.059	0	6
PHACTR11	0	0.295662	0.227	0.049	0	6
DDX51	0	0.294268	0.679	0.48	0	6
ATP2B1	0	0.293371	0.263	0.081	0	6
CSF1R1	0	0.292608	0.271	0.063	0	6
SERPINB9	0	0.292346	0.238	0.068	0	6
DPYD	0	0.291006	0.233	0.039	0	6
LYST	0	0.289865	0.257	0.069	0	6
LRRC75A-AS1	0	0.289364	0.269	0.1	0	6
ITGAX	0	0.289206	0.224	0.03	0	6
AGTRAP	0	0.286734	0.268	0.084	0	6
CD931	0	0.285989	0.268	0.067	0	6
SLC25A37	0	0.285587	0.229	0.066	0	6
CKLF1	0	0.285026	0.332	0.146	0	6
EVI2A	0	0.284924	0.25	0.063	0	6
NINJ1	0	0.284221	0.318	0.146	0	6
LILRA5	0	0.283089	0.195	0.015	0	6
EIF1	0	0.282985	0.984	0.961	0	6
LRRK2	0	0.279113	0.214	0.038	0	6
ETS21	0	0.279007	0.271	0.091	0	6
MAP3K81	0	0.278583	0.248	0.08	0	6
ND4L1	0	0.278519	0.396	0.147	0	6
RNF144B	0	0.277631	0.223	0.057	0	6
EIF3A	0	0.276148	0.306	0.127	0	6
BACH1	0	0.275065	0.22	0.042	0	6
PGLS	0	0.274983	0.379	0.185	0	6
GLIPR2	0	0.274545	0.24	0.059	0	6
RASGEF1B	0	0.27196	0.213	0.056	0	6
OGFRL11	0	0.271876	0.237	0.055	0	6
RNASET21	0	0.271525	0.442	0.228	0	6
APOBEC3A	0	0.270765	0.138	0.009	0	6
NFKB1	0	0.269166	0.221	0.059	0	6
CCR1	0	0.268851	0.18	0.017	0	6
ASGR1	0	0.268437	0.19	0.012	0	6
CD3021	0	0.268298	0.231	0.049	0	6
ITGAM	0	0.265685	0.196	0.026	0	6
TGFB1	0	0.265169	0.276	0.095	0	6
WSB1	0	0.265091	0.417	0.224	0	6
CHD1	0	0.26509	0.256	0.089	0	6
CD521	0	0.264293	0.496	0.252	0	6
ATP2B1-AS1	0	0.262686	0.162	0.03	0	6
SH3BGRL1	0	0.262684	0.435	0.245	0	6
RGS18	0	0.262336	0.192	0.024	0	6
GRB2	0	0.261576	0.3	0.116	0	6
CCRL2	0	0.261438	0.179	0.024	0	6
FKBP5	0	0.260484	0.374	0.185	0	6
CXCR42	0	0.259909	0.515	0.291	0	6
STK17B	0	0.259766	0.31	0.125	0	6
CLEC4A	0	0.25767	0.197	0.023	0	6
TBXAS11	0	0.257644	0.23	0.053	0	6
[truncated: 12,821 more rows]
