# Supplementary material for: Dissecting order amidst chaos of programmed cell deaths: construction of a diagnostic model for KIRC using transcriptomic information in blood-derived exosomes and single-cell multi-omics data in tumor microenvironment
Source: Front Immunol. 2023 Apr 19;14:1130513. doi: 10.3389/fimmu.2023.1130513 (PMC10154557; doi:10.3389/fimmu.2023.1130513)
Supplement: Supplementary file 4 [file Table_4.xlsx]

## Sheet: Supplementary Table 4
Supplementary Table 4: DEGs between cancer and control samples of varying major cell types
Gene symbol	p_val	p_val_adj	logFC	pct.1	pct.2	Condition	Celltype
COX7C	2.22427662065825e-317	7.96735885519785e-313	-0.766403	0.704	0.756	down	Endo
MLTK	1.58980443518796e-319	5.69467948684328e-315	-1.36354	0	0.276	down	Fib
OAZ1	1.38338380835549e-322	4.95528080152937e-318	0.776732	0.557	0.352	up	T_cell
LSMD1	1.08694442085074e-322	3.89343491548736e-318	-1.27472	0	0.279	down	Fib
ATP5G1	9.88131291682493e-324	3.53948628680669e-319	-0.761215	0.001	0.118	down	Endo
CCL4L1	9.61696691214501e-315	3.44479754793034e-310	-1.72105	0.067	0.273	down	Mac
NUPR1	8.66928604957691e-315	3.10533826295845e-310	1.18095	0.276	0.049	up	Mac
CALHM6	7.52590929749783e-317	2.69578071036372e-312	0.944896	0.355	0.096	up	Mac
BHMT	7.4109846876187e-323	2.65461471510502e-318	-1.13232	0.009	0.132	down	Endo
HLA-B	6.08935908499336e-320	2.18120842424462e-315	1.66092	0.851	0.471	up	Fib
TBC1D1	4.94065645841247e-324	1.76974314340335e-319	-0.32045	0.091	0.106	down	Epithelial_cell
RPL11	4.31447271821681e-318	1.54544412766526e-313	-0.316215	0.984	0.991	down	T_cell
RERGL	4.29837111881884e-322	1.53967653476091e-317	-2.52409	0.067	0.489	down	Fib
UQCR11	4.19270035848632e-318	1.5018252684098e-313	0.281756	0.563	0.312	up	Endo
SOD1	4.03369363067516e-316	1.44486905850784e-311	-0.938652	0.455	0.575	down	Endo
SELENOK	3.44709601103438e-320	1.23474979115251e-315	0.652605	0.417	0.154	up	Endo
RPL14	3.106417985601e-318	1.11271892244228e-313	-0.345553	0.952	0.977	down	T_cell
FABP4	3.2e-05	1	0.538847	0.116	0.078	up	Fib
HLA-DRB1	0.00759623	1	0.259198	0.207	0.173	up	Fib
BTG2	0.000151408	1	-0.275288	0.341	0.403	down	Fib
G0S2	0.000962293	1	-0.290539	0.102	0.133	down	Fib
FSTL1	0.0288594	1	-0.2956	0.272	0.293	down	Fib
FTL	0.00739433	1	-0.32302	0.963	0.948	down	Fib
IFITM1	0.000355852	1	-0.362871	0.121	0.152	down	Fib
PODXL	6.26e-05	1	-0.364574	0.076	0.102	down	Fib
RAMP2	0.000341695	1	-0.367987	0.135	0.174	down	Fib
MIR155HG	0.00036447	1	0.311334	0.105	0.075	up	B_cell
RPL37A	0.0157567	1	0.270067	0.97	0.977	up	B_cell
IGLL5	0.000408071	1	-0.50713	0.172	0.132	down	B_cell
SPP1	0.000322291	1	0.290168	0.115	0.096	up	NK
RN7SK	3.01e-05	1	-0.359855	0.082	0.113	down	NK
STC1	2.9e-05	1	1.6109	0.116	0	up	Baso
RGCC	4.74e-05	1	1.50413	0.227	0.048	up	Baso
TM4SF1	0.000247975	1	1.43102	0.193	0.036	up	Baso
SPARC	0.000375206	1	1.41136	0.309	0.119	up	Baso
C1QA	4.75e-05	1	1.38114	0.11	0	up	Baso
VWF	3.74e-05	1	1.377	0.156	0.012	up	Baso
ADCYAP1	0.00025666	1	1.35784	0.184	0.036	up	Baso
GNG11	6.64e-05	1	1.35547	0.19	0.024	up	Baso
APOLD1	0.000388274	1	1.28455	0.136	0.012	up	Baso
ESM1	2.9e-05	1	1.2843	0.116	0	up	Baso
CXCL2	0.0108638	1	1.27476	0.19	0.083	up	Baso
COL4A2	0.000135469	1	1.23033	0.153	0.012	up	Baso
CCL3	0.00110746	1	1.21608	0.116	0.036	up	Baso
NNMT	0.000230285	1	1.21034	0.173	0.024	up	Baso
HLA-DPA1	0.000322467	1	1.20986	0.21	0.048	up	Baso
HSPG2	9.23e-05	1	1.19825	0.167	0.06	up	Baso
CRYAB	3.4e-05	1	1.17375	0.221	0.036	up	Baso
TCF4	0.000744371	1	1.15395	0.181	0.036	up	Baso
NKG7	0.0119743	1	1.14619	0.108	0.024	up	Baso
ATP5ME	2.79e-05	1	1.12662	0.323	0.095	up	Baso
CAV1	0.000215138	1	1.1088	0.147	0.012	up	Baso
KLF4	0.000791092	1	1.09626	0.178	0.06	up	Baso
SNU13	5.18e-05	1	1.07522	0.278	0.071	up	Baso
CYTOR	6.04e-05	1	1.04465	0.159	0.012	up	Baso
ZFAND5	0.000258195	1	1.03472	0.329	0.131	up	Baso
IL32	0.00033902	1	1.02777	0.193	0.036	up	Baso
RAMP2	6.07e-05	1	1.02776	0.108	0	up	Baso
PECAM1	0.000379774	1	1.0272	0.122	0.012	up	Baso
PGF	0.00953817	1	1.02593	0.122	0.024	up	Baso
ATP5IF1	4.17e-05	1	1.01521	0.283	0.071	up	Baso
GNAS	8.21e-05	1	1.01383	0.346	0.131	up	Baso
PLPP1	0.0010078	1	0.977119	0.127	0.012	up	Baso
BIRC3	8.01e-05	1	0.971645	0.501	0.333	up	Baso
C11orf96	3.71e-05	1	0.965467	0.113	0	up	Baso
RTRAF	0.000133352	1	0.964972	0.246	0.06	up	Baso
THUMPD3-AS1	0.000615974	1	0.962161	0.224	0.06	up	Baso
SMIM26	6.01e-05	1	0.96207	0.238	0.048	up	Baso
ID3	0.0222462	1	0.958962	0.249	0.131	up	Baso
GBP4	3.71e-05	1	0.955504	0.113	0	up	Baso
CMPK1	0.000390999	1	0.954893	0.238	0.095	up	Baso
SNHG32	0.000408105	1	0.949871	0.272	0.095	up	Baso
MGP	0.00470432	1	0.927149	0.312	0.143	up	Baso
CD93	0.00393607	1	0.913416	0.102	0.036	up	Baso
EFNB2	0.00663051	1	0.907778	0.102	0.012	up	Baso
MT2A	0.000235526	1	0.906279	0.62	0.381	up	Baso
COL18A1	0.00282067	1	0.897459	0.15	0.036	up	Baso
CRIP2	0.000376788	1	0.882146	0.167	0.024	up	Baso
RBIS	0.00103082	1	0.876848	0.176	0.036	up	Baso
STMP1	0.000703761	1	0.866474	0.167	0.048	up	Baso
DYNLL1	5.06e-05	1	0.862094	0.669	0.452	up	Baso
TGFBR2	0.00396758	1	0.860484	0.153	0.036	up	Baso
ATP5PF	7.57e-05	1	0.859443	0.326	0.107	up	Baso
ETS1	0.00530186	1	0.853545	0.153	0.036	up	Baso
MAP1B	0.00651144	1	0.847676	0.102	0.012	up	Baso
KLF9	0.00128756	1	0.847569	0.136	0.036	up	Baso
SELENOH	0.000235277	1	0.84557	0.278	0.083	up	Baso
STOM	0.00327761	1	0.836757	0.147	0.036	up	Baso
OAZ2	0.00753431	1	0.831012	0.144	0.036	up	Baso
NME2	0.000199974	1	0.830551	0.433	0.298	up	Baso
CIAO2B	0.00197795	1	0.828805	0.164	0.036	up	Baso
GSN	0.00265577	1	0.82768	0.312	0.238	up	Baso
FN1	0.00212118	1	0.825927	0.113	0.012	up	Baso
PLIN2	0.000824461	1	0.815421	0.385	0.369	up	Baso
ARID5A	0.000286735	1	0.810755	0.116	0.012	up	Baso
SMIM30	0.000845234	1	0.808138	0.156	0.024	up	Baso
CARD16	0.0011929	1	0.804803	0.164	0.036	up	Baso
REX1BD	0.00089363	1	0.798628	0.178	0.036	up	Baso
SELENOM	0.000226585	1	0.790425	0.173	0.024	up	Baso
KLF10	0.00542218	1	0.779859	0.255	0.167	up	Baso
NFKB1	0.0104094	1	0.774072	0.19	0.083	up	Baso
METTL26	0.00135504	1	0.771161	0.144	0.024	up	Baso
MIDN	0.00436311	1	0.76399	0.249	0.095	up	Baso
NFIB	0.010251	1	0.761399	0.142	0.036	up	Baso
CLIC4	0.00139302	1	0.756676	0.147	0.024	up	Baso
METRNL	0.0102488	1	0.752799	0.139	0.048	up	Baso
CD24	0.0209745	1	0.748149	0.144	0.048	up	Baso
NBDY	0.000359436	1	0.747452	0.167	0.024	up	Baso
POLE4	0.00288326	1	0.745553	0.207	0.119	up	Baso
TNFRSF12A	0.0150186	1	0.731461	0.15	0.048	up	Baso
RTF2	0.000504791	1	0.727118	0.144	0.024	up	Baso
FOSL2	0.0169216	1	0.727069	0.297	0.214	up	Baso
NORAD	0.00542691	1	0.726979	0.173	0.048	up	Baso
RPS27L	3.01e-05	1	0.7204	0.533	0.476	up	Baso
MICOS10	0.00706861	1	0.718496	0.224	0.083	up	Baso
EIF4A1	0.00491691	1	0.716867	0.326	0.155	up	Baso
ATP5F1B	0.000843649	1	0.713925	0.201	0.048	up	Baso
MYDGF	0.00144514	1	0.711016	0.147	0.024	up	Baso
IGFBP4	0.010642	1	0.708353	0.159	0.048	up	Baso
SEC14L1	0.0393424	1	0.700386	0.127	0.06	up	Baso
SEPTIN2	0.00232158	1	0.699505	0.161	0.036	up	Baso
CAVIN1	0.00115792	1	0.697864	0.122	0.012	up	Baso
SNRPN	0.00786599	1	0.695738	0.144	0.036	up	Baso
RGS13	0.0027894	1	0.695507	0.564	0.405	up	Baso
ATP5PB	0.00635809	1	0.689483	0.156	0.048	up	Baso
SERPINE1	0.00160707	1	0.684405	0.116	0.012	up	Baso
GRASP	0.0176478	1	0.677609	0.139	0.083	up	Baso
ELOC	0.0064856	1	0.675282	0.17	0.048	up	Baso
NFKBID	0.00727072	1	0.670637	0.195	0.131	up	Baso
YWHAH	0.00082364	1	0.668974	0.127	0.036	up	Baso
SNX3	0.000548578	1	0.668293	0.436	0.357	up	Baso
CD81	0.0228745	1	0.65779	0.249	0.119	up	Baso
APP	0.00715444	1	0.652536	0.142	0.036	up	Baso
FAM174C	0.005518	1	0.650955	0.116	0.024	up	Baso
ATP5F1C	0.00183156	1	0.650657	0.227	0.071	up	Baso
CEBPD	0.0178707	1	0.649334	0.133	0.036	up	Baso
B4GALT5	0.0143469	1	0.64264	0.13	0.048	up	Baso
COPS9	0.00537674	1	0.640666	0.21	0.071	up	Baso
RAB21	0.00650255	1	0.640197	0.125	0.024	up	Baso
FSTL1	0.0277102	1	0.639728	0.105	0.024	up	Baso
IER5	0.0434608	1	0.637977	0.17	0.095	up	Baso
C17orf49	0.00733172	1	0.635449	0.125	0.036	up	Baso
PNRC1	0.00744968	1	0.63411	0.411	0.298	up	Baso
H2AFV	0.0277641	1	0.632296	0.244	0.119	up	Baso
SNHG5	0.0028857	1	0.62936	0.436	0.357	up	Baso
RAC1	0.00706433	1	0.627469	0.374	0.202	up	Baso
POLR2K	0.00333537	1	0.627336	0.272	0.202	up	Baso
STAT1	0.0211662	1	0.621778	0.133	0.071	up	Baso
AC245297.3	0.0308349	1	0.60233	0.122	0.036	up	Baso
LDHA	0.00484868	1	0.594884	0.323	0.298	up	Baso
GNAQ	0.0126705	1	0.591165	0.195	0.071	up	Baso
CCL5	0.00334348	1	0.587884	0.159	0.036	up	Baso
RNASET2	0.0234218	1	0.586166	0.224	0.155	up	Baso
ARIH1	0.0186202	1	0.582462	0.11	0.024	up	Baso
MRPS24	0.0219861	1	0.582435	0.13	0.036	up	Baso
PIM3	0.00783052	1	0.576402	0.125	0.024	up	Baso
ARRDC3	0.0354235	1	0.576025	0.122	0.036	up	Baso
PLK3	0.0355098	1	0.568816	0.193	0.083	up	Baso
CCDC85B	0.00221572	1	0.564752	0.295	0.262	up	Baso
CDV3	0.039026	1	0.564502	0.113	0.036	up	Baso
BTN3A2	0.0347268	1	0.55955	0.136	0.048	up	Baso
SNHG6	0.0164101	1	0.556287	0.337	0.286	up	Baso
TENT5A	0.0139232	1	0.551495	0.153	0.048	up	Baso
TIPARP	0.0180705	1	0.550571	0.161	0.107	up	Baso
HES1	0.0450868	1	0.550108	0.218	0.107	up	Baso
AP3S1	0.0208004	1	0.542884	0.249	0.202	up	Baso
PTP4A2	0.0325565	1	0.540681	0.195	0.083	up	Baso
CFLAR	0.0290676	1	0.539851	0.11	0.036	up	Baso
CITED2	0.0336059	1	0.536041	0.122	0.036	up	Baso
CFAP36	0.0262883	1	0.534276	0.127	0.036	up	Baso
ANKRD37	0.00618041	1	0.533608	0.127	0.024	up	Baso
ODC1	0.0159306	1	0.531827	0.102	0.024	up	Baso
PPP3CA	0.0448024	1	0.530671	0.153	0.071	up	Baso
TMEM14C	0.046163	1	0.528152	0.238	0.167	up	Baso
BATF	0.0382924	1	0.522985	0.269	0.238	up	Baso
TXN2	0.0348902	1	0.51877	0.133	0.071	up	Baso
SEPTIN7	0.000221227	1	0.510625	0.207	0.048	up	Baso
SUB1	0.0123393	1	0.508905	0.544	0.44	up	Baso
ARF6	0.022972	1	0.508865	0.161	0.131	up	Baso
CASP4	0.0417501	1	0.503896	0.102	0.036	up	Baso
RPS11	3.85e-05	1	0.500571	0.864	0.845	up	Baso
ZFAS1	0.00324819	1	0.496173	0.601	0.595	up	Baso
DPYSL2	0.0303543	1	0.494981	0.125	0.036	up	Baso
EEF1G	0.000212824	1	0.494541	0.725	0.714	up	Baso
CD74	0.00150209	1	0.494352	0.504	0.345	up	Baso
PDK4	0.00779062	1	0.493414	0.19	0.071	up	Baso
EIF3E	0.00258597	1	0.49289	0.635	0.429	up	Baso
KRT10	0.0468698	1	0.492832	0.337	0.238	up	Baso
ID2	0.0191828	1	0.491425	0.606	0.488	up	Baso
TOMM5	0.0428626	1	0.490328	0.207	0.155	up	Baso
ATP5MF	0.0122096	1	0.489012	0.221	0.095	up	Baso
CALU	0.017775	1	0.488996	0.122	0.06	up	Baso
BEX3	0.00733544	1	0.487008	0.156	0.048	up	Baso
SELENOS	0.0130975	1	0.486859	0.116	0.024	up	Baso
RPL27	0.00026747	1	0.485302	0.856	0.81	up	Baso
ISG15	0.00658479	1	0.479502	0.207	0.19	up	Baso
JPT1	0.0250035	1	0.478266	0.125	0.036	up	Baso
ATP5MC1	0.0146339	1	0.474073	0.167	0.06	up	Baso
ATP1B3	0.0478405	1	0.450717	0.198	0.179	up	Baso
LRRFIP1	0.0498898	1	0.437966	0.263	0.238	up	Baso
IRF1	0.0264646	1	0.437168	0.246	0.25	up	Baso
EFCAB14	0.0301937	1	0.434439	0.195	0.179	up	Baso
POLR2L	0.025652	1	0.432104	0.374	0.333	up	Baso
RPL4	0.0313662	1	0.430272	0.773	0.714	up	Baso
SFT2D1	0.0174723	1	0.429524	0.255	0.238	up	Baso
SELENOT	0.00759602	1	0.427436	0.173	0.06	up	Baso
RPL18A	0.000210169	1	0.425877	0.986	0.952	up	Baso
CCNL1	0.015532	1	0.421816	0.275	0.262	up	Baso
CEBPB	0.0398856	1	0.410506	0.215	0.107	up	Baso
RPS5	0.00434479	1	0.407961	0.938	0.905	up	Baso
ATP5MC3	0.00308934	1	0.396784	0.238	0.095	up	Baso
GUK1	0.0281257	1	0.394016	0.439	0.429	up	Baso
RPL26	0.00167483	1	0.374392	0.983	0.988	up	Baso
CPEB4	0.0261064	1	0.372743	0.161	0.155	up	Baso
RPL3	0.000259808	1	0.353096	0.955	0.929	up	Baso
CBX3	0.0169597	1	0.34596	0.249	0.262	up	Baso
MRPL51	0.0312614	1	0.343288	0.238	0.238	up	Baso
SERF2	0.0160406	1	0.336918	0.892	0.893	up	Baso
CREM	0.0361298	1	0.335097	0.368	0.226	up	Baso
YME1L1	0.0348417	1	0.335054	0.159	0.143	up	Baso
ATP5PO	0.000562355	1	0.332821	0.261	0.107	up	Baso
HMGB2	0.0298057	1	0.328409	0.218	0.238	up	Baso
RPL36	0.00143048	1	0.317896	0.963	0.988	up	Baso
RPS27	0.00185145	1	0.313158	0.992	1	up	Baso
UBA52	0.000332956	1	0.30709	0.918	0.94	up	Baso
H2AFZ	0.026967	1	0.305001	0.484	0.5	up	Baso
HMGN1	0.0175679	1	0.300451	0.465	0.476	up	Baso
JMJD1C	0.0145467	1	0.295307	0.167	0.19	up	Baso
CD59	0.0219698	1	0.281176	0.21	0.25	up	Baso
RPSA	0.00481708	1	0.275061	0.805	0.833	up	Baso
RPS25	0.0378984	1	0.273933	0.989	0.964	up	Baso
MIF	0.0088037	1	0.271668	0.606	0.655	up	Baso
ZBTB20	0.0354633	1	0.262173	0.227	0.25	up	Baso
RPS23	0.000412806	1	0.261008	0.986	1	up	Baso
PGAM1	0.0205983	1	0.256528	0.176	0.202	up	Baso
DUSP1	0.000739083	1	0.254745	0.669	0.726	up	Baso
RPL41	0.0405715	1	0.253186	1	1	up	Baso
TADA3	0.0239784	1	-0.250507	0.068	0.155	down	Baso
NKTR	0.0145799	1	-0.250911	0.11	0.214	down	Baso
RHBDD2	0.00171865	1	-0.251009	0.164	0.31	down	Baso
FAM13B	0.0343038	1	-0.251372	0.045	0.119	down	Baso
NPM1	0.00672033	1	-0.252808	0.572	0.75	down	Baso
RNF114	0.0339264	1	-0.253378	0.065	0.155	down	Baso
PSMB10	0.0360881	1	-0.256295	0.102	0.202	down	Baso
RHOT1	0.0075527	1	-0.257813	0.025	0.107	down	Baso
WDFY2	0.0067089	1	-0.258152	0.051	0.143	down	Baso
OSBPL8	0.0496397	1	-0.260484	0.193	0.31	down	Baso
TPR	0.00732729	1	-0.261764	0.108	0.226	down	Baso
USP11	0.00786603	1	-0.26238	0.051	0.143	down	Baso
RPL7A	0.0128605	1	-0.262619	0.921	0.976	down	Baso
WDR83OS	0.020771	1	-0.2629	0.385	0.548	down	Baso
TRMT112	0.042966	1	-0.263134	0.385	0.524	down	Baso
MCTP1	0.0158836	1	-0.263233	0.079	0.179	down	Baso
POLE3	0.0169553	1	-0.264047	0.062	0.155	down	Baso
FBXO34	0.00283688	1	-0.265458	0.028	0.119	down	Baso
SH3BP1	0.0356778	1	-0.265573	0.034	0.107	down	Baso
ADIPOR1	0.0497233	1	-0.265759	0.108	0.202	down	Baso
ATXN7	0.00550815	1	-0.266406	0.023	0.107	down	Baso
TMED5	0.00429554	1	-0.266674	0.079	0.19	down	Baso
MS4A2	0.0209255	1	-0.268694	0.623	0.595	down	Baso
C10orf128	0.00109165	1	-0.269297	0.02	0.107	down	Baso
PRPF4B	0.0140203	1	-0.270842	0.085	0.19	down	Baso
SLC3A2	0.00784086	1	-0.270857	0.164	0.298	down	Baso
CALM1	0.0250453	1	-0.273831	0.47	0.631	down	Baso
ADSL	0.0107351	1	-0.274639	0.057	0.155	down	Baso
CMTM6	0.0270356	1	-0.276366	0.235	0.369	down	Baso
KIF13B	0.0448986	1	-0.276911	0.054	0.131	down	Baso
KATNA1	0.00131754	1	-0.277654	0.017	0.107	down	Baso
TINF2	0.0067905	1	-0.279473	0.057	0.155	down	Baso
CFL1	0.0109621	1	-0.279878	0.564	0.738	down	Baso
RPS4Y1	0.00274225	1	-0.280869	0.504	0.69	down	Baso
NDUFB4	0.0108559	1	-0.280951	0.331	0.5	down	Baso
MID1IP1	0.0083738	1	-0.283814	0.048	0.143	down	Baso
LNPEP	0.0307799	1	-0.284073	0.042	0.119	down	Baso
SPCS2	0.0220765	1	-0.284762	0.263	0.405	down	Baso
LAT2	0.00380105	1	-0.285452	0.181	0.333	down	Baso
CALCOCO1	0.00631375	1	-0.286295	0.025	0.107	down	Baso
UBXN4	0.0315656	1	-0.288829	0.153	0.262	down	Baso
C4orf3	0.0249045	1	-0.289576	0.388	0.536	down	Baso
CNOT2	0.0477107	1	-0.290088	0.096	0.19	down	Baso
YIF1B	0.0312636	1	-0.290285	0.048	0.131	down	Baso
IK	0.0379828	1	-0.291057	0.093	0.19	down	Baso
TFDP2	0.00355872	1	-0.291088	0.068	0.179	down	Baso
APH1A	0.021107	1	-0.291679	0.125	0.238	down	Baso
SF3B4	0.0127733	1	-0.292517	0.048	0.143	down	Baso
RIN3	0.00822725	1	-0.293521	0.074	0.179	down	Baso
SDHD	0.011266	1	-0.294356	0.127	0.25	down	Baso
RABGGTB	0.0142569	1	-0.295106	0.102	0.202	down	Baso
SWAP70	0.00232007	1	-0.295634	0.167	0.31	down	Baso
PMP22	0.00108588	1	-0.296273	0.153	0.31	down	Baso
PDCD6IP	0.0484039	1	-0.297062	0.082	0.167	down	Baso
TCEA1	0.0151702	1	-0.297358	0.204	0.345	down	Baso
MAN2A1	0.0252008	1	-0.298102	0.065	0.155	down	Baso
BABAM1	0.019802	1	-0.299226	0.062	0.155	down	Baso
BCAP31	0.00815641	1	-0.299253	0.13	0.262	down	Baso
UBE2E3	0.0107926	1	-0.29979	0.074	0.179	down	Baso
FERMT3	0.00623073	1	-0.300696	0.062	0.167	down	Baso
SNAP23	0.023656	1	-0.301325	0.105	0.214	down	Baso
QPCT	0.026495	1	-0.303875	0.04	0.119	down	Baso
SPCS1	0.00478151	1	-0.303984	0.38	0.571	down	Baso
BLOC1S6	0.020086	1	-0.30414	0.099	0.202	down	Baso
ARIH2	0.026876	1	-0.304935	0.048	0.131	down	Baso
PIAS1	0.0193388	1	-0.305968	0.085	0.19	down	Baso
MED29	0.00259276	1	-0.307213	0.048	0.143	down	Baso
RABGGTA	0.011494	1	-0.307233	0.028	0.107	down	Baso
ATP6V0C	0.0332019	1	-0.307462	0.297	0.44	down	Baso
HNRNPDL	0.0216197	1	-0.307629	0.365	0.524	down	Baso
C12orf57	0.00126343	1	-0.308725	0.439	0.643	down	Baso
SMARCB1	0.0212652	1	-0.309172	0.051	0.143	down	Baso
SNW1	0.0226293	1	-0.310529	0.059	0.155	down	Baso
PRPF38A	0.0115789	1	-0.312639	0.054	0.155	down	Baso
NDUFV1	0.0115547	1	-0.312671	0.082	0.19	down	Baso
S100A11	0.0340714	1	-0.314445	0.513	0.667	down	Baso
NUTM2A-AS1	0.000837181	1	-0.315096	0.15	0.31	down	Baso
UQCRC2	0.00678019	1	-0.315725	0.156	0.298	down	Baso
YTHDC2	0.0092327	1	-0.31584	0.025	0.107	down	Baso
ABHD2	0.0134817	1	-0.317909	0.054	0.143	down	Baso
TMED10	0.00386093	1	-0.318397	0.195	0.357	down	Baso
RAPGEF2	0.0362067	1	-0.318434	0.059	0.143	down	Baso
MITF	0.0048177	1	-0.319955	0.116	0.25	down	Baso
ST8SIA4	0.0181228	1	-0.320039	0.031	0.107	down	Baso
TUBB	0.0361935	1	-0.320122	0.272	0.417	down	Baso
GRB2	0.0351906	1	-0.321331	0.11	0.214	down	Baso
CTR9	0.0422589	1	-0.321888	0.059	0.143	down	Baso
HDAC2	0.0104455	1	-0.32278	0.054	0.155	down	Baso
APOA1BP	0.000282267	1	-0.323083	0.014	0.107	down	Baso
TBXAS1	0.00992596	1	-0.325396	0.076	0.19	down	Baso
EIF6	0.00636593	1	-0.325422	0.108	0.238	down	Baso
C1orf174	0.00307823	1	-0.326351	0.045	0.143	down	Baso
SKAP1	0.00928436	1	-0.326536	0.096	0.214	down	Baso
CCDC130	0.00113973	1	-0.327001	0.023	0.119	down	Baso
ABHD17B	0.00302032	1	-0.330554	0.048	0.155	down	Baso
MAGED2	0.0117824	1	-0.331375	0.105	0.226	down	Baso
PLRG1	0.0258329	1	-0.33152	0.031	0.107	down	Baso
NSL1	0.015682	1	-0.332031	0.034	0.119	down	Baso
TCEB1	0.0233345	1	-0.332743	0.04	0.119	down	Baso
FYB	0.00843971	1	-0.332778	0.025	0.107	down	Baso
RNF130	0.00934027	1	-0.334135	0.224	0.381	down	Baso
SNX17	0.000699335	1	-0.335006	0.082	0.226	down	Baso
SF3A1	0.00188294	1	-0.336002	0.034	0.131	down	Baso
PTBP1	0.0180573	1	-0.337815	0.093	0.202	down	Baso
DMXL2	0.0380661	1	-0.341896	0.034	0.107	down	Baso
PDE6D	0.0013685	1	-0.342428	0.017	0.107	down	Baso
PWP1	0.0177982	1	-0.342895	0.057	0.155	down	Baso
UBA7	0.00695181	1	-0.344307	0.068	0.179	down	Baso
TRABD	0.00298519	1	-0.344755	0.04	0.143	down	Baso
APMAP	0.007659	1	-0.34531	0.031	0.119	down	Baso
TERF1	0.00168196	1	-0.345411	0.04	0.143	down	Baso
GABARAP	0.00248288	1	-0.345801	0.439	0.643	down	Baso
AUP1	0.0197126	1	-0.346772	0.093	0.202	down	Baso
SETX	0.0170482	1	-0.346824	0.042	0.131	down	Baso
TMEM173	0.0141677	1	-0.347325	0.048	0.143	down	Baso
PPIA	0.0196044	1	-0.347326	0.654	0.798	down	Baso
ASNA1	0.0102321	1	-0.347942	0.031	0.119	down	Baso
CNBP	0.000516643	1	-0.348964	0.343	0.56	down	Baso
ARRB2	0.00185098	1	-0.349326	0.105	0.238	down	Baso
PQBP1	0.0144678	1	-0.349585	0.091	0.202	down	Baso
LMAN2	0.0431887	1	-0.349623	0.119	0.226	down	Baso
EIF1B	0.00448636	1	-0.351006	0.278	0.452	down	Baso
DTD1	0.0119177	1	-0.351819	0.034	0.119	down	Baso
RBBP4	0.000412219	1	-0.351986	0.091	0.238	down	Baso
STMN1	0.00726155	1	-0.352724	0.297	0.476	down	Baso
CXCL16	0.003449	1	-0.353102	0.147	0.286	down	Baso
NAP1L4	0.0119073	1	-0.353201	0.062	0.167	down	Baso
SPECC1	0.000981571	1	-0.353509	0.051	0.167	down	Baso
PARP1	0.00331119	1	-0.354041	0.091	0.214	down	Baso
PRR13	0.00519966	1	-0.355394	0.235	0.393	down	Baso
RHOF	0.026036	1	-0.355838	0.045	0.131	down	Baso
SMARCA5	0.0332501	1	-0.356314	0.088	0.19	down	Baso
PSMB2	0.0314961	1	-0.357704	0.105	0.214	down	Baso
PABPC1	0.0265133	1	-0.358551	0.629	0.75	down	Baso
DUSP10	0.00323625	1	-0.358677	0.164	0.321	down	Baso
RAB20	0.0325395	1	-0.36008	0.04	0.119	down	Baso
FBL	0.0101669	1	-0.360641	0.122	0.25	down	Baso
EEF1A1	0.00163005	1	-0.361944	1	1	down	Baso
SLC25A39	0.0195789	1	-0.362531	0.059	0.155	down	Baso
SMEK2	0.0146715	1	-0.362902	0.028	0.107	down	Baso
DRG1	0.0270607	1	-0.363137	0.045	0.131	down	Baso
ARF1	0.0286691	1	-0.363392	0.286	0.429	down	Baso
MAT2B	0.0420464	1	-0.364928	0.065	0.155	down	Baso
STRAP	0.011668	1	-0.367535	0.142	0.274	down	Baso
VPS51	0.00887329	1	-0.367784	0.059	0.167	down	Baso
UNC13D	0.000369413	1	-0.369771	0.028	0.143	down	Baso
FAM96B	0.0180342	1	-0.369817	0.099	0.214	down	Baso
VAMP3	0.0181991	1	-0.371115	0.074	0.179	down	Baso
FIP1L1	0.0173341	1	-0.371117	0.074	0.179	down	Baso
SETD2	0.00339269	1	-0.371543	0.045	0.155	down	Baso
MCTP2	0.000835642	1	-0.371922	0.048	0.167	down	Baso
YAF2	0.033668	1	-0.372288	0.113	0.226	down	Baso
YWHAQ	0.00342479	1	-0.372763	0.207	0.369	down	Baso
TBRG1	0.0067235	1	-0.372882	0.074	0.19	down	Baso
KIAA1586	0.00613683	1	-0.372985	0.023	0.107	down	Baso
SGK1	0.0436942	1	-0.373262	0.3	0.44	down	Baso
ANXA5	0.00953861	1	-0.373419	0.176	0.321	down	Baso
WDR1	0.0294399	1	-0.37386	0.088	0.19	down	Baso
IL16	0.00208258	1	-0.375452	0.028	0.131	down	Baso
HSP90AA1	0.0255597	1	-0.375507	0.836	0.857	down	Baso
RSBN1L	0.0446011	1	-0.376189	0.068	0.155	down	Baso
RGS14	0.0058622	1	-0.377949	0.023	0.107	down	Baso
SKP1	0.000634027	1	-0.377952	0.581	0.798	down	Baso
RAB6A	0.0209348	1	-0.378338	0.11	0.226	down	Baso
ACADS	0.0166529	1	-0.37837	0.028	0.107	down	Baso
BEX4	0.0197639	1	-0.378422	0.207	0.345	down	Baso
THOC7	0.0160533	1	-0.379715	0.096	0.214	down	Baso
AGTRAP	0.00455596	1	-0.379933	0.102	0.238	down	Baso
SLC25A32	9.76e-05	1	-0.380539	0.04	0.167	down	Baso
CTSG	0.00194796	1	-0.381415	0.116	0.262	down	Baso
EML4	0.0030691	1	-0.381422	0.045	0.155	down	Baso
PPP1R10	0.0134439	1	-0.382292	0.139	0.274	down	Baso
RGS16	0.00676342	1	-0.3833	0.099	0.214	down	Baso
NSMCE4A	0.0323863	1	-0.385016	0.04	0.119	down	Baso
PDE7B	0.0079308	1	-0.385479	0.034	0.119	down	Baso
LDHB	0.0316208	1	-0.386149	0.414	0.571	down	Baso
DHRS7	0.00131578	1	-0.386511	0.17	0.345	down	Baso
SSBP1	0.0026874	1	-0.389937	0.244	0.429	down	Baso
LITAF	0.0307759	1	-0.390024	0.323	0.476	down	Baso
ABCE1	0.00411801	1	-0.390207	0.034	0.131	down	Baso
LMO4	0.0420381	1	-0.390302	0.297	0.44	down	Baso
S100A6	0.00358117	1	-0.390711	0.887	0.881	down	Baso
UCP2	0.000406034	1	-0.391689	0.062	0.202	down	Baso
TSEN54	0.0011587	1	-0.392282	0.108	0.262	down	Baso
ACAP2	0.012746	1	-0.393006	0.105	0.226	down	Baso
UBB	0.0106013	1	-0.395573	0.768	0.881	down	Baso
HMGXB3	0.0258134	1	-0.397405	0.031	0.107	down	Baso
IBTK	0.0386533	1	-0.397627	0.034	0.107	down	Baso
SNX5	0.029974	1	-0.397821	0.085	0.19	down	Baso
MRPS34	0.000123585	1	-0.398356	0.096	0.262	down	Baso
SRSF10	0.0224616	1	-0.398933	0.147	0.274	down	Baso
ZNF593	0.0472245	1	-0.39924	0.082	0.179	down	Baso
PMPCB	0.00181885	1	-0.399404	0.102	0.25	down	Baso
NAPA	0.000672188	1	-0.399528	0.074	0.214	down	Baso
SREK1IP1	0.0226184	1	-0.399569	0.076	0.179	down	Baso
ACOT9	0.0045911	1	-0.39962	0.028	0.119	down	Baso
EXOC7	0.0173878	1	-0.401138	0.028	0.107	down	Baso
GPSM3	0.00437799	1	-0.401398	0.119	0.262	down	Baso
PTDSS1	0.00838691	1	-0.401438	0.037	0.131	down	Baso
HSD17B12	0.00718072	1	-0.40151	0.142	0.286	down	Baso
SRP54	0.00965508	1	-0.402968	0.031	0.119	down	Baso
ACTR3	0.00040374	1	-0.403827	0.272	0.488	down	Baso
FLJ32255	0.000292148	1	-0.40436	0.017	0.119	down	Baso
NDUFB1	0.0270602	1	-0.404435	0.28	0.417	down	Baso
FUCA2	0.0385104	1	-0.404531	0.034	0.107	down	Baso
COL4A3BP	0.0325527	1	-0.40522	0.04	0.119	down	Baso
RNF149	0.00119487	1	-0.40535	0.082	0.226	down	Baso
FBXW11	0.0229289	1	-0.405525	0.045	0.131	down	Baso
PLAUR	3.55e-05	1	-0.406007	0.255	0.488	down	Baso
FAM105A	5.88e-05	1	-0.406115	0.008	0.107	down	Baso
DERL2	0.0362887	1	-0.40633	0.079	0.179	down	Baso
TUFM	0.0243006	1	-0.406458	0.147	0.274	down	Baso
FLOT2	0.012511	1	-0.407817	0.034	0.119	down	Baso
ETFB	0.00351294	1	-0.410401	0.099	0.238	down	Baso
CLU	0.0243837	1	-0.411436	0.473	0.631	down	Baso
CD38	0.0074362	1	-0.413982	0.042	0.143	down	Baso
GRAP2	0.000355625	1	-0.414529	0.102	0.262	down	Baso
NDRG2	0.00461985	1	-0.415361	0.068	0.19	down	Baso
PTGER4	0.0160567	1	-0.415773	0.028	0.107	down	Baso
KLHDC3	0.0379143	1	-0.417225	0.034	0.107	down	Baso
LRBA	0.00642219	1	-0.419397	0.023	0.107	down	Baso
KIF2A	0.00620774	1	-0.422271	0.023	0.107	down	Baso
EPB41L2	0.00170958	1	-0.424389	0.017	0.107	down	Baso
MAPRE3	0.00316155	1	-0.425649	0.057	0.179	down	Baso
RSBN1	0.00272817	1	-0.425742	0.059	0.179	down	Baso
LAT	0.000616679	1	-0.425796	0.178	0.369	down	Baso
CNIH1	0.0379266	1	-0.426006	0.229	0.369	down	Baso
ATF6	0.0203671	1	-0.426805	0.04	0.119	down	Baso
SRP19	0.0011908	1	-0.427043	0.085	0.226	down	Baso
NRBP1	0.00285367	1	-0.428617	0.057	0.179	down	Baso
FPGS	0.00356479	1	-0.429301	0.02	0.107	down	Baso
EEF2	0.00201967	1	-0.430116	0.524	0.726	down	Baso
GNPDA1	0.0165039	1	-0.430972	0.028	0.107	down	Baso
RNF7	0.00490268	1	-0.431783	0.173	0.333	down	Baso
SLC9A3R1	0.0141135	1	-0.432524	0.054	0.155	down	Baso
CLCN3	0.00187429	1	-0.433271	0.085	0.226	down	Baso
EEF1B2	0.0116791	1	-0.433373	0.711	0.81	down	Baso
LOC100507412	0.00197327	1	-0.433461	0.023	0.119	down	Baso
PAFAH1B1	0.0369839	1	-0.43668	0.088	0.19	down	Baso
RAB9A	0.0121587	1	-0.436784	0.04	0.131	down	Baso
COQ4	0.0229741	1	-0.439174	0.037	0.119	down	Baso
MFSD10	0.0286475	1	-0.439846	0.085	0.19	down	Baso
GPR108	0.0280452	1	-0.441394	0.045	0.131	down	Baso
P2RX1	0.0207714	1	-0.442061	0.065	0.167	down	Baso
HNRNPM	0.0154287	1	-0.442449	0.17	0.31	down	Baso
KDELR1	0.0101183	1	-0.442546	0.133	0.274	down	Baso
MRPL37	0.00239154	1	-0.443359	0.048	0.167	down	Baso
IKZF3	0.0219365	1	-0.443856	0.074	0.179	down	Baso
NIPBL	0.0468364	1	-0.445668	0.091	0.19	down	Baso
VPS28	0.00272187	1	-0.446235	0.269	0.464	down	Baso
SCFD1	0.0475641	1	-0.446266	0.045	0.119	down	Baso
MPV17	0.000803885	1	-0.446505	0.042	0.167	down	Baso
FAM195B	8.04e-05	1	-0.447306	0.011	0.119	down	Baso
SDCBP	0.0217715	1	-0.44826	0.428	0.595	down	Baso
FCER1G	0.0052857	1	-0.449417	0.555	0.738	down	Baso
TVP23B	0.000778566	1	-0.45004	0.014	0.107	down	Baso
ARGLU1	0.00599358	1	-0.450205	0.295	0.476	down	Baso
AKR1A1	0.00244613	1	-0.451229	0.144	0.31	down	Baso
GNPTAB	0.0238953	1	-0.452061	0.153	0.286	down	Baso
NCL	0.000713729	1	-0.453486	0.292	0.512	down	Baso
NUPL1	6.38e-05	1	-0.453767	0.011	0.119	down	Baso
ACLY	0.035892	1	-0.454272	0.042	0.119	down	Baso
ARMCX3	0.0169751	1	-0.454352	0.139	0.274	down	Baso
LSM12	0.00862283	1	-0.454582	0.031	0.119	down	Baso
TWF2	8.57e-05	1	-0.455493	0.048	0.19	down	Baso
MIR4435-1HG	0.000833184	1	-0.455496	0.014	0.107	down	Baso
ZMAT2	0.0175597	1	-0.455776	0.096	0.214	down	Baso
TMEM120A	0.00193272	1	-0.455909	0.04	0.155	down	Baso
TRPC4AP	0.0444103	1	-0.457232	0.042	0.119	down	Baso
ACTR10	0.00104885	1	-0.459924	0.065	0.202	down	Baso
RASGRP4	2.91e-05	1	-0.460014	0.057	0.214	down	Baso
SLC38A2	0.0253246	1	-0.46071	0.215	0.357	down	Baso
BTBD10	0.00580542	1	-0.461386	0.023	0.107	down	Baso
IDH1	0.000221956	1	-0.46381	0.014	0.119	down	Baso
TMBIM1	0.0107181	1	-0.464132	0.068	0.179	down	Baso
IRF3	0.0259915	1	-0.464556	0.045	0.131	down	Baso
PLD3	0.0150091	1	-0.465041	0.119	0.25	down	Baso
UVRAG	0.0059668	1	-0.465541	0.034	0.131	down	Baso
MRFAP1	0.0333304	1	-0.466636	0.178	0.31	down	Baso
VAT1	0.00532403	1	-0.466669	0.125	0.274	down	Baso
LUC7L	0.00395532	1	-0.467404	0.076	0.202	down	Baso
KLHL6	0.00525466	1	-0.467482	0.028	0.119	down	Baso
EIF4H	0.000999566	1	-0.467622	0.11	0.274	down	Baso
PHAX	0.0274795	1	-0.468204	0.054	0.143	down	Baso
CCNDBP1	0.0101133	1	-0.468798	0.082	0.202	down	Baso
USP8	0.00096128	1	-0.46917	0.065	0.202	down	Baso
SHPRH	0.00207657	1	-0.469526	0.023	0.119	down	Baso
CNRIP1	0.00124133	1	-0.470747	0.218	0.417	down	Baso
MDH1	0.0112443	1	-0.472123	0.082	0.202	down	Baso
LYRM5	0.000256654	1	-0.472148	0.011	0.107	down	Baso
SLTM	0.000551293	1	-0.472798	0.102	0.262	down	Baso
UBAC2	0.00408062	1	-0.473603	0.051	0.167	down	Baso
MAOB	0.025453	1	-0.475043	0.286	0.44	down	Baso
ELOVL5	0.00388304	1	-0.475435	0.142	0.298	down	Baso
HN1	0.000226635	1	-0.475599	0.011	0.107	down	Baso
CSNK2B	0.0201211	1	-0.475895	0.218	0.369	down	Baso
RTN3	0.000990899	1	-0.476662	0.15	0.333	down	Baso
SMARCE1	0.00588357	1	-0.477422	0.085	0.214	down	Baso
PPP2R1A	0.00563742	1	-0.477453	0.076	0.202	down	Baso
ALOX5AP	0.00542412	1	-0.478933	0.558	0.738	down	Baso
KIAA1522	0.00308151	1	-0.478956	0.065	0.19	down	Baso
MLPH	0.00444967	1	-0.47905	0.133	0.286	down	Baso
SH3BGRL	0.000196283	1	-0.479071	0.32	0.56	down	Baso
SRSF1	0.00733846	1	-0.479616	0.11	0.25	down	Baso
PAK1	0.00108817	1	-0.480697	0.119	0.286	down	Baso
XRCC5	0.00179783	1	-0.48152	0.113	0.274	down	Baso
LOC101927482	4.77e-05	1	-0.482853	0.008	0.107	down	Baso
GTF2F1	0.0016782	1	-0.483113	0.04	0.155	down	Baso
MESDC2	0.000139658	1	-0.484589	0.02	0.131	down	Baso
LAIR1	0.0119261	1	-0.484606	0.099	0.226	down	Baso
HCLS1	0.00053363	1	-0.485513	0.082	0.238	down	Baso
SSFA2	0.000757314	1	-0.487792	0.014	0.107	down	Baso
UBE2I	0.029147	1	-0.489491	0.156	0.286	down	Baso
SLFN5	0.0253095	1	-0.489825	0.045	0.131	down	Baso
CCDC88A	0.00431855	1	-0.492984	0.113	0.262	down	Baso
EIF4B	0.0118528	1	-0.493405	0.241	0.405	down	Baso
USP10	0.00125642	1	-0.49353	0.031	0.143	down	Baso
CD37	4.16e-05	1	-0.494309	0.411	0.679	down	Baso
HP1BP3	0.00108363	1	-0.495938	0.147	0.321	down	Baso
SMYD3	0.000735296	1	-0.496213	0.159	0.333	down	Baso
FUS	0.00118184	1	-0.496616	0.286	0.5	down	Baso
NCKAP1L	0.00529043	1	-0.497868	0.034	0.131	down	Baso
AP2M1	0.0290229	1	-0.498278	0.241	0.381	down	Baso
SF3B2	0.00183647	1	-0.498508	0.113	0.274	down	Baso
PDCL	0.00120303	1	-0.499858	0.065	0.202	down	Baso
NCF4	0.0036741	1	-0.500097	0.079	0.214	down	Baso
FAM110A	0.00535362	1	-0.500394	0.04	0.143	down	Baso
XBP1	0.0165109	1	-0.500641	0.147	0.286	down	Baso
FBP1	0.0194117	1	-0.502173	0.045	0.119	down	Baso
PRDX6	0.000386444	1	-0.502624	0.351	0.583	down	Baso
GLA	0.0378589	1	-0.504905	0.096	0.202	down	Baso
XRCC6	0.00594529	1	-0.505845	0.17	0.333	down	Baso
NR3C1	0.000634252	1	-0.506114	0.116	0.286	down	Baso
FER	0.00104907	1	-0.506541	0.074	0.214	down	Baso
DHRS4	0.0019261	1	-0.508383	0.028	0.131	down	Baso
MEA1	0.0240973	1	-0.510308	0.099	0.214	down	Baso
SCAND1	0.0291247	1	-0.511429	0.173	0.274	down	Baso
PPM1G	0.0091466	1	-0.511696	0.065	0.179	down	Baso
PTPN6	0.0242169	1	-0.512219	0.099	0.214	down	Baso
SPINT2	0.000193871	1	-0.51286	0.187	0.405	down	Baso
TESC	0.000129716	1	-0.513462	0.096	0.274	down	Baso
A2M	0.0269334	1	-0.513716	0.195	0.107	down	Baso
AKAP13	0.000879588	1	-0.514262	0.354	0.571	down	Baso
CNTRL	0.000128078	1	-0.514865	0.017	0.131	down	Baso
STAM	0.000717141	1	-0.516744	0.034	0.155	down	Baso
KPNA2	0.00022128	1	-0.51675	0.028	0.155	down	Baso
PEF1	0.000110664	1	-0.520123	0.065	0.226	down	Baso
APPBP2	0.00787668	1	-0.520325	0.025	0.107	down	Baso
RBM17	0.00915039	1	-0.52034	0.116	0.25	down	Baso
CCDC90B	0.00538578	1	-0.520506	0.099	0.238	down	Baso
PDIA3	0.0115932	1	-0.520643	0.28	0.452	down	Baso
ARPC1B	0.00112757	1	-0.520902	0.227	0.429	down	Baso
CHST12	0.00402029	1	-0.521132	0.065	0.19	down	Baso
SMPDL3A	0.0115369	1	-0.521362	0.048	0.143	down	Baso
HLA-H	0.00062393	1	-0.522462	0.028	0.143	down	Baso
TMEM256	0.0199813	1	-0.523055	0.15	0.286	down	Baso
CRTAP	0.000647858	1	-0.526895	0.139	0.321	down	Baso
LAPTM4A	0.000396295	1	-0.526932	0.666	0.845	down	Baso
HIF1A	0.00405573	1	-0.52696	0.232	0.417	down	Baso
RPLP0	0.0013251	1	-0.527328	0.79	0.845	down	Baso
ANXA7	0.0140912	1	-0.53178	0.136	0.274	down	Baso
SH3BGRL3	0.000483823	1	-0.532999	0.711	0.821	down	Baso
SF1	0.0217562	1	-0.534296	0.204	0.345	down	Baso
ZNF24	0.00378037	1	-0.53598	0.059	0.179	down	Baso
TMBIM6	0.00196308	1	-0.536363	0.337	0.548	down	Baso
MPP1	0.000652376	1	-0.536979	0.088	0.25	down	Baso
EWSR1	0.000377825	1	-0.536979	0.091	0.262	down	Baso
AZIN1	0.0141633	1	-0.538868	0.136	0.274	down	Baso
HSPD1	0.0276087	1	-0.545827	0.286	0.44	down	Baso
THAP9-AS1	0.000703089	1	-0.548012	0.034	0.155	down	Baso
SAT2	0.0399756	1	-0.551304	0.133	0.25	down	Baso
RALGAPA1	0.00247557	1	-0.551784	0.085	0.226	down	Baso
OTUB1	0.00103494	1	-0.551895	0.085	0.238	down	Baso
SRP9	0.0383633	1	-0.555134	0.21	0.345	down	Baso
CALR	0.0143685	1	-0.556655	0.232	0.393	down	Baso
OSTF1	0.00125943	1	-0.558845	0.207	0.405	down	Baso
RHOA	0.000104837	1	-0.559503	0.397	0.655	down	Baso
RGS3	0.029994	1	-0.559604	0.079	0.179	down	Baso
ABCC4	5.29e-05	1	-0.56114	0.045	0.202	down	Baso
ILF3-AS1	3.17e-05	1	-0.562446	0.006	0.107	down	Baso
MKKS	0.00886985	1	-0.563055	0.04	0.131	down	Baso
HSP90AB1	0.00102269	1	-0.564225	0.711	0.845	down	Baso
DOCK8	0.0118799	1	-0.565283	0.045	0.143	down	Baso
EIF4A3	0.00346811	1	-0.569371	0.127	0.286	down	Baso
PPP2CA	0.00152351	1	-0.570441	0.11	0.274	down	Baso
TALDO1	0.0112103	1	-0.57358	0.193	0.345	down	Baso
TBCC	0.000254259	1	-0.576095	0.02	0.131	down	Baso
CLIC1	7.66e-05	1	-0.580105	0.612	0.81	down	Baso
SELT	0.000348992	1	-0.581183	0.025	0.143	down	Baso
NDUFA13	0.00386916	1	-0.581721	0.337	0.536	down	Baso
FDFT1	0.0162072	1	-0.582445	0.074	0.179	down	Baso
FCER1A	0.00534172	1	-0.584159	0.207	0.381	down	Baso
NSMCE1	0.0252643	1	-0.585489	0.198	0.333	down	Baso
CD68	0.00404849	1	-0.587136	0.088	0.226	down	Baso
PCNXL4	7.14e-05	1	-0.58729	0.011	0.119	down	Baso
AHNAK	0.0196455	1	-0.587394	0.272	0.417	down	Baso
ARHGDIB	0.000145362	1	-0.588191	0.649	0.81	down	Baso
VAMP2	0.00103682	1	-0.588315	0.235	0.44	down	Baso
POLR3K	0.00195198	1	-0.589354	0.034	0.143	down	Baso
HADHA	0.00366265	1	-0.589893	0.164	0.333	down	Baso
GHITM	0.00368455	1	-0.590063	0.176	0.345	down	Baso
RAB11B	0.0324571	1	-0.592191	0.057	0.131	down	Baso
ANXA1	0.00712461	1	-0.592996	0.569	0.726	down	Baso
ARPC3	0.0012514	1	-0.593212	0.49	0.702	down	Baso
RPN1	0.000784744	1	-0.596169	0.074	0.226	down	Baso
PSMF1	0.00397623	1	-0.596754	0.065	0.19	down	Baso
S100A4	5.16e-05	1	-0.597911	0.739	0.821	down	Baso
KLRG1	3.21e-05	1	-0.599164	0.099	0.298	down	Baso
LMO7	0.00182585	1	-0.599441	0.017	0.107	down	Baso
HDHD3	0.000598213	1	-0.605635	0.034	0.155	down	Baso
NDUFA12	0.00220054	1	-0.607069	0.204	0.393	down	Baso
TAGLN2	0.00445337	1	-0.609885	0.49	0.643	down	Baso
UQCRQ	0.000504766	1	-0.610415	0.331	0.56	down	Baso
PPIB	0.00545826	1	-0.611204	0.32	0.488	down	Baso
HSPA8	0.00364863	1	-0.61561	0.564	0.726	down	Baso
MRPL16	0.00157406	1	-0.622439	0.051	0.179	down	Baso
NDUFS3	0.00114164	1	-0.622724	0.062	0.202	down	Baso
LENG8	0.0116815	1	-0.627303	0.054	0.155	down	Baso
C8orf59	0.00117823	1	-0.634455	0.093	0.25	down	Baso
MBP	0.00110817	1	-0.643995	0.076	0.226	down	Baso
LCMT1	0.000226316	1	-0.648385	0.04	0.179	down	Baso
ABTB1	0.00126972	1	-0.652181	0.031	0.143	down	Baso
2023-09-07	0.000787864	1	-0.655112	0.139	0.321	down	Baso
SAFB	0.00104119	1	-0.657994	0.062	0.202	down	Baso
ZSCAN16-AS1	0.00225174	1	-0.658448	0.054	0.179	down	Baso
PLP2	0.000926578	1	-0.661164	0.122	0.298	down	Baso
C5orf30	0.000335127	1	-0.667641	0.031	0.155	down	Baso
PSMD6	0.000350149	1	-0.66821	0.048	0.19	down	Baso
CALB2	0.00269356	1	-0.672496	0.116	0.274	down	Baso
BRD2	0.00204406	1	-0.672879	0.232	0.429	down	Baso
IDS	0.00167842	1	-0.682347	0.272	0.476	down	Baso
GLUL	0.0037493	1	-0.686125	0.541	0.702	down	Baso
ZNF638	0.000390875	1	-0.687805	0.042	0.179	down	Baso
DAZAP2	0.000390623	1	-0.688552	0.297	0.524	down	Baso
LINC00116	7.54e-05	1	-0.689954	0.02	0.143	down	Baso
ABHD16A	0.000109233	1	-0.692947	0.025	0.155	down	Baso
PEBP1	0.000591634	1	-0.696361	0.442	0.667	down	Baso
IFITM1	4.55e-05	1	-0.698446	0.023	0.155	down	Baso
RRAGA	0.000202041	1	-0.699452	0.057	0.19	down	Baso
PPP1CA	5.94e-05	1	-0.708316	0.113	0.321	down	Baso
SERPINB1	0.00411879	1	-0.711559	0.235	0.393	down	Baso
CTSD	0.0002317	1	-0.716403	0.456	0.679	down	Baso
SURF6	3.16e-05	1	-0.719632	0.006	0.107	down	Baso
RENBP	0.000404479	1	-0.723445	0.091	0.262	down	Baso
C19orf70	0.000596391	1	-0.72582	0.042	0.167	down	Baso
TUBB4B	0.00708262	1	-0.72596	0.198	0.357	down	Baso
TSC22D3	0.000833057	1	-0.726667	0.626	0.762	down	Baso
ABRACL	0.000236914	1	-0.730705	0.178	0.393	down	Baso
IER2	0.00437946	1	-0.735908	0.567	0.726	down	Baso
MAML1	0.00566039	1	-0.748687	0.025	0.107	down	Baso
VIM	8.02e-05	1	-0.751457	0.887	0.893	down	Baso
CD82	0.00269606	1	-0.752003	0.246	0.417	down	Baso
RNH1	0.00222664	1	-0.755505	0.096	0.214	down	Baso
MT1F	0.0173581	1	-0.762396	0.099	0.155	down	Baso
SIGLEC6	2.99e-05	1	-0.764295	0.096	0.298	down	Baso
CCNH	0.000215497	1	-0.789634	0.167	0.381	down	Baso
ATP5D	9.78e-05	1	-0.799766	0.008	0.107	down	Baso
HSP90B1	0.00276843	1	-0.80802	0.357	0.548	down	Baso
PRG2	0.00625631	1	-0.815246	0.048	0.155	down	Baso
DNAJB1	0.000325224	1	-0.83137	0.703	0.75	down	Baso
SLC2A3	0.000266477	1	-0.832291	0.346	0.56	down	Baso
FKBP2	0.000381029	1	-0.836401	0.105	0.274	down	Baso
C6orf48	0.000813807	1	-0.838498	0.023	0.119	down	Baso
BTG2	0.000750678	1	-0.849733	0.487	0.655	down	Baso
ADRB2	6.72e-05	1	-0.850637	0.164	0.393	down	Baso
HDC	0.000342433	1	-0.851151	0.229	0.452	down	Baso
RPS26	0.000535416	1	-0.85935	0.575	0.786	down	Baso
HSPA5	7.96e-05	1	-0.961348	0.306	0.548	down	Baso
APOE	8.02e-05	1	-0.962589	0.207	0.143	down	Baso
UTS2	0.00579768	1	-0.967887	0.028	0.119	down	Baso
NBEAL1	0.00540574	1	-1.10675	0.099	0.202	down	Baso
HSPA1B	8.66e-05	1	-1.12237	0.456	0.631	down	Baso
PDZK1IP1	0.000139165	1	-1.34411	0.054	0.167	down	Baso
GPX3	9.63e-05	1	-2.0689	0.122	0.202	down	Baso
SBDSP1	2.75e-05	0.984477	-0.419723	0.006	0.107	down	Baso
DDIT4	2.74e-05	0.982179	-0.813571	0.45	0.714	down	Baso
C10orf54	2.73e-05	0.977672	-0.506501	0.023	0.155	down	Baso
LOC100131564	2.7e-05	0.967615	-0.69639	0.025	0.167	down	Baso
WHSC1L1	2.49e-05	0.890281	-0.32342	0.02	0.131	down	Baso
TUBA1A	2.39e-05	0.857498	-1.54283	0.246	0.44	down	Baso
WDR77	2.34e-05	0.836483	-0.449654	0.008	0.119	down	Baso
MALAT1	2.31e-05	0.826257	0.305331	1	1	up	Baso
PDLIM1	2.26e-05	0.81012	0.890411	0.119	0	up	Baso
IGFBP7	2.26e-05	0.808714	0.43099	0.422	0.19	up	Baso
2023-09-15	2.2e-05	0.786409	-0.567357	0.04	0.19	down	Baso
FAM127A	2.07e-05	0.740409	-0.404559	0.006	0.107	down	Baso
VWA5A	2.06e-05	0.738898	-0.917731	0.399	0.643	down	Baso
PGK1	1.87e-05	0.670928	-0.744738	0.215	0.476	down	Baso
NDUFA4	1.87e-05	0.668667	-0.78029	0.646	0.857	down	Baso
RNASE1	1.76e-05	0.632155	1.27346	0.122	0	up	Baso
SMIM3	1.66e-05	0.595732	-0.808832	0.113	0.333	down	Baso
H3F3AP4	1.6e-05	0.574087	-0.442646	0.028	0.167	down	Baso
EGR1	1.57e-05	0.563322	0.292547	0.185	0.146	up	B_cell
FLJ21408	1.52e-05	0.542718	-0.691929	0.028	0.179	down	Baso
SLC18A2	1.45e-05	0.518616	-0.942595	0.365	0.536	down	Baso
SHKBP1	1.43e-05	0.512485	-0.501088	0.034	0.19	down	Baso
TPI1	1.43e-05	0.511582	-0.587558	0.419	0.702	down	Baso
LINC00493	1.39e-05	0.496433	-0.644816	0.014	0.143	down	Baso
BRE	1.38e-05	0.495785	-0.63167	0.028	0.179	down	Baso
HSPA1A	1.37e-05	0.489007	-0.953354	0.705	0.786	down	Baso
IFI30	1.35e-05	0.484797	-0.909283	0.088	0.298	down	Baso
SUCO	1.34e-05	0.480555	-0.59104	0.023	0.167	down	Baso
GATM	1.34e-05	0.479185	-1.33454	0.037	0.167	down	Baso
PRDX3	1.29e-05	0.460924	-0.943504	0.088	0.298	down	Baso
ATP5A1	1.28e-05	0.459042	-0.480251	0.028	0.167	down	Baso
SEM1	1.28e-05	0.458931	0.93726	0.317	0.083	up	Baso
PDK4	1.25e-05	0.448181	-0.344326	0.258	0.324	down	Fib
TNFAIP3	1.24e-05	0.44316	-1.28443	0.487	0.56	down	Baso
PCBP2	1.23e-05	0.439023	-0.708665	0.334	0.619	down	Baso
DUSP1	1.12e-05	0.39988	-0.259638	0.523	0.543	down	T_cell
PTPN2	1.08e-05	0.387575	-0.612421	0.048	0.226	down	Baso
C14orf2	1.06e-05	0.379925	-0.940135	0.031	0.19	down	Baso
YBX1	9.37e-06	0.335684	0.800092	0.569	0.393	up	Baso
2023-09-02	8.76e-06	0.313836	-0.853217	0.13	0.369	down	Baso
MCRIP1	8.36e-06	0.299438	0.741812	0.13	0	up	Baso
WBSCR22	8.33e-06	0.298468	-0.615682	0.017	0.155	down	Baso
LAPTM5	8.27e-06	0.296322	-0.76456	0.493	0.714	down	Baso
HPS4	7.9e-06	0.282881	-0.72102	0.025	0.179	down	Baso
UQCRB	7.35e-06	0.263121	0.69282	0.773	0.69	up	Baso
ATP5H	7.27e-06	0.260499	-0.72792	0.042	0.214	down	Baso
RPL37A	6.68e-06	0.239367	0.391257	0.98	0.976	up	Baso
VAMP5	6.63e-06	0.237531	1.29455	0.244	0.036	up	Baso
CCL14	6.51e-06	0.23317	1.51903	0.133	0	up	Baso
RPLP2	6.11e-06	0.21876	0.368189	0.994	0.995	up	B_cell
RBP7	5.62e-06	0.201403	-0.275303	0.103	0.074	down	Fib
CAVIN2	5.35e-06	0.191518	1.26898	0.193	0.012	up	Baso
SELM	5.32e-06	0.190701	-0.867904	0.008	0.131	down	Baso
FAM46A	5.07e-06	0.181733	-0.744472	0.02	0.167	down	Baso
MGEA5	4.77e-06	0.170788	-0.664216	0.011	0.143	down	Baso
FCGRT	4.75e-06	0.170255	0.254091	0.13	0.094	up	B_cell
CAPG	4.47e-06	0.160092	-0.845061	0.397	0.679	down	Baso
PKM	4.36e-06	0.156011	-0.731408	0.201	0.476	down	Baso
C1orf228	4.01e-06	0.143603	-0.611473	0.008	0.131	down	Baso
NEAT1	3.89e-06	0.139167	0.720821	0.759	0.774	up	Baso
ATP5G3	3.86e-06	0.138441	-0.690722	0.051	0.238	down	Baso
HLA-DPB1	3.65e-06	0.130872	1.67392	0.266	0.048	up	Baso
TESPA1	3.35e-06	0.119987	-0.612881	0.096	0.31	down	Baso
CD69	3.35e-06	0.119928	-0.851996	0.62	0.786	down	Baso
EMR2	3.3e-06	0.118192	-0.437932	0.04	0.19	down	Baso
PTP4A3	3.09e-06	0.110823	-0.332174	0.242	0.311	down	Fib
C1QB	3.06e-06	0.109727	1.6062	0.142	0	up	Baso
EMP1	3.06e-06	0.109727	1.33581	0.142	0	up	Baso
RPL38	2.98e-06	0.10661	0.532983	0.898	0.893	up	Baso
C19orf10	2.82e-06	0.100961	-0.708286	0.023	0.179	down	Baso
GAS5	2.7e-06	0.0965752	1.18381	0.45	0.274	up	Baso
MYEOV2	2.64e-06	0.0944973	-0.831283	0.031	0.202	down	Baso
AL157895.1	2.61e-06	0.0936415	1.23105	0.227	0.024	up	Baso
HSBP1	2.56e-06	0.0915657	0.259466	0.159	0.12	up	B_cell
LOC100506844	2.3e-06	0.0822804	-0.862864	0.023	0.179	down	Baso
COL4A1	2.16e-06	0.0774729	1.74703	0.193	0.012	up	Baso
SYNGR2	2.15e-06	0.0769665	-0.951838	0.136	0.393	down	Baso
RPLP2	2.07e-06	0.0742916	0.718181	0.969	0.94	up	Baso
PLVAP	1.85e-06	0.0661949	1.58433	0.147	0	up	Baso
PTGDS	1.69e-06	0.0605046	-0.377699	0.144	0.138	down	NK
RN7SK	1.66e-06	0.0593166	-1.30572	0.04	0.226	down	Baso
DENND4C	1.51e-06	0.0539937	-0.769659	0.04	0.226	down	Baso
NOTCH2NL	1.45e-06	0.0518364	-0.768787	0.02	0.179	down	Baso
OAZ1	1.43e-06	0.0512227	0.696839	0.626	0.321	up	Baso
SOCS3	1.34e-06	0.0478925	1.79501	0.275	0.06	up	Baso
TLE1	1.26e-06	0.0452649	0.258434	0.103	0.071	up	B_cell
INSR	1.22e-06	0.0437582	2.01247	0.184	0.012	up	Baso
CMC2	1.21e-06	0.0432624	0.273813	0.125	0.088	up	Fib
RPL35	1.18e-06	0.0421135	0.647675	0.958	0.905	up	Baso
PPP1CB	1.17e-06	0.0418766	0.266918	0.16	0.12	up	B_cell
RN7SK	1.13e-06	0.0404819	-0.354146	0.218	0.253	down	Mono
DANCR	1.03e-06	0.0368889	0.293463	0.132	0.091	up	Fib
CD99	1e-06	0.0359598	-0.806225	0.371	0.679	down	Baso
TRIR	9.4e-07	0.0336847	1.19948	0.368	0.095	up	Baso
TPM1	8.89e-07	0.031861	-0.316879	0.613	0.672	down	Fib
CRIP1	8.89e-07	0.0318276	1.66718	0.448	0.19	up	Baso
FTL	8.66e-07	0.0310077	-0.355907	0.979	0.963	down	NK
SELENOW	8.14e-07	0.0291679	1.27398	0.303	0.06	up	Baso
CD8B	8.12e-07	0.0290981	-0.267913	0.083	0.107	down	NK
RPL13	7.73e-07	0.0276944	0.494538	0.997	0.988	up	Baso
ATP5MPL	7.42e-07	0.0265829	1.22021	0.334	0.071	up	Baso
JUND	7.28e-07	0.0260675	2.11499	0.416	0.25	up	Baso
TMSB10	7.2e-07	0.025806	0.76866	0.983	0.976	up	Baso
CLDN5	6.91e-07	0.024754	-0.447321	0.091	0.112	down	Fib
KCTD12	6.16e-07	0.0220584	-0.288415	0.06	0.103	down	Fib
PPDPF	5.91e-07	0.021159	-0.595352	0.484	0.798	down	Baso
ATP5MD	5.49e-07	0.0196561	0.880632	0.388	0.107	up	Baso
TPSAB1	5.28e-07	0.0189257	-0.60366	0.836	0.786	down	Baso
ADAP2	5.11e-07	0.0182985	0.255959	0.103	0.058	up	Fib
HIST1H4C	4.84e-07	0.0173258	-0.861564	0.164	0.452	down	Baso
MT-ND5	4.57e-07	0.0163755	0.477779	0.606	0.31	up	Baso
MSRA	4.33e-07	0.0155203	-0.2566	0.058	0.1	down	Fib
TNIP2	4.28e-07	0.0153314	0.259153	0.1	0.068	up	Fib
MIOX	4.18e-07	0.0149795	-1.33156	0.008	0.131	down	Baso
RPL15	3.83e-07	0.013736	0.545129	0.992	0.94	up	Baso
MT1G	3.74e-07	0.0134075	-3.31537	0.065	0.25	down	Baso
FBLIM1	3.62e-07	0.0129572	0.283238	0.128	0.084	up	Fib
LDHA	3.55e-07	0.0127185	0.263549	0.233	0.194	up	B_cell
IGFBP3	3.09e-07	0.011072	2.07006	0.167	0	up	Baso
PLXND1	2.92e-07	0.0104626	0.297403	0.159	0.116	up	Fib
TNS3	2.86e-07	0.0102375	0.288399	0.142	0.092	up	Fib
RPSAP58	2.75e-07	0.00986679	-0.777097	0.008	0.155	down	Baso
EDIL3	2.7e-07	0.00967052	-0.26237	0.135	0.197	down	Fib
JUN	2.69e-07	0.00962274	-1.21777	0.711	0.786	down	Baso
NFKBIZ	2.45e-07	0.00876748	0.281215	0.207	0.161	up	B_cell
MCAM	2.41e-07	0.00862092	0.280975	0.407	0.36	up	Fib
TAP1	2.4e-07	0.00857976	0.267196	0.105	0.067	up	Fib
TUBA4A	2.33e-07	0.00835493	0.252185	0.327	0.27	up	NK
ATP5B	2.26e-07	0.0080961	-0.823112	0.028	0.214	down	Baso
ISG20	2.26e-07	0.00808842	0.295163	0.11	0.067	up	Fib
RPS6	2.17e-07	0.0077749	0.641485	0.983	0.952	up	Baso
PCF11	2.17e-07	0.0077683	0.273802	0.153	0.118	up	Fib
GBAS	1.98e-07	0.00708339	-0.62	0.003	0.131	down	Baso
CDKN2AIP	1.97e-07	0.00703911	-0.710324	0.065	0.286	down	Baso
SH3KBP1	1.95e-07	0.00697053	0.2771	0.127	0.091	up	Fib
FXYD5	1.79e-07	0.00642122	-0.840252	0.535	0.81	down	Baso
FBN1	1.57e-07	0.00561423	-0.456829	0.085	0.11	down	Fib
IGJ	1.53e-07	0.00548895	0.33719	0.119	0.175	up	B_cell
DAAM2	1.5e-07	0.00537215	0.300692	0.139	0.094	up	Fib
PIM2	1.47e-07	0.00525488	0.250896	0.221	0.194	up	B_cell
BCL6	1.42e-07	0.00507406	0.262176	0.109	0.082	up	Fib
RHEX	1.41e-07	0.00504122	1.44909	0.289	0.036	up	Baso
FDX1	1.36e-07	0.00486231	0.250639	0.156	0.127	up	Fib
GNG11	1.33e-07	0.00476169	0.266003	0.366	0.335	up	Fib
ATP5G1	1.23e-07	0.00439979	-0.798221	0.028	0.214	down	Baso
FXYD5	1.23e-07	0.00438988	0.267276	0.247	0.185	up	Fib
SNHG12	1.18e-07	0.00424301	0.280374	0.113	0.081	up	Fib
PAG1	1.13e-07	0.00403767	0.277107	0.111	0.063	up	Fib
CYTB	1.09e-07	0.00391932	-0.274823	0.233	0.292	down	NK
ATF4	1.06e-07	0.00380166	0.267945	0.281	0.233	up	B_cell
BTG1	1.03e-07	0.00370229	1.08244	0.7	0.488	up	Baso
ANKRD37	1.03e-07	0.00370176	0.274922	0.116	0.074	up	Fib
CYTH2	1.03e-07	0.00368359	0.268589	0.132	0.11	up	Fib
ERRFI1	1.02e-07	0.00364875	-0.270586	0.104	0.162	down	Fib
RPL9	1.01e-07	0.00360487	0.599804	0.975	0.964	up	Baso
TNF	9.95e-08	0.00356484	-0.325487	0.092	0.128	down	NK
RGS10	9.3e-08	0.00333138	0.305588	0.102	0.068	up	Fib
VMP1	8.06e-08	0.00288827	1.38207	0.439	0.155	up	Baso
PRDM1	7.75e-08	0.0027759	-0.259448	0.17	0.207	down	NK
MMP2	7.49e-08	0.00268181	-0.420699	0.065	0.106	down	Fib
ZFP36	7.32e-08	0.00262047	-1.11325	0.748	0.833	down	Baso
ELOB	7.01e-08	0.00250992	0.837497	0.436	0.131	up	Baso
KIAA0430	7e-08	0.00250652	-0.411289	0	0.107	down	Baso
PTRF	7e-08	0.00250652	-0.568575	0	0.107	down	Baso
UQCR11.1	7e-08	0.00250652	-1.39108	0	0.107	down	Baso
ARHGAP42	6.36e-08	0.00227707	0.266496	0.106	0.064	up	Fib
RPL13A	6.24e-08	0.00223579	0.510216	0.932	0.94	up	B_cell
LRRC75A-AS1	6.14e-08	0.00220001	-0.279197	0.124	0.172	down	NK
SNHG29	5.92e-08	0.00212066	1.12094	0.496	0.167	up	Baso
S100A10	5.84e-08	0.00209219	-0.471675	0.287	0.318	down	Fib
ALDOB	5.5e-08	0.00196919	-1.75883	0.003	0.131	down	Baso
RASAL2	5.38e-08	0.00192546	0.270772	0.121	0.084	up	Fib
CREBZF	5.28e-08	0.00189205	-0.251981	0.066	0.115	down	Fib
NABP1	4.68e-08	0.00167608	0.269884	0.12	0.078	up	B_cell
HLA-A	4.09e-08	0.00146622	0.961261	0.765	0.536	up	Baso
ATP5C1	4.03e-08	0.00144186	-0.77281	0.042	0.25	down	Baso
ATP5F1D	3.91e-08	0.00140216	0.923597	0.363	0.083	up	Baso
IVNS1ABP	3.68e-08	0.0013194	0.281562	0.114	0.067	up	Fib
MATR3	3.57e-08	0.00127978	-0.822178	0.037	0.25	down	Baso
TMSB4X	3.57e-08	0.00127857	0.785966	0.997	0.964	up	Baso
RPL21	3.57e-08	0.00127783	0.466843	0.974	0.988	up	B_cell
RPS29	3.44e-08	0.00123253	0.65133	0.941	0.881	up	Baso
IFI27	3.24e-08	0.00116156	1.65843	0.269	0.024	up	Baso
UBE2V1	3.19e-08	0.00114226	0.251656	0.138	0.095	up	NK
LDB2	3.14e-08	0.00112441	0.266999	0.112	0.071	up	Fib
PLAAT3	2.99e-08	0.00107195	0.258323	0.108	0.081	up	Fib
CD9	2.61e-08	0.000934603	-0.268277	0.378	0.468	down	Fib
ND4	2.53e-08	0.000906104	-0.281587	0.231	0.292	down	NK
LGALS3	2.47e-08	0.000883264	-1.06124	0.241	0.583	down	Baso
RPL7	2.44e-08	0.000872666	0.678321	0.935	0.857	up	Baso
RAC2	2.41e-08	0.000863087	-0.993243	0.363	0.702	down	Baso
MT1A	2.37e-08	0.000850555	-0.558909	0.091	0.148	down	Fib
ALOX5	2.35e-08	0.000840146	-1.31681	0.187	0.464	down	Baso
RHOH	2.2e-08	0.00078645	-1.20649	0.258	0.583	down	Baso
DUSP1	2.1e-08	0.000751287	-0.396252	0.627	0.665	down	Fib
TOMM5	2.05e-08	0.00073543	0.254078	0.205	0.17	up	Fib
MTLN	1.93e-08	0.000692424	0.280227	0.122	0.076	up	Fib
CTSB	1.92e-08	0.000686488	0.259422	0.109	0.072	up	NK
ZC3H12A	1.74e-08	0.000622396	0.252371	0.128	0.098	up	B_cell
ZMIZ1	1.66e-08	0.00059427	0.263476	0.118	0.091	up	Fib
RPS10	1.61e-08	0.000578007	0.825981	0.688	0.333	up	Baso
2023-09-07	1.42e-08	0.000508229	-0.263135	0.308	0.364	down	NK
MMP24-AS1	1.17e-08	0.000420369	-0.778122	0	0.119	down	Baso
FBXO32	1.1e-08	0.000392791	0.25311	0.134	0.121	up	Fib
SRP14	1.09e-08	0.000391932	-0.362433	0.733	0.791	down	Fib
RTFDC1	9.86e-09	0.000353137	-0.868873	0.011	0.19	down	Baso
MIDN	9.35e-09	0.000335001	0.275583	0.132	0.101	up	B_cell
C19orf43	8.47e-09	0.000303444	-1.0565	0.04	0.274	down	Baso
UBE2S	8.12e-09	0.000290799	0.319455	0.179	0.132	up	Fib
FYN	7.84e-09	0.000280856	0.278145	0.119	0.083	up	Fib
SLC38A2	7.68e-09	0.000274926	0.294901	0.221	0.165	up	B_cell
CDKN2C	7.51e-09	0.000269126	0.312875	0.11	0.08	up	Fib
NDUFA4L2	7.35e-09	0.000263149	2.37875	0.266	0.012	up	Baso
PIM3	6.6e-09	0.000236577	0.291013	0.128	0.082	up	Fib
LAMA4	6.5e-09	0.000233003	0.271118	0.108	0.06	up	Fib
C16orf13	6.44e-09	0.000230693	-0.693696	0.008	0.179	down	Baso
MKNK2	5.95e-09	0.000212995	0.293826	0.133	0.086	up	B_cell
MYC	5.64e-09	0.000201954	0.281802	0.227	0.197	up	Fib
RGS5	5.39e-09	0.000193223	3.78408	0.244	0.012	up	Baso
ZCCHC11	5.2e-09	0.000186441	-0.959766	0.017	0.214	down	Baso
ATP1A1	4.38e-09	0.000156793	0.267747	0.134	0.096	up	B_cell
RPP21	4.27e-09	0.000152973	0.268655	0.132	0.105	up	Fib
CSPG4	3.74e-09	0.000134048	0.318809	0.219	0.191	up	Fib
RPL10A	3.63e-09	0.000129855	0.562795	0.867	0.905	up	Baso
ATP5PD	3.5e-09	0.000125277	1.14	0.215	0	up	Baso
HSPA5	3.41e-09	0.000122068	0.263619	0.453	0.419	up	Mac
TIPARP	2.95e-09	0.000105551	0.320551	0.104	0.066	up	B_cell
MIR4458HG	2.82e-09	0.00010096	-0.309462	0.09	0.151	down	Fib
LUC7L2	2.14e-09	7.67e-05	0.318356	0.109	0.069	up	Fib
CD63	2.08e-09	7.46e-05	0.289449	0.187	0.152	up	B_cell
MXRA8	2.04e-09	7.3e-05	-0.293461	0.08	0.139	down	Fib
H2AFV	1.98e-09	7.08e-05	0.297349	0.139	0.089	up	B_cell
DCXR	1.74e-09	6.23e-05	-0.275014	0.106	0.165	down	B_cell
TUSC3	1.67e-09	5.97e-05	0.313219	0.115	0.08	up	Fib
CCND3	1.63e-09	5.82e-05	0.354122	0.181	0.128	up	Fib
YWHAG	1.56e-09	5.58e-05	0.274579	0.173	0.147	up	Fib
AP1S2	1.47e-09	5.25e-05	0.268248	0.101	0.072	up	B_cell
RPS16	1.47e-09	5.25e-05	0.795436	0.915	0.893	up	Baso
RBM4	1.4e-09	5.02e-05	0.322321	0.153	0.12	up	Fib
FILIP1	1.38e-09	4.95e-05	0.265497	0.24	0.221	up	Fib
C14orf166	1.35e-09	4.82e-05	-0.984848	0.045	0.298	down	Baso
MAP3K8	1.34e-09	4.8e-05	0.304033	0.22	0.183	up	B_cell
RPL36A	1.31e-09	4.69e-05	1.12458	0.788	0.571	up	Baso
FKBP11	1.28e-09	4.58e-05	0.275157	0.108	0.085	up	Fib
CTSZ	1.23e-09	4.4e-05	0.277984	0.202	0.166	up	Fib
KLRG1	1.13e-09	4.06e-05	-0.288359	0.219	0.266	down	NK
RBMX	1.06e-09	3.79e-05	0.274638	0.175	0.143	up	B_cell
NOP53	1.03e-09	3.68e-05	1.38883	0.479	0.119	up	Baso
HLA-DRA	9.91e-10	3.55e-05	2.11984	0.314	0.024	up	Baso
CMPK1	8.36e-10	2.99e-05	0.309138	0.166	0.106	up	B_cell
TSPAN13	7.4e-10	2.65e-05	0.290666	0.143	0.113	up	B_cell
FILIP1L	7.34e-10	2.63e-05	0.30531	0.285	0.24	up	Fib
TUBB4B	6.58e-10	2.36e-05	0.270342	0.267	0.26	up	Fib
TJP1	6.37e-10	2.28e-05	-0.268875	0.122	0.193	down	Fib
MIR497HG	6.04e-10	2.16e-05	0.260318	0.108	0.098	up	Fib
PARVA	4.75e-10	1.7e-05	0.30652	0.149	0.122	up	Fib
C1orf54	4.52e-10	1.62e-05	0.301654	0.204	0.17	up	Fib
MAT2A	4.28e-10	1.53e-05	0.292508	0.191	0.152	up	B_cell
EDNRA	4.22e-10	1.51e-05	-0.275197	0.098	0.165	down	Fib
RPS14	3.88e-10	1.39e-05	0.572684	0.997	0.964	up	Baso
FMC1	3.75e-10	1.34e-05	0.328004	0.117	0.058	up	Fib
CALCOCO2	3.4e-10	1.22e-05	0.260064	0.176	0.158	up	Fib
APOE	3.29e-10	1.18e-05	-0.645737	0.236	0.305	down	Fib
CPA3	3.29e-10	1.18e-05	-0.821481	0.802	0.726	down	Baso
NEU1	3.09e-10	1.11e-05	0.325154	0.119	0.088	up	Fib
HLA-E	2.93e-10	1.05e-05	1.69543	0.535	0.167	up	Baso
ZFP36L2	2.9e-10	1.04e-05	0.33127	0.361	0.319	up	Fib
TPSD1	2.88e-10	1.03e-05	-1.6599	0.19	0.524	down	Baso
IRF2BP2	2.79e-10	1e-05	0.289151	0.111	0.065	up	B_cell
GLS	2.72e-10	9.75e-06	-0.338832	0.126	0.2	down	Fib
ND6	2.67e-10	9.58e-06	-1.04759	0.065	0.345	down	Baso
MED13L	2.62e-10	9.38e-06	0.261193	0.122	0.102	up	Fib
XBP1	2.38e-10	8.53e-06	0.37266	0.156	0.103	up	B_cell
KLF6	2.26e-10	8.11e-06	-1.38244	0.584	0.655	down	Baso
DDX39B	2.06e-10	7.37e-06	0.345357	0.136	0.096	up	Fib
MAP4K4	2.02e-10	7.24e-06	0.254853	0.115	0.089	up	Fib
ZFAND2A	1.81e-10	6.47e-06	0.394982	0.161	0.11	up	Fib
KDM6B	1.74e-10	6.24e-06	0.323091	0.168	0.114	up	Fib
MINOS1	1.7e-10	6.1e-06	-1.15434	0.074	0.381	down	Baso
NPC2	1.65e-10	5.9e-06	0.307626	0.356	0.321	up	B_cell
FABP5	1.59e-10	5.7e-06	0.265806	0.104	0.06	up	NK
ID1	1.57e-10	5.62e-06	0.294065	0.571	0.483	up	Fib
ITGA3	1.52e-10	5.44e-06	-0.279868	0.069	0.127	down	Fib
TMBIM4	1.44e-10	5.16e-06	0.283912	0.232	0.148	up	Fib
HLA-DRB3	1.44e-10	5.16e-06	-0.263178	0.129	0.165	down	Mono
RPS18	1.4e-10	5.02e-06	0.736114	0.992	0.988	up	Baso
CSRNP1	1.39e-10	4.97e-06	0.309023	0.135	0.087	up	B_cell
LAMC1	1.29e-10	4.63e-06	0.264548	0.181	0.166	up	Fib
ZNRD1	1.28e-10	4.59e-06	0.409677	0.182	0.155	up	B_cell
SPON2	1.25e-10	4.47e-06	0.375771	0.139	0.098	up	Fib
NUDT4	1.22e-10	4.37e-06	-0.322977	0.282	0.379	down	Fib
H3F3A	1.22e-10	4.37e-06	0.567531	0.66	0.298	up	Baso
NHP2L1	1.21e-10	4.32e-06	-1.18323	0.045	0.321	down	Baso
DBI	1.2e-10	4.29e-06	0.265791	0.349	0.317	up	B_cell
SRSF2	1.17e-10	4.18e-06	0.262808	0.396	0.36	up	B_cell
LYAR	1.11e-10	3.98e-06	-0.254106	0.263	0.299	down	NK
GGT5	1.09e-10	3.92e-06	0.31217	0.124	0.061	up	Fib
LIMS1	1.09e-10	3.91e-06	0.27608	0.201	0.171	up	Fib
C17orf49	9.62e-11	3.45e-06	0.290888	0.132	0.083	up	NK
MTRNR2L2	9.57e-11	3.43e-06	-0.480866	0.092	0.153	down	B_cell
C1orf162	9.53e-11	3.41e-06	0.314328	0.153	0.111	up	B_cell
ATP5F1	9.49e-11	3.4e-06	-0.817559	0.037	0.286	down	Baso
TMEM2	8.01e-11	2.87e-06	0.30096	0.159	0.129	up	B_cell
CREM	7.5e-11	2.69e-06	0.346199	0.224	0.19	up	Fib
CCNL1	7.2e-11	2.58e-06	0.270336	0.293	0.282	up	Fib
ACVRL1	6.99e-11	2.5e-06	0.32397	0.111	0.063	up	Fib
RASGEF1B	6.67e-11	2.39e-06	0.307696	0.123	0.077	up	B_cell
NES	6.12e-11	2.19e-06	-0.26565	0.128	0.205	down	Fib
AREG	6.04e-11	2.16e-06	0.506567	0.273	0.235	up	Mono
MTCH1	5.77e-11	2.07e-06	0.271738	0.117	0.083	up	B_cell
DHRS7	5.72e-11	2.05e-06	-0.260336	0.128	0.198	down	B_cell
BRD2	5.35e-11	1.92e-06	0.281242	0.308	0.279	up	Fib
TGFBI	5.29e-11	1.89e-06	0.288133	0.117	0.121	up	Fib
PTPN12	5.12e-11	1.84e-06	0.299483	0.199	0.169	up	Fib
FAM76A	4.61e-11	1.65e-06	-0.267728	0.047	0.1	down	Fib
MAP1LC3B	4.52e-11	1.62e-06	0.305788	0.292	0.251	up	B_cell
RPS9	4.46e-11	1.6e-06	0.81277	0.932	0.881	up	Baso
RPL7	4.3e-11	1.54e-06	0.254645	0.894	0.933	up	B_cell
VAMP8	4.13e-11	1.48e-06	-0.354072	0.098	0.168	down	Fib
CFAP97	4.11e-11	1.47e-06	0.305571	0.105	0.049	up	Fib
IER5	3.86e-11	1.38e-06	0.322907	0.196	0.138	up	Fib
SOX13	3.85e-11	1.38e-06	-0.275454	0.082	0.148	down	Fib
RPL31	3.83e-11	1.37e-06	0.834924	0.926	0.869	up	Baso
PELI1	3.59e-11	1.29e-06	0.338475	0.175	0.141	up	B_cell
PRMT2	3.55e-11	1.27e-06	-0.300472	0.185	0.273	down	Fib
IGBP1	3.3e-11	1.18e-06	0.285113	0.185	0.162	up	Fib
CORO1B	3.2e-11	1.15e-06	0.258583	0.153	0.15	up	Fib
SPARCL1	3.16e-11	1.13e-06	2.23728	0.263	0	up	Baso
SRSF7	3.05e-11	1.09e-06	0.261056	0.484	0.424	up	NK
SDPR	2.91e-11	1.04e-06	-1.58963	0.031	0.298	down	Baso
RPL23A	2.65e-11	9.48e-07	0.806967	0.96	0.917	up	Baso
HNRNPA1	2.27e-11	8.13e-07	0.272633	0.773	0.743	up	Fib
HES1	2.06e-11	7.39e-07	0.255807	0.208	0.16	up	Mono
GADD45A	2.06e-11	7.38e-07	-0.398954	0.193	0.284	down	Fib
TAF15	2.02e-11	7.24e-07	-0.253312	0.103	0.171	down	B_cell
RARRES3	1.78e-11	6.37e-07	-0.266253	0.069	0.126	down	B_cell
RILPL2	1.74e-11	6.25e-07	0.33136	0.195	0.149	up	Fib
STIP1	1.68e-11	6.04e-07	0.265764	0.114	0.088	up	B_cell
IFRD1	1.67e-11	5.98e-07	0.385355	0.233	0.181	up	Fib
UNC5B	1.65e-11	5.9e-07	0.316978	0.11	0.057	up	Fib
REL	1.4e-11	5.01e-07	0.252105	0.259	0.189	up	NK
TMEM173	1.39e-11	4.99e-07	-0.25209	0.094	0.164	down	Fib
CDV3	1.24e-11	4.45e-07	0.25119	0.109	0.055	up	B_cell
CCL4	1.19e-11	4.25e-07	-0.292769	0.788	0.751	down	NK
ODF2L	1.18e-11	4.22e-07	0.335613	0.149	0.114	up	Fib
PSMB8-AS1	1.03e-11	3.7e-07	0.257284	0.173	0.114	up	NK
ISG15	9.7e-12	3.48e-07	0.345295	0.141	0.092	up	B_cell
ITM2A	8.96e-12	3.21e-07	-0.355276	0.064	0.125	down	Fib
C11orf31	8.93e-12	3.2e-07	-1.02399	0.054	0.357	down	Baso
HLA-C	8.69e-12	3.11e-07	1.13002	0.728	0.536	up	Baso
KLF2	8.54e-12	3.06e-07	0.422882	0.195	0.169	up	B_cell
C7orf73	8.38e-12	3e-07	-1.09631	0.034	0.31	down	Baso
PSMB9	8.12e-12	2.91e-07	0.400195	0.236	0.175	up	Fib
THUMPD1	7.4e-12	2.65e-07	-0.256566	0.079	0.14	down	B_cell
TXN	6.98e-12	2.5e-07	-0.370433	0.425	0.536	down	Fib
SYTL3	6.9e-12	2.47e-07	-0.262243	0.234	0.264	down	NK
NDUFC1	6.24e-12	2.24e-07	-0.271831	0.126	0.2	down	B_cell
TGIF1	5.82e-12	2.09e-07	0.327323	0.176	0.128	up	B_cell
KRT10	5.49e-12	1.96e-07	0.348979	0.203	0.138	up	B_cell
RARRES3	5.22e-12	1.87e-07	-0.303829	0.356	0.43	down	NK
RPL23	5.14e-12	1.84e-07	0.79065	0.881	0.81	up	Baso
ALDOA	5.11e-12	1.83e-07	-1.30418	0.116	0.488	down	Baso
TAX1BP3	5.07e-12	1.82e-07	0.302801	0.225	0.201	up	Fib
ATP5MC2	4.74e-12	1.7e-07	1.55042	0.569	0.155	up	Baso
ATP5MG	4.72e-12	1.69e-07	1.41866	0.561	0.143	up	Baso
CFLAR	4.63e-12	1.66e-07	0.344976	0.219	0.162	up	B_cell
KIAA0125	4.54e-12	1.62e-07	-0.273524	0.081	0.145	down	B_cell
SPATS2L	4.02e-12	1.44e-07	0.37941	0.273	0.213	up	Fib
MZB1	3.97e-12	1.42e-07	0.430338	0.135	0.129	up	B_cell
LDHA	3.93e-12	1.41e-07	0.283752	0.454	0.373	up	NK
SERTAD3	3.89e-12	1.39e-07	0.314884	0.117	0.095	up	Fib
SNHG7	3.87e-12	1.39e-07	0.252272	0.251	0.243	up	Fib
UQCC3	3.57e-12	1.28e-07	0.341211	0.113	0.052	up	Fib
CWF19L2	3.41e-12	1.22e-07	-0.258945	0.08	0.148	down	Fib
MSRB2	3.35e-12	1.2e-07	-0.259353	0.13	0.212	down	Fib
C19orf60	3.31e-12	1.19e-07	-0.846213	0.02	0.274	down	Baso
SELENOK	3.09e-12	1.11e-07	1.21911	0.533	0.131	up	Baso
CAPZA1	3.07e-12	1.1e-07	-0.262879	0.119	0.197	down	Fib
SEPW1	3.05e-12	1.09e-07	-0.27873	0.107	0.179	down	B_cell
TRGC2	2.97e-12	1.06e-07	-0.252375	0.129	0.132	down	NK
LOC101928834	2.97e-12	1.06e-07	-1.27134	0.042	0.345	down	Baso
ATP5J	2.88e-12	1.03e-07	-1.13155	0.034	0.321	down	Baso
IRF9	2.76e-12	9.88e-08	0.308453	0.169	0.111	up	NK
FAM174C	2.41e-12	8.62e-08	0.343585	0.105	0.049	up	Fib
MAP3K7CL	2.12e-12	7.59e-08	-0.357241	0.15	0.237	down	Fib
GNAS	2.1e-12	7.54e-08	0.347564	0.22	0.163	up	B_cell
NANS	2.06e-12	7.38e-08	0.287671	0.108	0.054	up	B_cell
CPE	1.94e-12	6.96e-08	0.369962	0.423	0.344	up	Fib
LITAF	1.85e-12	6.63e-08	0.319536	0.307	0.278	up	B_cell
MIR99AHG	1.79e-12	6.43e-08	0.427033	0.115	0.062	up	Fib
SLC12A2	1.75e-12	6.27e-08	0.374735	0.129	0.08	up	Fib
RAC1	1.73e-12	6.2e-08	0.343146	0.13	0.069	up	B_cell
RRAS	1.57e-12	5.62e-08	-0.351492	0.212	0.311	down	Fib
ATPIF1	1.55e-12	5.54e-08	-1.20409	0.045	0.357	down	Baso
HIST1H4C	1.54e-12	5.51e-08	-0.322028	0.237	0.262	down	NK
MOCS1	1.5e-12	5.36e-08	0.382709	0.112	0.056	up	Fib
IER3	1.47e-12	5.25e-08	0.253523	0.159	0.101	up	NK
SLC5A3	1.43e-12	5.11e-08	0.340138	0.115	0.05	up	Fib
TIMP1	1.39e-12	4.98e-08	0.272151	0.178	0.116	up	NK
TUFM	1.37e-12	4.91e-08	-0.284563	0.181	0.266	down	B_cell
ATP1B3	1.33e-12	4.77e-08	0.395377	0.244	0.188	up	Fib
ATP5J2	1.3e-12	4.67e-08	-1.34534	0.031	0.321	down	Baso
TUBA1A	1.3e-12	4.65e-08	-0.285405	0.227	0.319	down	B_cell
HTRA1	1.28e-12	4.59e-08	0.295999	0.233	0.196	up	Fib
SDCBP	1.15e-12	4.12e-08	0.320086	0.203	0.166	up	B_cell
KLRC1	9.58e-13	3.43e-08	0.43231	0.222	0.153	up	NK
COX6C	9.49e-13	3.4e-08	-0.262574	0.596	0.705	down	Fib
FGL2	9.38e-13	3.36e-08	0.271721	0.143	0.087	up	NK
ANKRD49	7.26e-13	2.6e-08	-0.251934	0.065	0.127	down	B_cell
NDUFA7	7.16e-13	2.57e-08	0.421192	0.167	0.094	up	Fib
GRK5	6.93e-13	2.48e-08	0.359193	0.11	0.074	up	Fib
SRP9	6.77e-13	2.43e-08	-0.278077	0.26	0.302	down	NK
LINC00657	6.54e-13	2.34e-08	-1.0752	0.023	0.298	down	Baso
PSMC5	6.33e-13	2.27e-08	-0.277793	0.104	0.174	down	B_cell
LOC284454	6.21e-13	2.22e-08	-1.92824	0.085	0.44	down	Baso
FBL	5.48e-13	1.96e-08	0.263683	0.195	0.185	up	Fib
GOLIM4	5.03e-13	1.8e-08	-0.276741	0.174	0.265	down	Fib
FRZB	4.91e-13	1.76e-08	0.340251	0.517	0.458	up	Fib
MT-ND1	4.75e-13	1.7e-08	0.718982	0.79	0.357	up	Baso
FXYD5	4.73e-13	1.69e-08	-0.266589	0.495	0.528	down	NK
MTHFD2	4.45e-13	1.6e-08	0.276045	0.102	0.049	up	B_cell
USP36	4.29e-13	1.54e-08	0.341386	0.126	0.073	up	B_cell
SERPINI1	4.27e-13	1.53e-08	-0.266848	0.093	0.168	down	Fib
TMTC1	3.89e-13	1.39e-08	-0.294971	0.086	0.161	down	Fib
RPS19	3.89e-13	1.39e-08	0.911839	0.989	0.952	up	Baso
STK17A	3.8e-13	1.36e-08	0.257114	0.325	0.244	up	NK
AC092821.3	3.51e-13	1.26e-08	0.378774	0.1	0.054	up	NK
ACADVL	3.3e-13	1.18e-08	-0.282014	0.202	0.3	down	Fib
NMT1	3.26e-13	1.17e-08	-0.272636	0.075	0.145	down	Fib
VSIR	3.23e-13	1.16e-08	0.372178	0.101	0.049	up	Fib
ID4	3.14e-13	1.12e-08	0.27167	0.294	0.28	up	Fib
KANK2	3.12e-13	1.12e-08	-0.337147	0.26	0.367	down	Fib
RNR2	2.97e-13	1.06e-08	-0.267846	0.236	0.31	down	NK
SHOC2	2.87e-13	1.03e-08	-0.264161	0.128	0.209	down	B_cell
NSRP1	2.82e-13	1.01e-08	-0.250616	0.136	0.219	down	Fib
C19orf70	2.81e-13	1.01e-08	-0.300569	0.101	0.166	down	B_cell
ADH5	2.78e-13	9.95e-09	-0.291302	0.134	0.222	down	Fib
MYL12B	2.74e-13	9.82e-09	-0.267375	0.453	0.569	down	Fib
PTGR1	2.73e-13	9.78e-09	-0.252663	0.063	0.128	down	Fib
NAA38	2.59e-13	9.28e-09	0.261392	0.287	0.272	up	Fib
CBX5	2.55e-13	9.13e-09	-0.283864	0.096	0.174	down	Fib
IL1RL1	2.43e-13	8.71e-09	-1.79035	0.385	0.762	down	Baso
GABPB1-AS1	2.4e-13	8.59e-09	0.343166	0.167	0.116	up	B_cell
IGFBP3	2.36e-13	8.47e-09	0.816154	0.175	0.107	up	Fib
ACP1	2.34e-13	8.39e-09	-0.262645	0.136	0.219	down	B_cell
ZNF770	2.03e-13	7.27e-09	-0.255364	0.06	0.123	down	B_cell
MDH1	1.93e-13	6.92e-09	-0.36043	0.125	0.211	down	Fib
OGT	1.89e-13	6.76e-09	-0.301205	0.069	0.138	down	Fib
TRG-AS1	1.83e-13	6.54e-09	0.31189	0.197	0.129	up	NK
IDI1	1.64e-13	5.86e-09	0.304753	0.228	0.199	up	B_cell
SNHG29	1.59e-13	5.68e-09	0.269673	0.276	0.199	up	NK
RPS20	1.54e-13	5.52e-09	1.14816	0.85	0.595	up	Baso
CXXC5	1.54e-13	5.5e-09	-0.267368	0.081	0.154	down	Fib
MT2A	1.51e-13	5.42e-09	-0.372711	0.548	0.572	down	NK
FKBP5	1.46e-13	5.24e-09	0.367998	0.146	0.085	up	B_cell
CSRNP1	1.34e-13	4.8e-09	0.380459	0.188	0.148	up	Fib
HNRNPH1	1.31e-13	4.71e-09	-0.406545	0.301	0.415	down	Fib
LURAP1L	1.29e-13	4.62e-09	0.386667	0.129	0.089	up	Fib
P4HB	1.23e-13	4.41e-09	0.310534	0.267	0.246	up	Fib
AHSA1	1.03e-13	3.69e-09	0.283891	0.147	0.12	up	B_cell
FLT1	9.72e-14	3.48e-09	0.454002	0.103	0.057	up	Fib
POLR2A	9.62e-14	3.45e-09	0.351576	0.138	0.108	up	Fib
IER5	8.91e-14	3.19e-09	0.483959	0.174	0.109	up	B_cell
MT-ND3	8.87e-14	3.18e-09	0.852449	0.793	0.357	up	Baso
NID1	8.54e-14	3.06e-09	0.39577	0.174	0.119	up	Fib
CYCS	8.16e-14	2.92e-09	0.309065	0.422	0.41	up	B_cell
ZMAT3	8.04e-14	2.88e-09	0.37206	0.143	0.111	up	Fib
INSIG1	7.89e-14	2.83e-09	0.365627	0.148	0.091	up	B_cell
H1F0	7.83e-14	2.8e-09	-0.342099	0.142	0.233	down	Fib
ZC3HAV1	7.73e-14	2.77e-09	0.345761	0.158	0.123	up	Fib
DAB2	7.6e-14	2.72e-09	-0.431912	0.103	0.184	down	Fib
TNFRSF18	7.48e-14	2.68e-09	0.253006	0.111	0.06	up	NK
TXNDC17	7.33e-14	2.63e-09	-0.366063	0.142	0.234	down	Fib
ACOT13	6.57e-14	2.35e-09	-0.32201	0.051	0.113	down	Fib
ACTB	6.47e-14	2.32e-09	-1.18378	0.858	0.964	down	Baso
PVRIG	6.46e-14	2.31e-09	-0.259664	0.101	0.175	down	B_cell
OSER1	6.28e-14	2.25e-09	0.29024	0.164	0.135	up	B_cell
SRP9	6.05e-14	2.17e-09	-0.272593	0.2	0.296	down	B_cell
EIF5	5.62e-14	2.01e-09	0.258894	0.353	0.268	up	NK
EIF4A3	5.51e-14	1.97e-09	0.399095	0.157	0.119	up	B_cell
NKTR	5.32e-14	1.91e-09	-0.329779	0.144	0.234	down	Fib
IRF1	5.24e-14	1.88e-09	0.36371	0.277	0.22	up	B_cell
TROVE2	5.21e-14	1.87e-09	-0.265287	0.058	0.117	down	B_cell
CLIC4	4.93e-14	1.77e-09	-0.273898	0.265	0.374	down	Fib
RPL17	4.83e-14	1.73e-09	1.47545	0.793	0.44	up	Baso
SMC3	4.78e-14	1.71e-09	-0.254036	0.083	0.158	down	Fib
MUSTN1	4.76e-14	1.7e-09	0.602721	0.154	0.081	up	Fib
USMG5	4.75e-14	1.7e-09	-1.17509	0.057	0.405	down	Baso
FAM118A	4.57e-14	1.64e-09	0.394415	0.118	0.058	up	Fib
DDT	3.65e-14	1.31e-09	0.339049	0.117	0.056	up	B_cell
IFIT3	3.58e-14	1.28e-09	0.384863	0.109	0.045	up	Fib
ANXA6	3.52e-14	1.26e-09	0.275734	0.203	0.204	up	Fib
VAMP5	3.37e-14	1.21e-09	0.29536	0.108	0.049	up	B_cell
POMP	3.02e-14	1.08e-09	0.379241	0.294	0.223	up	B_cell
PCED1B-AS1	3.02e-14	1.08e-09	0.291894	0.402	0.321	up	NK
LGALS3BP	2.86e-14	1.02e-09	0.479263	0.273	0.197	up	Fib
ING1	2.8e-14	1e-09	0.385077	0.107	0.046	up	Fib
S100A13	2.79e-14	1e-09	-0.518183	0.207	0.302	down	Fib
PMAIP1	2.78e-14	9.95e-10	0.33981	0.239	0.164	up	NK
MAPK1IP1L	2.69e-14	9.63e-10	-0.268522	0.089	0.167	down	Fib
RSF1	2.63e-14	9.43e-10	-0.251857	0.156	0.245	down	B_cell
CYBA	2.61e-14	9.34e-10	0.381242	0.343	0.273	up	Fib
FAM213A	2.58e-14	9.24e-10	-0.305027	0.062	0.131	down	Fib
NDUFC1	2.57e-14	9.22e-10	-0.289527	0.152	0.178	down	NK
CD99	2.53e-14	9.07e-10	-0.256395	0.292	0.398	down	B_cell
GLTSCR2	2.5e-14	8.97e-10	-1.47322	0.042	0.381	down	Baso
SIGLEC17P	2.48e-14	8.88e-10	-1.22142	0.059	0.405	down	Baso
PLK3	2.42e-14	8.66e-10	0.313041	0.121	0.092	up	Fib
PRDX3	2.39e-14	8.55e-10	-0.281191	0.102	0.125	down	NK
SDHD	2.26e-14	8.1e-10	-0.282622	0.114	0.195	down	B_cell
MT-CYB	2.14e-14	7.66e-10	0.923119	0.827	0.381	up	Baso
SLC8A1	2.13e-14	7.65e-10	-0.350965	0.093	0.173	down	Fib
LDHB	2.04e-14	7.31e-10	-0.307296	0.403	0.522	down	Fib
APLP2	1.95e-14	6.98e-10	-0.271565	0.246	0.354	down	Fib
COL5A2	1.89e-14	6.77e-10	0.404299	0.169	0.104	up	Fib
GEM	1.86e-14	6.66e-10	0.500596	0.212	0.138	up	Fib
NR2F1	1.84e-14	6.59e-10	-0.314982	0.165	0.26	down	Fib
AES	1.7e-14	6.07e-10	-0.315191	0.108	0.18	down	B_cell
SETX	1.69e-14	6.04e-10	-0.256708	0.123	0.205	down	B_cell
LTBP3	1.44e-14	5.15e-10	-0.276292	0.099	0.18	down	Fib
HLA-E	1.43e-14	5.14e-10	0.276105	0.632	0.544	up	NK
ARHGAP18	1.31e-14	4.69e-10	0.322086	0.112	0.046	up	Fib
FAM96B	1.28e-14	4.57e-10	-0.320521	0.13	0.208	down	B_cell
LIME1	1.22e-14	4.38e-10	-0.464142	0.045	0.102	down	Fib
RPS2	1.22e-14	4.37e-10	0.958571	0.926	0.75	up	Baso
COL6A3	1.18e-14	4.24e-10	0.453504	0.133	0.064	up	Fib
AEBP1	1.13e-14	4.04e-10	-0.353834	0.159	0.256	down	Fib
PDE4B	1.04e-14	3.73e-10	0.335265	0.3	0.28	up	B_cell
PLAC8	9.87e-15	3.54e-10	-0.294767	0.106	0.144	down	Mac
ATP5E	9.25e-15	3.31e-10	-1.42133	0.068	0.44	down	Baso
TSC22D1	8.89e-15	3.19e-10	0.277371	0.11	0.057	up	NK
RPL13A	8.88e-15	3.18e-10	1.11015	0.943	0.738	up	Baso
TGFB1I1	8.31e-15	2.98e-10	0.254033	0.272	0.274	up	Fib
CITED2	8.29e-15	2.97e-10	-0.510954	0.142	0.236	down	Fib
GBP2	7.75e-15	2.78e-10	0.428585	0.171	0.143	up	Fib
CAST	7.66e-15	2.75e-10	-0.262163	0.157	0.249	down	B_cell
SHFM1	7.54e-15	2.7e-10	-1.23713	0.031	0.357	down	Baso
FOS	7.42e-15	2.66e-10	-1.74527	0.799	0.869	down	Baso
AC020916.1	7.31e-15	2.62e-10	2.22945	0.499	0.071	up	Baso
NCF1C	7.23e-15	2.59e-10	-0.277397	0.099	0.178	down	B_cell
RNGTT	6.87e-15	2.46e-10	-0.283761	0.068	0.137	down	B_cell
EMP2	6.71e-15	2.4e-10	-0.267804	0.158	0.252	down	Fib
STOM	6.21e-15	2.22e-10	0.355742	0.338	0.288	up	Fib
TACC1	6.02e-15	2.16e-10	0.27756	0.343	0.34	up	Fib
SMARCD3	5.54e-15	1.98e-10	-0.273421	0.089	0.168	down	Fib
CD24	5.36e-15	1.92e-10	-0.259264	0.301	0.41	down	B_cell
PSME2	5.33e-15	1.91e-10	-0.254273	0.484	0.529	down	Mono
CXCL2	5.02e-15	1.8e-10	0.48134	0.154	0.072	up	Fib
CTSD	4.89e-15	1.75e-10	0.440461	0.158	0.104	up	B_cell
PPCS	4.74e-15	1.7e-10	-0.271592	0.114	0.198	down	B_cell
MRPL57	4.6e-15	1.65e-10	0.328797	0.204	0.11	up	Fib
SMC6	3.66e-15	1.31e-10	-0.256292	0.075	0.147	down	B_cell
NRP1	3.53e-15	1.26e-10	0.353053	0.238	0.199	up	Fib
ATP5C1	3.5e-15	1.25e-10	-0.275354	0.105	0.185	down	B_cell
LRRC75A-AS1	3.32e-15	1.19e-10	-1.2919	0.105	0.512	down	Baso
P2RX5	3.23e-15	1.16e-10	0.365217	0.115	0.067	up	B_cell
UBB	3.12e-15	1.12e-10	0.290898	0.797	0.774	up	Fib
TCEB2	3.11e-15	1.11e-10	-1.40572	0.048	0.405	down	Baso
PDLIM2	2.92e-15	1.05e-10	0.40003	0.27	0.227	up	Fib
ATP13A3	2.87e-15	1.03e-10	-0.266048	0.047	0.111	down	Fib
IDI1	2.88e-15	1.03e-10	0.267057	0.299	0.214	up	NK
PSAP	2.44e-15	8.75e-11	0.33522	0.336	0.25	up	NK
RPL27A	2.31e-15	8.27e-11	1.1066	0.926	0.667	up	Baso
DNAJB6	2.29e-15	8.19e-11	0.318417	0.41	0.318	up	NK
MPG	2.25e-15	8.08e-11	0.26394	0.256	0.263	up	Fib
ADAM15	2.13e-15	7.63e-11	-0.310242	0.039	0.1	down	Fib
LINC01871	2.09e-15	7.47e-11	0.38636	0.152	0.088	up	NK
NCF1	2.08e-15	7.45e-11	-0.300257	0.198	0.298	down	B_cell
EMP1	2.01e-15	7.21e-11	0.421894	0.179	0.124	up	Fib
CAMTA1	1.93e-15	6.92e-11	-0.337225	0.333	0.458	down	Fib
2023-09-09	1.89e-15	6.76e-11	-0.272216	0.183	0.281	down	B_cell
CD97	1.89e-15	6.76e-11	-1.32686	0.008	0.286	down	Baso
JPX	1.87e-15	6.69e-11	0.273332	0.129	0.071	up	NK
PSMA3-AS1	1.76e-15	6.3e-11	0.350054	0.11	0.04	up	Fib
PCSK7	1.59e-15	5.69e-11	-0.329019	0.109	0.196	down	Fib
EVA1B	1.5e-15	5.38e-11	0.402362	0.214	0.154	up	Fib
EEF1G	1.41e-15	5.03e-11	0.298372	0.906	0.874	up	B_cell
ATP5O	1.33e-15	4.75e-11	-1.57639	0.048	0.417	down	Baso
S100A11	1.24e-15	4.46e-11	0.494056	0.249	0.19	up	B_cell
DHRS4L2	1.23e-15	4.4e-11	-0.368837	0.099	0.185	down	Fib
CYCS	1.21e-15	4.32e-11	0.280734	0.372	0.376	up	Fib
CD44	1.2e-15	4.29e-11	0.453604	0.224	0.16	up	Fib
ANXA6	1.18e-15	4.22e-11	-0.253295	0.288	0.317	down	NK
ATP8	1.17e-15	4.2e-11	-1.75175	0.113	0.548	down	Baso
POMP	1.11e-15	3.99e-11	-0.270334	0.436	0.564	down	Fib
CD74	1.09e-15	3.89e-11	-0.290999	0.952	0.934	down	Mono
C1S	1.04e-15	3.71e-11	-0.585804	0.076	0.117	down	Fib
HLA-DQA1	9.96e-16	3.57e-11	0.524445	0.172	0.101	up	B_cell
ID3	9.95e-16	3.56e-11	0.260519	0.112	0.07	up	Mono
TOMM6	9.76e-16	3.5e-11	0.466542	0.24	0.156	up	Fib
ATP5MC3	9.25e-16	3.31e-11	0.298503	0.109	0.048	up	B_cell
ATP5I	9.06e-16	3.24e-11	-1.56686	0.042	0.405	down	Baso
BLNK	8.35e-16	2.99e-11	-0.272308	0.142	0.233	down	B_cell
RIN2	8.24e-16	2.95e-11	-0.254467	0.043	0.106	down	Fib
EFHD2	7.93e-16	2.84e-11	0.348683	0.362	0.281	up	NK
DDX3Y	7.69e-16	2.75e-11	0.390634	0.131	0.066	up	B_cell
MT-ND2	7.69e-16	2.75e-11	0.825843	0.841	0.381	up	Baso
EREG	7.41e-16	2.65e-11	0.556977	0.241	0.205	up	Mono
PET100	7.3e-16	2.62e-11	-0.253345	0.193	0.294	down	Fib
LOC101929876	6.87e-16	2.46e-11	-0.610844	0.119	0.169	down	NK
TOP1	6.52e-16	2.34e-11	0.365977	0.222	0.191	up	Fib
CTSH	6.53e-16	2.34e-11	-0.306024	0.048	0.114	down	Fib
IL1RN	6.16e-16	2.21e-11	0.258981	0.177	0.125	up	Mono
STAT3	5.97e-16	2.14e-11	0.309889	0.292	0.282	up	Fib
RIC3	5.77e-16	2.07e-11	-0.273357	0.155	0.25	down	B_cell
ACYP1	5.76e-16	2.06e-11	0.294657	0.143	0.148	up	Fib
CMC1	5.73e-16	2.05e-11	0.513895	0.156	0.111	up	Fib
HSPA8	5.18e-16	1.86e-11	0.250553	0.758	0.685	up	NK
ACTB	4.98e-16	1.79e-11	-0.264281	0.973	0.964	down	NK
CHST2	4.85e-16	1.74e-11	0.429404	0.106	0.045	up	Fib
YPEL5	4.82e-16	1.73e-11	0.349882	0.296	0.209	up	NK
PTEN	4.8e-16	1.72e-11	0.405321	0.298	0.252	up	Fib
MRPS33	4.47e-16	1.6e-11	-0.267839	0.112	0.2	down	Fib
ABHD3	4.41e-16	1.58e-11	0.360648	0.104	0.051	up	B_cell
IMPDH2	4.36e-16	1.56e-11	0.333463	0.18	0.165	up	Fib
TNFRSF13B	4.32e-16	1.55e-11	-0.294504	0.112	0.198	down	B_cell
EPS8	4.28e-16	1.53e-11	0.418501	0.291	0.233	up	Fib
ACTN4	4.19e-16	1.5e-11	-0.369082	0.285	0.409	down	Fib
HLA-DRB1	4.07e-16	1.46e-11	0.316076	0.465	0.355	up	B_cell
TPSB2	3.97e-16	1.42e-11	0.405817	0.986	0.702	up	Baso
COBLL1	3.55e-16	1.27e-11	-0.273945	0.093	0.179	down	Fib
MORF4L1	3.48e-16	1.25e-11	-0.270349	0.307	0.422	down	B_cell
MT2A	3.44e-16	1.23e-11	0.523434	0.202	0.12	up	B_cell
NAXE	3.31e-16	1.19e-11	0.412891	0.14	0.06	up	Fib
YAP1	3.25e-16	1.16e-11	-0.28811	0.095	0.179	down	Fib
SLC38A11	3.18e-16	1.14e-11	-0.389652	0.051	0.119	down	Fib
ABHD14B	3.04e-16	1.09e-11	-0.262081	0.155	0.249	down	B_cell
COL1A1	3.02e-16	1.08e-11	0.355321	0.294	0.18	up	Fib
NOL7	2.86e-16	1.02e-11	-0.296606	0.157	0.254	down	B_cell
PEAK1	2.81e-16	1.01e-11	0.448178	0.141	0.074	up	Fib
INSR	2.77e-16	9.93e-12	0.426107	0.186	0.185	up	Fib
DMAC1	2.69e-16	9.63e-12	0.392441	0.135	0.056	up	Fib
LINC00493	2.64e-16	9.47e-12	-0.379136	0.058	0.11	down	NK
MRPL2	2.49e-16	8.93e-12	-0.265001	0.084	0.164	down	Fib
HMOX1	2.4e-16	8.61e-12	0.328556	0.428	0.387	up	Mono
BTN3A2	2.26e-16	8.09e-12	0.44206	0.134	0.064	up	Fib
POLR2G	2.08e-16	7.46e-12	-0.26615	0.101	0.185	down	B_cell
TWISTNB	1.97e-16	7.05e-12	0.326757	0.12	0.061	up	NK
MLH3	1.95e-16	6.97e-12	-0.252541	0.053	0.123	down	Fib
ICAM1	1.9e-16	6.8e-12	0.418198	0.11	0.051	up	Fib
HSPA9	1.86e-16	6.67e-12	0.308406	0.184	0.176	up	Fib
CHMP1B	1.83e-16	6.56e-12	0.428386	0.202	0.16	up	Fib
OLR1	1.72e-16	6.18e-12	0.268351	0.244	0.185	up	Mono
MYO1C	1.72e-16	6.16e-12	-0.29079	0.131	0.227	down	Fib
MARCKSL1	1.65e-16	5.92e-12	0.366516	0.177	0.139	up	B_cell
RGCC	1.55e-16	5.54e-12	-0.479255	0.27	0.393	down	Fib
TWISTNB	1.51e-16	5.4e-12	0.446718	0.138	0.102	up	B_cell
POLR1D	1.46e-16	5.21e-12	0.304998	0.268	0.261	up	Fib
LOC100507412	1.42e-16	5.07e-12	-0.25991	0.047	0.112	down	B_cell
PEPD	1.4e-16	5.03e-12	-0.27114	0.094	0.118	down	NK
TRIM56	1.34e-16	4.8e-12	0.373601	0.109	0.054	up	Fib
ZBTB20	1.33e-16	4.78e-12	-0.287195	0.198	0.302	down	B_cell
ACAP2	1.31e-16	4.68e-12	-0.291581	0.162	0.261	down	B_cell
PRPF4B	1.28e-16	4.59e-12	-0.304757	0.123	0.218	down	Fib
PLCL1	1.27e-16	4.56e-12	-0.296014	0.06	0.135	down	Fib
RAPGEF5	1.23e-16	4.41e-12	-0.266899	0.092	0.176	down	Fib
CARD16	1.18e-16	4.21e-12	-0.252468	0.522	0.568	down	Mono
RAB11FIP1	1.04e-16	3.72e-12	0.260126	0.14	0.078	up	NK
SNRPN	1.02e-16	3.66e-12	0.475594	0.208	0.116	up	Fib
EEF1E1	1.02e-16	3.66e-12	-0.270773	0.06	0.134	down	Fib
EIF3H	9.6e-17	3.44e-12	0.25753	0.417	0.424	up	Fib
IGFBP7	9.07e-17	3.25e-12	0.505975	0.15	0.104	up	Mono
ETS1	8.94e-17	3.2e-12	0.48532	0.221	0.135	up	Fib
PSME2	8.93e-17	3.2e-12	0.343504	0.259	0.24	up	Fib
PAK2	8.9e-17	3.19e-12	-0.262884	0.197	0.3	down	B_cell
SIGIRR	8.87e-17	3.18e-12	-0.338693	0.112	0.205	down	Fib
AKR1A1	8.81e-17	3.16e-12	-0.253252	0.247	0.298	down	Mono
COA3	8.79e-17	3.15e-12	-0.326212	0.147	0.25	down	Fib
JMJD6	8.25e-17	2.95e-12	0.256238	0.151	0.088	up	NK
PRELID1	8.1e-17	2.9e-12	0.415469	0.222	0.143	up	B_cell
PMVK	8.02e-17	2.87e-12	-0.264374	0.111	0.201	down	Fib
PSMD5-AS1	7.95e-17	2.85e-12	-0.257964	0.058	0.128	down	B_cell
STX7	7.9e-17	2.83e-12	-0.271876	0.079	0.159	down	Fib
RAB31	7.72e-17	2.76e-12	0.448845	0.189	0.122	up	Fib
AOPEP	7.6e-17	2.72e-12	0.453053	0.128	0.064	up	Fib
PEBP1	7.41e-17	2.65e-12	-0.277522	0.299	0.415	down	B_cell
RETN	7.3e-17	2.61e-12	0.503789	0.119	0.078	up	Mono
GJC1	7.2e-17	2.58e-12	0.489492	0.169	0.082	up	Fib
2023-03-06	7.16e-17	2.56e-12	-0.286909	0.11	0.202	down	Fib
CCR7	6.89e-17	2.47e-12	0.290337	0.262	0.247	up	B_cell
DOK2	6.83e-17	2.45e-12	0.32612	0.412	0.318	up	NK
ANXA1	5.78e-17	2.07e-12	0.376279	0.57	0.55	up	NK
SGK1	5.69e-17	2.04e-12	-0.280291	0.382	0.352	down	Mono
KTN1	5.57e-17	2e-12	-0.384192	0.355	0.486	down	Fib
STIP1	5.56e-17	1.99e-12	0.265844	0.164	0.095	up	NK
CLEC10A	5.5e-17	1.97e-12	-0.252496	0.099	0.144	down	Mono
CMC1	5.45e-17	1.95e-12	0.377296	0.141	0.095	up	Mono
PSMA6	5.42e-17	1.94e-12	0.379468	0.157	0.124	up	Fib
GPR4	4.98e-17	1.78e-12	0.417318	0.119	0.046	up	Fib
COX6B1	4.21e-17	1.51e-12	-0.262966	0.563	0.694	down	Fib
RPL21	4.13e-17	1.48e-12	1.07282	0.958	0.881	up	Baso
LINC00116	4.1e-17	1.47e-12	-0.279053	0.038	0.1	down	B_cell
SMIM14	4.02e-17	1.44e-12	-0.338689	0.23	0.341	down	B_cell
PSMB10	3.92e-17	1.4e-12	-0.301957	0.164	0.266	down	B_cell
SENP6	3.87e-17	1.38e-12	-0.270323	0.096	0.184	down	Fib
LTB	3.8e-17	1.36e-12	-0.265245	0.146	0.194	down	Mono
MAP1LC3B	3.64e-17	1.31e-12	0.421972	0.275	0.234	up	Fib
SNX17	3.41e-17	1.22e-12	-0.322312	0.107	0.192	down	B_cell
AKNA	3.42e-17	1.22e-12	-0.289798	0.218	0.253	down	NK
YWHAH	3.34e-17	1.19e-12	-0.306174	0.214	0.329	down	Fib
ANP32E	3.25e-17	1.16e-12	-0.265335	0.078	0.161	down	Fib
ATP5IF1	3.2e-17	1.15e-12	0.322113	0.108	0.045	up	B_cell
MBD4	2.78e-17	9.95e-13	-0.317628	0.16	0.26	down	B_cell
RPS28	2.77e-17	9.92e-13	1.19097	0.853	0.369	up	Baso
SEC11A	2.75e-17	9.85e-13	0.264176	0.355	0.354	up	Fib
PHF14	2.57e-17	9.2e-13	-0.26666	0.141	0.239	down	Fib
ATP5MF	2.49e-17	8.94e-13	0.314	0.116	0.051	up	B_cell
2023-09-06	2.44e-17	8.75e-13	-0.276091	0.147	0.177	down	NK
PRRC2C	2.4e-17	8.59e-13	-0.277216	0.303	0.421	down	B_cell
NRIP2	2.32e-17	8.33e-13	-0.300708	0.076	0.159	down	Fib
BDH2	2.12e-17	7.58e-13	-0.447319	0.082	0.166	down	Fib
H2AFX	2.04e-17	7.3e-13	0.368019	0.17	0.098	up	NK
C18orf32	1.97e-17	7.07e-13	0.475639	0.225	0.158	up	Fib
CTNNB1	1.86e-17	6.65e-13	-0.510664	0.206	0.323	down	Fib
STMP1	1.84e-17	6.6e-13	0.43334	0.146	0.065	up	Fib
SNRPN	1.76e-17	6.32e-13	0.385319	0.1	0.04	up	B_cell
XCL1	1.69e-17	6.05e-13	-0.297112	0.113	0.14	down	T_cell
BCL2A1	1.66e-17	5.93e-13	0.321121	0.26	0.255	up	B_cell
HN1	1.62e-17	5.79e-13	-0.295159	0.052	0.106	down	NK
SRSF6	1.57e-17	5.63e-13	-0.279578	0.114	0.205	down	Fib
MT-ATP6	1.56e-17	5.58e-13	0.864037	0.841	0.357	up	Baso
SNHG32	1.55e-17	5.57e-13	0.401348	0.152	0.085	up	NK
ARHGEF25	1.54e-17	5.52e-13	-0.295066	0.047	0.117	down	Fib
KLF6	1.53e-17	5.48e-13	0.299681	0.409	0.348	up	Fib
CAV2	1.53e-17	5.48e-13	-0.446799	0.248	0.366	down	Fib
ATP5G1	1.42e-17	5.08e-13	-0.27988	0.107	0.193	down	B_cell
GPX4	1.33e-17	4.78e-13	-0.336337	0.54	0.675	down	Fib
HMGN4	1.32e-17	4.72e-13	0.463169	0.12	0.064	up	Fib
DNAJA1	1.31e-17	4.68e-13	0.315713	0.54	0.485	up	Mono
TSPYL2	1.12e-17	4.03e-13	0.372597	0.226	0.192	up	B_cell
SSPN	1.12e-17	4.01e-13	-0.344904	0.059	0.128	down	B_cell
HAGH	1.09e-17	3.9e-13	-0.362073	0.103	0.197	down	Fib
NDUFAF8	1.07e-17	3.83e-13	0.43295	0.174	0.083	up	Fib
NFE2L2	1.01e-17	3.63e-13	0.440828	0.203	0.128	up	B_cell
VASP	1.01e-17	3.61e-13	-0.27946	0.126	0.22	down	B_cell
CYTB	9.9e-18	3.55e-13	-2.1976	0.127	0.607	down	Baso
PPCS	9.81e-18	3.51e-13	-0.279618	0.093	0.181	down	Fib
MICOS10	9.54e-18	3.42e-13	0.376605	0.163	0.092	up	NK
ITSN2	8.99e-18	3.22e-13	-0.253028	0.178	0.278	down	B_cell
FRMD3	8.16e-18	2.92e-13	0.453743	0.129	0.053	up	Fib
U2SURP	8.12e-18	2.91e-13	-0.321367	0.136	0.234	down	B_cell
MCL1	8.01e-18	2.87e-13	0.462255	0.338	0.273	up	B_cell
GYPC	7.97e-18	2.85e-13	0.258006	0.205	0.155	up	Mono
COX1	7.93e-18	2.84e-13	-0.273466	0.237	0.31	down	NK
UTRN	7.84e-18	2.81e-13	-0.372482	0.242	0.367	down	Fib
EPB41L1	7.53e-18	2.7e-13	0.45291	0.133	0.068	up	Fib
SRRM1	7.36e-18	2.64e-13	-0.270754	0.25	0.369	down	Fib
ARL4C	7.3e-18	2.61e-13	0.343351	0.431	0.393	up	NK
LMNA	7.13e-18	2.55e-13	0.288512	0.12	0.061	up	NK
TOMM7	6.97e-18	2.5e-13	-0.287979	0.681	0.794	down	Fib
DDX24	6.67e-18	2.39e-13	-0.25448	0.237	0.35	down	B_cell
RPS17	6.67e-18	2.39e-13	1.86628	0.79	0.429	up	Baso
CCDC102B	6.28e-18	2.25e-13	0.396723	0.134	0.052	up	Fib
CKS2	6.11e-18	2.19e-13	0.264682	0.305	0.244	up	Mono
AAMDC	5.96e-18	2.13e-13	-0.282217	0.153	0.257	down	Fib
MT-ND4	5.76e-18	2.06e-13	0.835529	0.861	0.381	up	Baso
JPT1	5.63e-18	2.02e-13	0.369545	0.102	0.031	up	Fib
HSP90B1	5.56e-18	1.99e-13	0.25751	0.435	0.369	up	Mono
CXXC5	5.3e-18	1.9e-13	-0.272261	0.097	0.183	down	B_cell
NAAA	5.23e-18	1.87e-13	-0.250651	0.049	0.117	down	B_cell
EIF5B	5.07e-18	1.82e-13	-0.306381	0.23	0.348	down	Fib
ZEB1	5.04e-18	1.81e-13	-0.257013	0.117	0.212	down	Fib
HLA-DRB5	5.01e-18	1.8e-13	0.347259	0.109	0.052	up	NK
SMARCB1	4.8e-18	1.72e-13	-0.320378	0.215	0.328	down	B_cell
LHPP	4.76e-18	1.71e-13	-0.323584	0.062	0.137	down	B_cell
TMEM109	4.61e-18	1.65e-13	-0.31307	0.095	0.183	down	B_cell
SNHG16	4.47e-18	1.6e-13	0.461153	0.134	0.075	up	Fib
AREG	4.38e-18	1.57e-13	0.62139	0.232	0.153	up	B_cell
MYCBP2	4.3e-18	1.54e-13	-0.340114	0.2	0.311	down	B_cell
HSPH1	4.04e-18	1.45e-13	0.395886	0.331	0.209	up	Fib
STAT1	3.72e-18	1.33e-13	0.47287	0.149	0.081	up	Fib
CHMP3	3.67e-18	1.31e-13	0.313342	0.279	0.267	up	Fib
NME2	3.61e-18	1.29e-13	0.371873	0.318	0.272	up	B_cell
CIAO2B	3.48e-18	1.25e-13	0.487193	0.191	0.102	up	Fib
AES	3.44e-18	1.23e-13	-0.317181	0.243	0.279	down	NK
SELT	2.8e-18	1e-13	-0.290388	0.107	0.197	down	B_cell
NT5DC2	2.69e-18	9.63e-14	-0.397695	0.117	0.218	down	Fib
WWP2	2.65e-18	9.5e-14	-0.277457	0.04	0.108	down	Fib
RPL23A	2.65e-18	9.48e-14	0.334013	0.983	0.99	up	B_cell
CKS2	2.51e-18	8.98e-14	0.485622	0.149	0.086	up	Fib
SVBP	2.36e-18	8.46e-14	0.42609	0.117	0.045	up	Fib
MTRNR2L2	2.25e-18	8.06e-14	-0.312978	0.159	0.218	down	Mono
ND1	2.22e-18	7.94e-14	-2.08323	0.122	0.607	down	Baso
TLE5	2.13e-18	7.64e-14	0.452381	0.17	0.108	up	NK
SLC2A4RG	2.06e-18	7.38e-14	-0.266507	0.052	0.126	down	Fib
MAP3K6	2.04e-18	7.31e-14	-0.288743	0.088	0.117	down	Endo
KIAA0040	1.88e-18	6.75e-14	0.513462	0.176	0.089	up	Fib
MGEA5	1.88e-18	6.75e-14	-0.293391	0.119	0.213	down	B_cell
PDCD6IP	1.76e-18	6.32e-14	-0.303224	0.113	0.207	down	B_cell
RPS27L	1.7e-18	6.08e-14	0.317118	0.66	0.614	up	Fib
RNR2	1.69e-18	6.06e-14	-2.13107	0.127	0.619	down	Baso
ZRANB2	1.67e-18	5.98e-14	-0.31958	0.128	0.226	down	B_cell
ASH1L	1.66e-18	5.94e-14	-0.328777	0.131	0.234	down	Fib
FCMR	1.65e-18	5.9e-14	0.273983	0.1	0.046	up	NK
MRPS34	1.61e-18	5.76e-14	-0.279145	0.124	0.224	down	Fib
ATP6	1.6e-18	5.71e-14	-2.00532	0.127	0.619	down	Baso
MRPS24	1.5e-18	5.37e-14	0.526128	0.219	0.122	up	Fib
ABHD5	1.45e-18	5.2e-14	0.483108	0.137	0.066	up	Fib
JAK1	1.45e-18	5.18e-14	0.314275	0.291	0.271	up	Fib
CD3G	1.42e-18	5.07e-14	-0.328264	0.198	0.288	down	NK
FBL	1.35e-18	4.82e-14	-0.250671	0.234	0.346	down	B_cell
ND2	1.32e-18	4.75e-14	-2.26697	0.122	0.607	down	Baso
2023-09-01	1.27e-18	4.56e-14	-0.3458	0.142	0.194	down	NK
GNAI2	1.19e-18	4.26e-14	0.319544	0.258	0.169	up	NK
ND3	1.16e-18	4.16e-14	-2.21966	0.127	0.619	down	Baso
ZNF638	1.16e-18	4.15e-14	-0.298245	0.122	0.217	down	B_cell
PDLIM5	1.09e-18	3.91e-14	-0.314711	0.155	0.264	down	Fib
CD40	1.08e-18	3.88e-14	-0.28274	0.16	0.263	down	B_cell
C20orf27	1.08e-18	3.86e-14	0.516182	0.178	0.119	up	Fib
ATP5L	1.06e-18	3.8e-14	-1.68761	0.079	0.536	down	Baso
C4orf3	1.05e-18	3.77e-14	-0.308493	0.305	0.429	down	B_cell
MCL1	1e-18	3.59e-14	0.368383	0.418	0.316	up	NK
KLF2	9.98e-19	3.57e-14	-0.422494	0.223	0.348	down	Fib
TUBB	9.69e-19	3.47e-14	0.30102	0.387	0.385	up	Fib
OGA	9.34e-19	3.34e-14	0.419914	0.127	0.045	up	Fib
RPS28	9.27e-19	3.32e-14	0.282017	0.758	0.674	up	NK
ND5	9.01e-19	3.23e-14	-1.70033	0.116	0.595	down	Baso
GBP4	8.42e-19	3.01e-14	0.480702	0.135	0.054	up	Fib
HSP90AB1	7.73e-19	2.77e-14	0.395007	0.609	0.548	up	NK
MTDH	7.69e-19	2.76e-14	0.304088	0.359	0.357	up	Fib
MAT2B	7.55e-19	2.7e-14	-0.313062	0.142	0.244	down	B_cell
YWHAE	7.51e-19	2.69e-14	-0.327358	0.299	0.433	down	Fib
CSK	7.44e-19	2.67e-14	-0.254473	0.128	0.221	down	B_cell
CKS2	6.94e-19	2.49e-14	0.277085	0.21	0.133	up	NK
TM2D1	6.89e-19	2.47e-14	-0.291946	0.136	0.24	down	Fib
SF3A2	6.54e-19	2.34e-14	-0.267581	0.08	0.162	down	B_cell
GRB2	6.52e-19	2.33e-14	-0.269877	0.268	0.389	down	B_cell
FAIM3	6.24e-19	2.24e-14	-0.336839	0.055	0.113	down	NK
MT1X	6.09e-19	2.18e-14	-0.315061	0.242	0.241	down	T_cell
OTUD6B-AS1	5.95e-19	2.13e-14	0.470319	0.158	0.068	up	Fib
SYNGR2	5.86e-19	2.1e-14	-0.341265	0.09	0.182	down	Fib
RNR1	5.73e-19	2.05e-14	-1.68785	0.127	0.619	down	Baso
TMX4	5.7e-19	2.04e-14	-0.256645	0.069	0.15	down	Fib
ANGPT2	5.63e-19	2.02e-14	0.555651	0.256	0.172	up	Fib
CLEC2B	5.61e-19	2.01e-14	0.428728	0.138	0.09	up	Fib
YWHAQ	5.57e-19	1.99e-14	-0.270544	0.307	0.438	down	Fib
CHD3	5.43e-19	1.95e-14	-0.267787	0.069	0.149	down	Fib
S1PR3	5.43e-19	1.94e-14	0.563308	0.226	0.143	up	Fib
FNBP4	5.36e-19	1.92e-14	-0.327063	0.177	0.287	down	B_cell
CISH	5.14e-19	1.84e-14	-0.388314	0.06	0.112	down	NK
CCDC107	5.09e-19	1.82e-14	0.419627	0.217	0.155	up	B_cell
EIF5	5.02e-19	1.8e-14	0.334496	0.46	0.418	up	B_cell
CALM2	4.97e-19	1.78e-14	-0.330211	0.744	0.815	down	Fib
COX1	4.83e-19	1.73e-14	-1.88921	0.127	0.619	down	Baso
NDUFA4	4.77e-19	1.71e-14	-0.28798	0.385	0.514	down	B_cell
SAT2	4.77e-19	1.71e-14	-0.358632	0.14	0.171	down	NK
RGS10	4.48e-19	1.6e-14	0.252607	0.472	0.4	up	Mono
TAPBP	4.29e-19	1.54e-14	-0.290089	0.282	0.405	down	B_cell
EMP3	4.16e-19	1.49e-14	-0.402391	0.265	0.397	down	Fib
PSME1	4.16e-19	1.49e-14	-0.260681	0.394	0.522	down	B_cell
PHLDB2	3.93e-19	1.41e-14	-0.297729	0.048	0.122	down	Fib
ATOX1	3.93e-19	1.41e-14	-0.256059	0.183	0.181	down	NK
KMT2E-AS1	3.86e-19	1.38e-14	-0.371463	0.107	0.201	down	B_cell
GPX1	3.8e-19	1.36e-14	-0.353947	0.049	0.105	down	NK
ATP2B1	3.69e-19	1.32e-14	-0.274541	0.19	0.298	down	B_cell
CDKN1C	3.67e-19	1.31e-14	-0.2945	0.09	0.179	down	Fib
ERGIC3	3.55e-19	1.27e-14	0.358438	0.253	0.238	up	Fib
BST2	3.48e-19	1.25e-14	0.416982	0.489	0.427	up	Fib
CD46	3.49e-19	1.25e-14	-0.327568	0.229	0.355	down	Fib
TCEA1	3.35e-19	1.2e-14	-0.276143	0.323	0.449	down	B_cell
SLIRP	2.92e-19	1.05e-14	-0.374	0.28	0.414	down	Fib
TMEM80	2.86e-19	1.02e-14	-0.264576	0.037	0.103	down	Fib
DDIT4	2.73e-19	9.79e-15	-0.307746	0.322	0.355	down	Mono
INTS6	2.7e-19	9.68e-15	0.475643	0.148	0.082	up	B_cell
SLC5A3	2.57e-19	9.19e-15	0.417797	0.101	0.039	up	B_cell
EIF1AX	2.54e-19	9.11e-15	-0.283409	0.225	0.341	down	B_cell
ARL5B	2.33e-19	8.34e-15	0.399961	0.11	0.056	up	B_cell
CPED1	2.23e-19	7.99e-15	-0.305695	0.054	0.132	down	Fib
COX2	2.21e-19	7.91e-15	-1.90546	0.127	0.619	down	Baso
SP110	2.06e-19	7.38e-15	-0.257904	0.243	0.36	down	B_cell
MZT2B	2.01e-19	7.21e-15	-0.343997	0.35	0.491	down	Fib
PGRMC1	2e-19	7.17e-15	-0.307357	0.142	0.251	down	Fib
MIF	1.86e-19	6.65e-15	0.328577	0.634	0.582	up	Mono
UQCRH	1.85e-19	6.63e-15	0.267482	0.574	0.564	up	Fib
MYO1B	1.84e-19	6.58e-15	0.513185	0.223	0.148	up	Fib
ND4	1.71e-19	6.13e-15	-1.69681	0.127	0.619	down	Baso
ND4L	1.71e-19	6.11e-15	-2.41973	0.125	0.619	down	Baso
PABPC1	1.47e-19	5.28e-15	0.374754	0.552	0.488	up	Fib
LDHB	1.47e-19	5.27e-15	-0.293408	0.273	0.324	down	Mono
LMO4	1.42e-19	5.09e-15	-0.412853	0.162	0.278	down	Fib
SF3B1	1.4e-19	5.02e-15	-0.317044	0.161	0.274	down	Fib
SLC38A1	1.37e-19	4.9e-15	-0.264309	0.038	0.105	down	Fib
EIF4B	1.33e-19	4.75e-15	-0.325288	0.274	0.406	down	Fib
RUNX1	1.27e-19	4.56e-15	0.406234	0.107	0.039	up	Fib
AKR7A2	1.26e-19	4.52e-15	-0.295543	0.11	0.209	down	Fib
ATP5H	1.23e-19	4.41e-15	-0.365471	0.073	0.138	down	NK
CFDP1	1.14e-19	4.08e-15	-0.399381	0.154	0.268	down	Fib
CDC40	1.12e-19	4.02e-15	-0.328054	0.122	0.222	down	B_cell
KLRB1	1.09e-19	3.91e-15	0.794143	0.104	0.03	up	Fib
NR4A3	1.07e-19	3.85e-15	0.365224	0.276	0.226	up	Mono
ATP5F1E	1.07e-19	3.82e-15	1.663	0.728	0.179	up	Baso
TAF7	1.06e-19	3.8e-15	-0.255998	0.252	0.369	down	B_cell
HLA-B	1.06e-19	3.8e-15	2.01517	0.722	0.179	up	Baso
ANXA2R	1.06e-19	3.79e-15	-0.258614	0.041	0.108	down	B_cell
CTTN	9.88e-20	3.54e-15	-0.370013	0.129	0.238	down	Fib
CYBB	9.87e-20	3.53e-15	-0.332484	0.127	0.228	down	B_cell
FAM26F	9.7e-20	3.48e-15	-0.292585	0.046	0.118	down	B_cell
GPX1	9.71e-20	3.48e-15	-1.85539	0.102	0.595	down	Baso
DAD1	9.29e-20	3.33e-15	-0.299302	0.267	0.399	down	Fib
LOC100507616	9.18e-20	3.29e-15	-0.362577	0.109	0.206	down	B_cell
SEPW1	8.43e-20	3.02e-15	-1.49636	0.037	0.452	down	Baso
ATP5F1	8.3e-20	2.97e-15	-0.38029	0.094	0.167	down	NK
CD83	8.26e-20	2.96e-15	0.284108	0.135	0.122	up	T_cell
MIF	7.91e-20	2.83e-15	0.29688	0.694	0.628	up	Fib
PLAC8	7.64e-20	2.74e-15	-0.352523	0.277	0.328	down	Mono
PSIP1	7.44e-20	2.67e-15	-0.256032	0.11	0.207	down	Fib
RPA3	7.45e-20	2.67e-15	-0.370269	0.093	0.19	down	Fib
HSPA1B	7.22e-20	2.59e-15	0.508977	0.445	0.328	up	B_cell
HMGN3	7.22e-20	2.58e-15	-0.293438	0.39	0.534	down	Fib
AMD1	6.85e-20	2.46e-15	0.447294	0.259	0.186	up	B_cell
N4BP2L1	6.81e-20	2.44e-15	0.30446	0.139	0.071	up	NK
FADS3	6.6e-20	2.36e-15	-0.330129	0.076	0.162	down	Fib
ARHGAP15	6.53e-20	2.34e-15	-0.263172	0.192	0.301	down	B_cell
CHORDC1	6.5e-20	2.33e-15	0.426379	0.196	0.139	up	B_cell
C14orf166	6.41e-20	2.3e-15	-0.302639	0.14	0.244	down	B_cell
POLD4	6.32e-20	2.27e-15	-0.277115	0.162	0.179	down	Endo
ZFP36	6.32e-20	2.27e-15	-0.365437	0.524	0.511	down	NK
ABHD17A	6.21e-20	2.22e-15	0.373261	0.3	0.203	up	NK
CZIB	6.1e-20	2.18e-15	0.46212	0.103	0.04	up	Fib
FCN1	6e-20	2.15e-15	-0.364652	0.072	0.111	down	Mac
SMIM30	5.96e-20	2.14e-15	0.476154	0.144	0.057	up	Fib
DNAJC10	5.99e-20	2.14e-15	-0.29954	0.097	0.191	down	B_cell
MYH9	5.3e-20	1.9e-15	0.378771	0.442	0.364	up	Fib
ADD3	5.3e-20	1.9e-15	-0.259048	0.149	0.251	down	B_cell
ID2	5.26e-20	1.88e-15	0.474873	0.12	0.048	up	B_cell
SASH3	5.18e-20	1.86e-15	-0.293149	0.115	0.211	down	B_cell
MIR4458HG	5.05e-20	1.81e-15	-0.2916	0.08	0.1	down	Endo
C1orf186	5.06e-20	1.81e-15	-1.82123	0.093	0.583	down	Baso
HLA-F	4.88e-20	1.75e-15	0.520514	0.194	0.106	up	Fib
C19orf60	4.77e-20	1.71e-15	-0.331953	0.092	0.183	down	B_cell
EIF4A3	4.76e-20	1.71e-15	0.328631	0.148	0.077	up	NK
MTRNR2L12	4.49e-20	1.61e-15	-0.52484	0.05	0.127	down	Fib
SEPTIN1	4.48e-20	1.61e-15	0.405515	0.102	0.049	up	NK
TNFAIP3	4.41e-20	1.58e-15	0.360473	0.181	0.079	up	Fib
CYSLTR1	4.31e-20	1.54e-15	-0.319194	0.08	0.167	down	B_cell
SYNE2	4.08e-20	1.46e-15	-0.41069	0.161	0.28	down	Fib
ATP5G1	4.06e-20	1.46e-15	-0.381207	0.055	0.115	down	NK
DDT	3.97e-20	1.42e-15	-0.36351	0.257	0.392	down	Fib
CD82	3.9e-20	1.4e-15	-0.312458	0.036	0.106	down	Fib
SLC2A3	3.89e-20	1.39e-15	0.334178	0.326	0.264	up	Mono
STMN1	3.85e-20	1.38e-15	0.509939	0.176	0.103	up	B_cell
COX3	3.77e-20	1.35e-15	-1.77286	0.127	0.619	down	Baso
PSMB8	3.7e-20	1.33e-15	0.502023	0.263	0.183	up	Fib
IER3	3.64e-20	1.3e-15	0.560531	0.115	0.045	up	B_cell
CYB561A3	3.57e-20	1.28e-15	-0.354372	0.135	0.238	down	B_cell
LGALS3	3.55e-20	1.27e-15	0.273073	0.106	0.047	up	NK
SRSF8	3.5e-20	1.25e-15	0.281811	0.146	0.077	up	NK
SNX18	3.39e-20	1.22e-15	-0.279792	0.042	0.116	down	Fib
SLC25A5	3.34e-20	1.2e-15	0.336475	0.487	0.446	up	Fib
C19orf70	3.27e-20	1.17e-15	-0.274566	0.12	0.145	down	NK
METTL26	3.14e-20	1.12e-15	0.487974	0.193	0.09	up	Fib
MESDC2	2.71e-20	9.72e-16	-0.286165	0.047	0.122	down	B_cell
WDR6	2.64e-20	9.47e-16	-0.278994	0.043	0.116	down	Fib
ANO6	2.64e-20	9.46e-16	-0.302873	0.072	0.161	down	Fib
HIBADH	2.58e-20	9.26e-16	-0.284294	0.057	0.136	down	Fib
RPS2	2.58e-20	9.24e-16	0.475158	0.946	0.953	up	B_cell
IL4R	2.51e-20	8.98e-16	0.462431	0.152	0.075	up	B_cell
PDE5A	2.33e-20	8.34e-16	-0.432057	0.1	0.2	down	Fib
SRRM1	2.08e-20	7.44e-16	-0.279691	0.284	0.411	down	B_cell
UQCRQ	2.06e-20	7.37e-16	-0.283945	0.537	0.576	down	Mono
NDUFA1	2.05e-20	7.34e-16	-0.277515	0.406	0.548	down	Fib
PHF3	2.04e-20	7.31e-16	-0.315244	0.163	0.274	down	B_cell
SCOC	1.99e-20	7.12e-16	-0.296628	0.119	0.222	down	Fib
SOD2	1.85e-20	6.63e-16	0.331459	0.153	0.081	up	NK
RAC1	1.71e-20	6.12e-16	0.308159	0.63	0.584	up	Fib
CD38	1.68e-20	6.02e-16	0.29446	0.136	0.068	up	NK
GLUL	1.64e-20	5.88e-16	0.431786	0.112	0.044	up	B_cell
NCL	1.58e-20	5.64e-16	-0.272108	0.283	0.415	down	Fib
EIF5A	1.51e-20	5.39e-16	-0.397388	0.154	0.271	down	Fib
MT-CO3	1.46e-20	5.24e-16	0.299393	0.858	0.381	up	Baso
TGFBI	1.45e-20	5.19e-16	0.272919	0.35	0.294	up	Mono
ATP5PB	1.44e-20	5.17e-16	0.461769	0.191	0.087	up	Fib
LMNA	1.44e-20	5.15e-16	0.403542	0.52	0.47	up	Fib
CEBPB	1.38e-20	4.95e-16	0.326972	0.227	0.142	up	NK
PLS3	1.38e-20	4.94e-16	-0.295882	0.163	0.279	down	Fib
HIKESHI	1.32e-20	4.73e-16	0.45981	0.141	0.054	up	Fib
CD3E	1.27e-20	4.56e-16	-0.380991	0.343	0.424	down	NK
SELK	1.23e-20	4.4e-16	-1.86114	0.071	0.548	down	Baso
PTMS	1.22e-20	4.36e-16	0.302908	0.652	0.601	up	Fib
RAB5IF	1.2e-20	4.3e-16	0.496281	0.141	0.056	up	Fib
LINC-PINT	1.2e-20	4.3e-16	0.476385	0.161	0.114	up	Fib
ATP5H	1.2e-20	4.3e-16	-0.339778	0.113	0.213	down	B_cell
BORCS7	1.13e-20	4.06e-16	0.493407	0.163	0.069	up	Fib
COL12A1	1.04e-20	3.74e-16	-0.379174	0.075	0.166	down	Fib
HOXB7	1.04e-20	3.71e-16	-0.266448	0.084	0.109	down	Endo
HEYL	9.69e-21	3.47e-16	0.566571	0.238	0.146	up	Fib
ATP6V0C	9.49e-21	3.4e-16	0.56653	0.273	0.169	up	Fib
ASAH1	9.16e-21	3.28e-16	-0.389957	0.221	0.353	down	Fib
MT-CO1	8.8e-21	3.15e-16	0.488922	0.861	0.381	up	Baso
PNRC1	8.76e-21	3.14e-16	0.319989	0.556	0.549	up	Fib
TCF7L2	8.7e-21	3.12e-16	-0.285317	0.196	0.252	down	Mono
NDUFB2	8.59e-21	3.08e-16	-0.383007	0.454	0.603	down	Fib
MT1E	7.62e-21	2.73e-16	-0.340481	0.085	0.112	down	T_cell
NDUFAB1	7.35e-21	2.63e-16	-0.326477	0.229	0.359	down	Fib
EGR2	7.31e-21	2.62e-16	-0.267307	0.132	0.188	down	Mac
IKZF3	7.09e-21	2.54e-16	-0.314842	0.151	0.259	down	B_cell
B2M	7.06e-21	2.53e-16	0.921723	1	1	up	Baso
UQCRQ	6.89e-21	2.47e-16	-0.27985	0.379	0.387	down	NK
FLI1	6.7e-21	2.4e-16	-0.301944	0.111	0.208	down	B_cell
GAPT	6.51e-21	2.33e-16	-0.29458	0.1	0.194	down	B_cell
RAP1B	6.13e-21	2.2e-16	0.288137	0.297	0.3	up	Fib
EID1	5.91e-21	2.12e-16	-0.340665	0.176	0.292	down	B_cell
PHACTR1	5.71e-21	2.05e-16	0.479943	0.177	0.092	up	B_cell
ZBTB20	5.62e-21	2.01e-16	0.410698	0.278	0.237	up	Fib
LDB3	5.47e-21	1.96e-16	-0.32442	0.072	0.159	down	Fib
ANKRA2	5.35e-21	1.92e-16	-0.283457	0.035	0.104	down	Fib
ITGA1	4.58e-21	1.64e-16	0.500284	0.303	0.216	up	Fib
TCEAL4	4.59e-21	1.64e-16	-0.305116	0.248	0.381	down	Fib
QRSL1	4.43e-21	1.59e-16	-0.266243	0.103	0.192	down	B_cell
ZNF331	4.32e-21	1.55e-16	0.516538	0.194	0.111	up	NK
EBLN3	3.96e-21	1.42e-16	-0.337838	0.108	0.208	down	B_cell
HMGN2	3.93e-21	1.41e-16	-0.257177	0.479	0.615	down	B_cell
GSTK1	3.95e-21	1.41e-16	-0.256592	0.455	0.509	down	Mono
VAMP2	3.3e-21	1.18e-16	-0.374553	0.401	0.552	down	Fib
CDKN2C	3.28e-21	1.18e-16	0.375827	0.111	0.048	up	NK
EVL	3.15e-21	1.13e-16	-0.250045	0.211	0.27	down	Mono
ZNF638	3.07e-21	1.1e-16	-0.279138	0.076	0.167	down	Fib
BCAP31	2.88e-21	1.03e-16	-0.303692	0.144	0.252	down	B_cell
MZT2A	2.83e-21	1.02e-16	0.474907	0.186	0.107	up	B_cell
ODF3B	2.68e-21	9.6e-17	0.504354	0.105	0.037	up	Fib
C15orf48	2.64e-21	9.46e-17	0.273608	0.215	0.15	up	Mono
IFI27L2	2.43e-21	8.69e-17	0.453558	0.367	0.295	up	Fib
LPL	2.41e-21	8.62e-17	0.476318	0.108	0.03	up	Fib
SNRPD3	2.36e-21	8.46e-17	-0.310886	0.171	0.285	down	B_cell
ANKRD28	2.35e-21	8.42e-17	0.47738	0.126	0.086	up	Fib
VIM	2.33e-21	8.34e-17	0.326638	0.558	0.443	up	NK
UBE2V1	2.31e-21	8.27e-17	0.524854	0.175	0.087	up	Fib
CENPX	2.29e-21	8.21e-17	0.472039	0.145	0.053	up	Fib
MTSS1	2.29e-21	8.19e-17	-0.295097	0.233	0.297	down	Mono
ZC3HAV1	2.18e-21	7.82e-17	0.45169	0.236	0.174	up	B_cell
ARL4A	2.1e-21	7.52e-17	0.34725	0.132	0.063	up	NK
DUT	2.09e-21	7.48e-17	-0.256739	0.24	0.365	down	Fib
ATP5C1	2.07e-21	7.43e-17	-0.369512	0.072	0.141	down	NK
PSMB9	2.06e-21	7.37e-17	-0.297841	0.48	0.53	down	Mono
AHSA1	1.99e-21	7.14e-17	0.322197	0.228	0.14	up	NK
ZMYM6NB	1.89e-21	6.77e-17	-0.315288	0.043	0.119	down	B_cell
QTRT1	1.82e-21	6.51e-17	-0.290851	0.062	0.148	down	Fib
LAT2	1.79e-21	6.41e-17	-0.343996	0.104	0.204	down	B_cell
COTL1	1.76e-21	6.31e-17	0.527225	0.211	0.128	up	B_cell
MT-CO2	1.61e-21	5.76e-17	0.405682	0.864	0.381	up	Baso
LDHB	1.56e-21	5.58e-17	-0.382632	0.299	0.431	down	B_cell
TRIM22	1.55e-21	5.55e-17	-0.253027	0.172	0.276	down	B_cell
CCNL2	1.52e-21	5.43e-17	-0.266021	0.068	0.156	down	Fib
2023-09-04	1.5e-21	5.39e-17	-0.488539	0.064	0.139	down	Fib
NAAA	1.38e-21	4.93e-17	-0.304246	0.286	0.344	down	Mono
SCAF11	1.33e-21	4.75e-17	-0.279352	0.228	0.35	down	B_cell
COX7A2	1.17e-21	4.2e-17	-0.398992	0.61	0.737	down	Fib
CDV3	1.13e-21	4.05e-17	0.261286	0.152	0.083	up	NK
LINC00674	1.11e-21	3.98e-17	-0.333515	0.063	0.149	down	B_cell
SKIL	1.09e-21	3.89e-17	0.274657	0.243	0.189	up	Mono
C12orf57	1.02e-21	3.65e-17	0.252485	0.61	0.608	up	Fib
TIMP1	1.02e-21	3.64e-17	-0.289014	0.379	0.354	down	Mac
UQCRHL	9.71e-22	3.48e-17	-0.456237	0.087	0.178	down	B_cell
CBX6	9.33e-22	3.34e-17	-0.392188	0.134	0.249	down	Fib
MRPL20	9.01e-22	3.23e-17	-0.351292	0.257	0.396	down	Fib
DPM3	8.9e-22	3.19e-17	-0.266896	0.155	0.268	down	Fib
MTHFD2L	8.26e-22	2.96e-17	-0.28108	0.038	0.111	down	Fib
HSP90AB1	8.07e-22	2.89e-17	0.307739	0.727	0.662	up	Mono
NDUFAF3	8.02e-22	2.87e-17	-0.316802	0.234	0.368	down	Fib
SPON2	7.84e-22	2.81e-17	0.407636	0.546	0.44	up	NK
TSPYL1	7.16e-22	2.57e-17	-0.320888	0.109	0.215	down	Fib
ZCCHC11	7.15e-22	2.56e-17	-0.269731	0.112	0.208	down	B_cell
ECH1	7.06e-22	2.53e-17	-0.32651	0.171	0.293	down	Fib
SEPTIN2	6.97e-22	2.5e-17	0.554878	0.172	0.082	up	Fib
ISG15	6e-22	2.15e-17	0.352154	0.356	0.248	up	NK
P2RY8	5.58e-22	2e-17	-0.341146	0.055	0.137	down	B_cell
NR4A2	5.55e-22	1.99e-17	0.587393	0.228	0.119	up	Fib
AKR1B1	5.55e-22	1.99e-17	0.272051	0.158	0.124	up	Mono
MDM4	5.51e-22	1.97e-17	-0.26304	0.107	0.123	down	Endo
THAP5	5.47e-22	1.96e-17	-0.377625	0.046	0.124	down	Fib
RNASE6	5.21e-22	1.86e-17	0.512613	0.223	0.141	up	B_cell
TSTD1	5.17e-22	1.85e-17	-0.408567	0.038	0.112	down	Fib
HLA-DOA	5.17e-22	1.85e-17	-0.295031	0.095	0.188	down	B_cell
SF3B2	4.84e-22	1.74e-17	-0.299784	0.179	0.297	down	B_cell
SLC20A2	4.61e-22	1.65e-17	-0.253483	0.033	0.104	down	Fib
PSMA7	4.18e-22	1.5e-17	0.263928	0.48	0.478	up	Fib
CTSD	4.2e-22	1.5e-17	0.340253	0.49	0.375	up	NK
PRDX6	4.15e-22	1.49e-17	-0.405217	0.297	0.444	down	Fib
ANXA2	3.9e-22	1.4e-17	-0.692642	0.182	0.304	down	Fib
IFITM1	3.84e-22	1.37e-17	-0.364034	0.167	0.283	down	B_cell
PEPD	3.64e-22	1.3e-17	-0.472526	0.069	0.157	down	Fib
AREG	3.58e-22	1.28e-17	0.418623	0.233	0.141	up	NK
SLC40A1	3.52e-22	1.26e-17	-0.301694	0.08	0.103	down	Endo
PRDX5	3.33e-22	1.19e-17	-0.282719	0.376	0.434	down	Mono
YWHAB	3.05e-22	1.09e-17	-0.273295	0.362	0.5	down	B_cell
SEPW1	2.93e-22	1.05e-17	-0.278446	0.169	0.238	down	Mono
SDC2	2.87e-22	1.03e-17	0.277381	0.257	0.282	up	Fib
NGRN	2.84e-22	1.02e-17	0.571247	0.191	0.106	up	Fib
CIRBP	2.84e-22	1.02e-17	-0.31818	0.665	0.8	down	Fib
TIPARP	2.71e-22	9.7e-18	0.303625	0.132	0.063	up	NK
IRF9	2.53e-22	9.08e-18	0.465552	0.113	0.068	up	Fib
FAAP20	2.22e-22	7.94e-18	0.265623	0.124	0.061	up	NK
TCEAL8	2.18e-22	7.82e-18	-0.317026	0.191	0.318	down	Fib
MINOS1	2.03e-22	7.26e-18	-0.355271	0.138	0.251	down	B_cell
COX8A	1.97e-22	7.04e-18	-0.335977	0.485	0.639	down	Fib
MICOS13	1.94e-22	6.96e-18	0.567416	0.206	0.102	up	Fib
LAIR2	1.92e-22	6.88e-18	0.429091	0.29	0.188	up	NK
PTN	1.88e-22	6.73e-18	-0.532465	0.192	0.324	down	Fib
C7orf73	1.77e-22	6.33e-18	-0.400721	0.065	0.133	down	NK
NUCKS1	1.76e-22	6.31e-18	-0.356803	0.196	0.32	down	B_cell
QDPR	1.74e-22	6.25e-18	-0.389172	0.049	0.13	down	Fib
NIT2	1.69e-22	6.05e-18	-0.441203	0.059	0.147	down	Fib
ATF3	1.6e-22	5.73e-18	0.427996	0.117	0.043	up	B_cell
SNHG9	1.53e-22	5.48e-18	-0.286788	0.146	0.159	down	Endo
NR4A1	1.5e-22	5.38e-18	0.454438	0.479	0.358	up	Fib
DUSP6	1.45e-22	5.19e-18	0.329648	0.441	0.385	up	Mono
CLECL1	1.45e-22	5.18e-18	-0.348232	0.162	0.28	down	B_cell
VSIR	1.35e-22	4.84e-18	0.250969	0.12	0.059	up	NK
TWISTNB	1.35e-22	4.83e-18	0.395027	0.269	0.203	up	Mono
KLRK1	1.26e-22	4.53e-18	0.461078	0.259	0.169	up	NK
AP2M1	1.26e-22	4.52e-18	0.37293	0.357	0.343	up	Fib
ATP5PF	1.23e-22	4.39e-18	0.321867	0.122	0.047	up	B_cell
VAMP5	1.18e-22	4.24e-18	0.454731	0.369	0.324	up	Fib
DYNLRB1	1.18e-22	4.23e-18	-0.268286	0.35	0.492	down	Fib
CST3	1.17e-22	4.18e-18	0.376573	0.194	0.11	up	NK
IER2	1.16e-22	4.16e-18	-0.406248	0.511	0.647	down	B_cell
BCL2A1	1.16e-22	4.16e-18	0.363982	0.397	0.322	up	Mac
FOSB	1.13e-22	4.05e-18	0.375583	0.319	0.213	up	NK
ARHGEF18	1.12e-22	4.01e-18	-0.369701	0.132	0.243	down	B_cell
GLUL	1.1e-22	3.94e-18	0.312999	0.585	0.518	up	Mono
RPL27A	1.06e-22	3.81e-18	0.500467	0.907	0.93	up	B_cell
UBE2S	1.06e-22	3.8e-18	0.26441	0.162	0.089	up	NK
N4BP2L2	1.02e-22	3.64e-18	-0.357178	0.336	0.488	down	Fib
RWDD1	1e-22	3.59e-18	0.373537	0.379	0.362	up	Fib
EIF1B	9.84e-23	3.53e-18	-0.303113	0.256	0.396	down	Fib
DDX3X	9.5e-23	3.4e-18	0.436615	0.293	0.194	up	NK
SPI1	9.37e-23	3.36e-18	-0.259302	0.517	0.561	down	Mono
MSRB1	9.34e-23	3.34e-18	-0.280442	0.036	0.109	down	Fib
H2AFZ	9.13e-23	3.27e-18	0.398991	0.485	0.457	up	Fib
TPR	8.92e-23	3.19e-18	-0.370003	0.158	0.276	down	B_cell
VPS13A	8.29e-23	2.97e-18	-0.305611	0.033	0.106	down	Fib
NDUFV2	8.22e-23	2.95e-18	-0.288654	0.211	0.34	down	Fib
NDUFV1	7.75e-23	2.78e-18	-0.291177	0.138	0.252	down	Fib
SGK1	7.72e-23	2.77e-18	0.532721	0.157	0.071	up	B_cell
DNPH1	7.43e-23	2.66e-18	-0.540108	0.12	0.233	down	Fib
SLC2A3	7.09e-23	2.54e-18	0.549488	0.265	0.141	up	Fib
PIP4K2A	6.72e-23	2.41e-18	-0.266702	0.11	0.121	down	Endo
EZR	6.63e-23	2.38e-18	0.253374	0.454	0.469	up	B_cell
PSMA2	6.59e-23	2.36e-18	0.303106	0.309	0.207	up	NK
MYEOV2	6.42e-23	2.3e-18	-0.378174	0.093	0.193	down	B_cell
UBXN1	6.35e-23	2.28e-18	0.294621	0.407	0.413	up	Fib
ARF5	6.35e-23	2.27e-18	-0.354777	0.098	0.204	down	Fib
RTF2	6.24e-23	2.24e-18	0.496965	0.145	0.059	up	Fib
METTL26	5.62e-23	2.01e-18	0.29869	0.141	0.071	up	NK
NME3	5.53e-23	1.98e-18	-0.319792	0.241	0.38	down	Fib
FBP1	5.47e-23	1.96e-18	-0.290269	0.171	0.232	down	Mono
ARHGAP15	5.42e-23	1.94e-18	0.595223	0.167	0.066	up	Fib
POU2AF1	5.42e-23	1.94e-18	-0.306879	0.169	0.287	down	B_cell
METTL7A	5.4e-23	1.93e-18	-0.304825	0.083	0.107	down	Endo
SYPL1	5.2e-23	1.86e-18	-0.346066	0.198	0.331	down	Fib
LZTS1	5.08e-23	1.82e-18	0.558869	0.163	0.07	up	Fib
AKR1A1	5.07e-23	1.82e-18	-0.528835	0.098	0.204	down	Fib
LOC100996740	5.08e-23	1.82e-18	-0.31111	0.03	0.1	down	B_cell
PPP1CA	5.01e-23	1.79e-18	-0.312176	0.219	0.347	down	B_cell
TTC14	4.63e-23	1.66e-18	-0.274815	0.082	0.179	down	Fib
ADI1	4.6e-23	1.65e-18	-0.43485	0.078	0.124	down	NK
CSF3R	4.59e-23	1.64e-18	0.257665	0.288	0.216	up	Mono
MMP24OS	4.51e-23	1.62e-18	0.504265	0.174	0.071	up	Fib
LDHB	4.43e-23	1.59e-18	-0.378576	0.338	0.402	down	NK
NDUFA5	4.37e-23	1.56e-18	-0.276858	0.212	0.342	down	Fib
ADI1	4.34e-23	1.56e-18	-0.294631	0.177	0.222	down	Mono
PRPSAP1	4.13e-23	1.48e-18	-0.314297	0.049	0.132	down	Fib
FAM65B	4.13e-23	1.48e-18	-0.387825	0.065	0.135	down	NK
RACK1	3.97e-23	1.42e-18	1.84806	0.79	0.202	up	Baso
PLAAT4	3.77e-23	1.35e-18	0.602622	0.15	0.069	up	Fib
FAM96A	3.63e-23	1.3e-18	-0.373331	0.158	0.277	down	B_cell
ZSCAN16-AS1	3.54e-23	1.27e-18	-0.284218	0.085	0.103	down	Endo
IL1B	3.51e-23	1.26e-18	0.29925	0.471	0.39	up	Mac
DUSP1	3.51e-23	1.26e-18	0.276781	0.898	0.853	up	Mono
PSMA3-AS1	3.47e-23	1.24e-18	0.280754	0.104	0.044	up	NK
RBP1	3.29e-23	1.18e-18	-0.337207	0.091	0.13	down	Endo
ETFB	3.29e-23	1.18e-18	-0.483229	0.183	0.316	down	Fib
TNFAIP3	3.27e-23	1.17e-18	0.495642	0.291	0.19	up	NK
COX6A1	2.84e-23	1.02e-18	-0.253095	0.605	0.651	down	Mono
HINT1	2.72e-23	9.74e-19	-0.423712	0.581	0.726	down	Fib
DUSP2	2.72e-23	9.73e-19	0.321672	0.431	0.315	up	NK
RHOB	2.65e-23	9.48e-19	-0.559926	0.513	0.637	down	Fib
ROCK1	2.48e-23	8.88e-19	-0.265808	0.221	0.349	down	Fib
PLD3	2.48e-23	8.88e-19	0.279819	0.201	0.153	up	Mono
IFI35	2.47e-23	8.85e-19	-0.267697	0.08	0.101	down	Endo
SLMAP	2.44e-23	8.74e-19	-0.280373	0.047	0.127	down	Fib
GPR34	2.35e-23	8.41e-19	0.296076	0.125	0.081	up	Mono
GHITM	2.34e-23	8.39e-19	-0.336146	0.194	0.324	down	Fib
TMEM261	2.34e-23	8.38e-19	-0.344355	0.041	0.118	down	B_cell
FCGR3A	2.34e-23	8.38e-19	0.441925	0.529	0.416	up	NK
TMEM176A	2.24e-23	8.02e-19	-0.600672	0.061	0.142	down	Fib
LOC100131564	2.2e-23	7.86e-19	-0.328138	0.116	0.222	down	B_cell
CLEC2B	2.16e-23	7.74e-19	0.575432	0.171	0.084	up	B_cell
LUC7L3	2.1e-23	7.53e-19	-0.456347	0.25	0.397	down	Fib
NINJ1	1.95e-23	6.98e-19	-0.330612	0.088	0.187	down	Fib
SERPINE1	1.89e-23	6.77e-19	0.593953	0.128	0.043	up	Fib
MRPL41	1.81e-23	6.48e-19	-0.328563	0.223	0.361	down	Fib
ARL2	1.74e-23	6.23e-19	-0.281351	0.214	0.348	down	Fib
MSRB3	1.7e-23	6.1e-19	-0.372897	0.145	0.268	down	Fib
LIMCH1	1.66e-23	5.94e-19	-0.254005	0.052	0.133	down	Fib
CCNL2	1.63e-23	5.86e-19	-0.296351	0.088	0.114	down	Endo
HLA-H	1.61e-23	5.76e-19	-0.582994	0.137	0.218	down	NK
FAM60A	1.57e-23	5.62e-19	-0.345731	0.071	0.164	down	B_cell
AURKAIP1	1.56e-23	5.61e-19	-0.309834	0.259	0.401	down	Fib
SEPTIN11	1.48e-23	5.29e-19	0.583618	0.159	0.068	up	Fib
NDUFA11	1.45e-23	5.2e-19	-0.342717	0.419	0.579	down	Fib
CACYBP	1.28e-23	4.6e-19	0.437992	0.407	0.295	up	NK
C14orf166	1.25e-23	4.46e-19	-0.385517	0.071	0.144	down	NK
CREM	1.24e-23	4.45e-19	0.277777	0.278	0.205	up	Mono
CFP	1.23e-23	4.4e-19	-0.283918	0.404	0.476	down	Mono
TUBB	1.19e-23	4.28e-19	-0.313916	0.243	0.377	down	B_cell
RGS1	1.19e-23	4.26e-19	0.524766	0.22	0.127	up	NK
EIF2S3	1.18e-23	4.24e-19	-0.293904	0.302	0.439	down	B_cell
SNHG7	1.18e-23	4.21e-19	0.483136	0.282	0.229	up	B_cell
SEM1	1.16e-23	4.15e-19	0.35528	0.103	0.033	up	B_cell
OAT	1.15e-23	4.12e-19	-0.294246	0.1	0.206	down	Fib
PPIB	1.06e-23	3.8e-19	0.335568	0.399	0.373	up	Fib
MDM4	1.03e-23	3.7e-19	-0.416905	0.1	0.21	down	Fib
HNRNPA0	9.17e-24	3.29e-19	0.437898	0.363	0.329	up	Fib
MAN1A1	8.87e-24	3.18e-19	-0.265009	0.19	0.219	down	Mac
SERF2	8.24e-24	2.95e-19	0.277966	0.931	0.911	up	Fib
PPP3CC	8.1e-24	2.9e-19	-0.298011	0.135	0.243	down	B_cell
BAG3	7.55e-24	2.71e-19	0.620542	0.204	0.112	up	Fib
TSPO	7.11e-24	2.55e-19	-0.281262	0.289	0.435	down	Fib
APBB1IP	7.02e-24	2.52e-19	-0.374926	0.138	0.254	down	B_cell
NDUFA4	6.99e-24	2.5e-19	-0.27057	0.61	0.646	down	Mono
SF1	6.94e-24	2.49e-19	-0.282547	0.343	0.485	down	B_cell
UQCRB	6.86e-24	2.46e-19	-0.251729	0.604	0.74	down	B_cell
TMEM256	6.44e-24	2.31e-19	-0.284185	0.206	0.336	down	Fib
RPL17	6.45e-24	2.31e-19	0.354607	0.763	0.665	up	NK
NFAT5	6.09e-24	2.18e-19	-0.252055	0.102	0.115	down	Endo
HIST1H1E	5.99e-24	2.15e-19	-0.435219	0.071	0.163	down	B_cell
DUSP2	5.67e-24	2.03e-19	0.543621	0.191	0.096	up	B_cell
TMEM2	5.28e-24	1.89e-19	-0.345833	0.041	0.1	down	NK
KLRD1	4.73e-24	1.69e-19	0.287324	0.753	0.643	up	NK
MTSS1	4.26e-24	1.53e-19	-0.327882	0.033	0.107	down	Fib
CHPT1	4.24e-24	1.52e-19	-0.281028	0.041	0.12	down	Fib
INTS6	3.89e-24	1.39e-19	0.591974	0.251	0.14	up	Fib
CALD1	3.73e-24	1.34e-19	0.303989	0.908	0.815	up	Fib
ABHD2	3.7e-24	1.32e-19	-0.295194	0.065	0.157	down	Fib
C10orf54	3.5e-24	1.26e-19	-0.335688	0.048	0.112	down	NK
EIF3F	3.48e-24	1.25e-19	0.301058	0.411	0.422	up	Fib
SOD2	3.36e-24	1.2e-19	0.554738	0.2	0.118	up	B_cell
PARP1	3.26e-24	1.17e-19	-0.378364	0.173	0.298	down	B_cell
CARMN	3.22e-24	1.15e-19	0.546235	0.131	0.038	up	Fib
C19orf10	3.09e-24	1.11e-19	-0.394895	0.057	0.125	down	NK
MRPL18	3.01e-24	1.08e-19	0.451433	0.303	0.196	up	NK
SMIM27	2.83e-24	1.01e-19	0.266129	0.102	0.042	up	NK
ANXA7	2.63e-24	9.4e-20	-0.329296	0.118	0.233	down	Fib
ATG101	2.45e-24	8.76e-20	0.491489	0.122	0.039	up	Fib
RGS16	2.32e-24	8.32e-20	0.658162	0.321	0.201	up	Fib
EPAS1	2.2e-24	7.88e-20	0.439629	0.593	0.506	up	Fib
EGR1	2.18e-24	7.82e-20	0.329592	0.629	0.476	up	Fib
FNBP1	2.18e-24	7.81e-20	-0.30699	0.087	0.116	down	Endo
CLK1	2.14e-24	7.68e-20	0.45326	0.362	0.3	up	B_cell
2023-09-01	2.13e-24	7.62e-20	-0.380259	0.136	0.254	down	B_cell
DHRS7	2.02e-24	7.22e-20	-0.263098	0.125	0.238	down	Fib
TMEM14A	2e-24	7.15e-20	-0.266306	0.127	0.234	down	Fib
NFIC	1.93e-24	6.93e-20	-0.375825	0.163	0.294	down	Fib
OAZ2	1.91e-24	6.85e-20	0.513326	0.454	0.362	up	Fib
HLA-DOB	1.82e-24	6.5e-20	-0.347603	0.121	0.233	down	B_cell
FBXO9	1.75e-24	6.27e-20	-0.337689	0.058	0.15	down	Fib
NINJ1	1.73e-24	6.19e-20	-0.254141	0.105	0.115	down	Endo
NUDT3	1.68e-24	6.02e-20	-0.322851	0.061	0.155	down	Fib
DPYSL3	1.66e-24	5.95e-20	-0.25563	0.036	0.111	down	Fib
ZFAND2A	1.55e-24	5.56e-20	0.594075	0.211	0.113	up	B_cell
EIF5A	1.53e-24	5.49e-20	-0.25175	0.117	0.129	down	Endo
TMEM38B	1.48e-24	5.3e-20	-0.349269	0.091	0.197	down	Fib
TECR	1.44e-24	5.17e-20	-0.390503	0.119	0.237	down	Fib
ADAMTS1	1.44e-24	5.15e-20	0.578903	0.348	0.242	up	Fib
BIN1	1.42e-24	5.08e-20	-0.354227	0.146	0.265	down	B_cell
PRNP	1.36e-24	4.86e-20	-0.313871	0.073	0.168	down	Fib
GABARAPL2	1.35e-24	4.84e-20	-0.302765	0.356	0.512	down	Fib
CAV1	1.34e-24	4.8e-20	-0.488738	0.478	0.535	down	Fib
SNX2	1.26e-24	4.53e-20	-0.262074	0.241	0.369	down	B_cell
SEPW1	1.19e-24	4.25e-20	-0.476919	0.112	0.2	down	NK
H1FX	1.16e-24	4.17e-20	-0.554786	0.187	0.325	down	Fib
CALR	1.16e-24	4.14e-20	0.383481	0.382	0.355	up	Fib
TCEB1	1.15e-24	4.13e-20	-0.39673	0.053	0.121	down	NK
RPL22	1.09e-24	3.91e-20	0.25476	0.889	0.862	up	Fib
BHLHE40	1.07e-24	3.82e-20	0.279495	0.236	0.164	up	Mono
MGST2	1.03e-24	3.68e-20	-0.393075	0.128	0.248	down	Fib
RGS3	1.01e-24	3.6e-20	-0.369878	0.076	0.178	down	Fib
CA4	9.55e-25	3.42e-20	-0.305491	0.102	0.1	down	Endo
HADH	9.24e-25	3.31e-20	-0.378499	0.034	0.111	down	Fib
RNH1	9.03e-25	3.23e-20	-0.26261	0.375	0.427	down	Mono
CRISPLD2	8.93e-25	3.2e-20	0.624718	0.298	0.186	up	Fib
LINC00152	8.88e-25	3.18e-20	-0.470711	0.057	0.124	down	NK
NDUFV3	8.7e-25	3.12e-20	-0.373569	0.09	0.197	down	Fib
ICAM1	8.6e-25	3.08e-20	0.355845	0.296	0.222	up	Mono
ND4L	8.58e-25	3.07e-20	-0.297478	0.418	0.441	down	Mono
CARD16	8.41e-25	3.01e-20	0.546043	0.155	0.065	up	Fib
[truncated: 5,943 more rows]
