# Supplementary material for: Dissecting order amidst chaos of programmed cell deaths: construction of a diagnostic model for KIRC using transcriptomic information in blood-derived exosomes and single-cell multi-omics data in tumor microenvironment
Source: Front Immunol. 2023 Apr 19;14:1130513. doi: 10.3389/fimmu.2023.1130513 (PMC10154557; doi:10.3389/fimmu.2023.1130513)
Supplement: Supplementary file 5 [file Table_5.xlsx]

## Sheet: Supplementary Table 5
Supplementary Table 5: DEGs between KIRC tissues and control tissues based upon the TCGA cohort merged with GTEx database
Gene symbol	p_val	p_val_adj	logFC	baseMean	lfcSE	stat
A2ML1	1.04843e-19	3.03724e-19	1.63053	10.4669	0.179498	9.08381
A2MP1	2.89115e-34	1.4907e-33	1.68588	26.9401	0.13812	12.2059
A3GALT2	4.77162e-27	1.8595e-26	2.15312	5.58817	0.199919	10.77
A4GNT	4.7287e-18	1.2754e-17	1.68348	52.5195	0.194404	8.65973
AACSP1	4.3968e-32	2.08576e-31	1.83556	113.566	0.155688	11.79
AANAT	6.11946e-60	7.79266e-59	2.52509	18.8793	0.154637	16.3292
AARSD1	1.06797e-12	2.27053e-12	1.12665	77.125	0.158205	7.12145
AATBC	1.42694e-22	4.65663e-22	1.23904	38.0431	0.126742	9.77603
AATK	1.21164e-47	1.03573e-46	1.46381	403.431	0.100953	14.5
ABAT	4.67165e-64	6.93529e-63	-3.32214	2509.95	0.196602	-16.8978
ABCA1	9.10243e-92	3.38586e-90	1.70168	6393.28	0.0837564	20.317
ABCA12	4.29961e-62	5.90868e-61	2.60146	457.994	0.156441	16.629
ABCA17P	2.4919e-56	2.84057e-55	2.65356	138.799	0.167798	15.814
ABCA8	1.05371e-26	4.05522e-26	-2.03959	557.257	0.190673	-10.6968
ABCB1	1.70208e-18	4.67747e-18	-1.75072	2970.44	0.199502	-8.77546
ABCB4	1.51469e-58	1.84912e-57	2.29115	323.722	0.142023	16.1322
ABCB6	1.91601e-09	3.49327e-09	1.13114	76.2561	0.188374	6.00477
ABCC3	2.05136e-72	3.99944e-71	2.40564	10138.4	0.133668	17.9971
ABCD1	4.0593e-65	6.31026e-64	1.18489	1511.95	0.069531	17.0413
ABCD3	4.26974e-64	6.35292e-63	-1.01089	4274.34	0.059805	-16.9031
ABCG1	3.52281e-85	1.04674e-83	1.38244	3835.66	0.0706838	19.5581
ABCG2	2.4734e-19	7.04767e-19	1.06784	1097.95	0.118781	8.98995
ABHD11-AS1	1.10322e-63	1.61357e-62	2.64896	93.6883	0.157236	16.847
ABHD17A	3.25672e-55	3.57049e-54	1.08048	2012.45	0.069035	15.6513
ABHD17AP5	3.57706e-11	7.08077e-11	1.31841	3.4397	0.199137	6.62062
ABHD17AP6	7.80246e-09	1.3802e-08	1.02252	2.9931	0.177131	5.77267
ABHD17C	2.75701e-115	2.236e-113	-2.18846	640.851	0.0958914	-22.8223
ABI3	9.46347e-62	1.28621e-60	1.21434	1446.63	0.0732339	16.5816
ABLIM1	5.555e-38	3.28535e-37	-1.012	10016.2	0.0785482	-12.8838
ABLIM3	5.45037e-52	5.39827e-51	2.03136	6317.87	0.133892	15.1716
ABTB2	3.10955e-33	1.54339e-32	-1.66092	1052.12	0.138283	-12.011
AC000067.1	5.63003e-64	8.31437e-63	3.55845	7.29412	0.210724	16.8868
AC000123.2	2.96958e-35	1.58482e-34	1.3905	21.1999	0.11223	12.3898
AC002066.1	5.02705e-32	2.3748e-31	1.69262	11.3181	0.143702	11.7787
AC002070.1	2.57862e-55	2.84439e-54	1.83542	117.095	0.117158	15.6661
AC002511.2	3.49237e-13	7.60125e-13	1.73698	16.5975	0.238796	7.27391
AC002558.1	4.99018e-34	2.55236e-33	2.60002	5.29537	0.213793	12.1614
AC003681.1	2.16721e-39	1.35332e-38	2.07464	209.301	0.157987	13.1317
AC003984.1	5.27752e-41	3.49755e-40	2.3767	244.982	0.177232	13.4101
AC004000.1	8.15557e-45	6.27247e-44	3.66057	7.57856	0.260613	14.046
AC004069.1	8.3706e-55	9.06158e-54	2.07528	21.5089	0.133107	15.5911
AC004453.1	5.54335e-26	2.07446e-25	1.43399	60.2861	0.136029	10.5418
AC004492.1	5.69042e-38	3.36343e-37	1.53373	34.1211	0.119061	12.8819
AC004816.1	3.96633e-10	7.46454e-10	-1.11902	33.8912	0.17889	-6.25535
AC004837.4	6.72958e-17	1.72614e-16	1.28336	10.3014	0.153664	8.35169
AC004895.1	1.6108e-09	2.94712e-09	1.04751	7.3079	0.173633	6.03286
AC004943.1	1.15794e-21	3.65638e-21	1.22437	21.2626	0.128049	9.56174
AC004980.1	8.53777e-33	4.17067e-32	1.31015	110.018	0.109846	11.9272
AC005034.2	2.05663e-21	6.42442e-21	1.69404	4.84714	0.17828	9.50212
AC005071.1	5.66441e-23	1.88044e-22	1.94163	5.95615	0.196738	9.86915
AC005082.1	1.28373e-26	4.92036e-26	-2.42596	151.709	0.227182	-10.6785
AC005387.2	8.71905e-53	8.84827e-52	2.63636	10.9037	0.172407	15.2914
AC005480.1	1.89873e-23	6.435e-23	1.84014	10.8701	0.184416	9.9782
AC005740.3	2.01636e-19	5.76864e-19	1.87019	4.34744	0.207514	9.01238
AC005740.4	5.04915e-35	2.66945e-34	1.23394	27.8671	0.0999379	12.3471
AC005785.2	1.02568e-30	4.60464e-30	1.77204	25.0671	0.1538	11.5217
AC006116.1	2.09878e-21	6.55402e-21	1.42972	5.87225	0.150497	9.50001
AC006272.1	2.72776e-39	1.69321e-38	2.46779	6.66922	0.188176	13.1143
AC006538.1	6.27094e-23	2.07831e-22	-1.15629	16.5275	0.117283	-9.85894
AC006557.1	6.22233e-40	3.95547e-39	2.80765	4.64484	0.212285	13.2259
AC006994.1	2.01347e-21	6.29357e-21	-1.03134	54.9311	0.108513	-9.50433
AC007040.2	1.53595e-19	4.41723e-19	1.86948	7.13858	0.206751	9.04217
AC007098.1	7.82312e-83	2.12946e-81	2.93909	46.4969	0.152438	19.2806
AC007216.1	1.28117e-45	1.01453e-44	3.64631	13.0604	0.257209	14.1765
AC007285.1	5.68237e-14	1.27957e-13	1.25816	3.70296	0.167415	7.5152
AC007326.1	2.6407e-156	6.78659e-154	6.2152	125.75	0.233344	26.6354
AC007347.1	6.64389e-40	4.21803e-39	2.8949	5.09163	0.218963	13.2209
AC007365.1	3.40942e-25	1.23389e-24	1.10441	12.9751	0.106505	10.3696
AC007387.2	1.97462e-54	2.11106e-53	4.45017	4.92297	0.286439	15.5362
AC007611.1	4.32856e-58	5.22942e-57	1.62785	47.747	0.101315	16.0673
AC007731.1	1.50895e-51	1.47387e-50	2.02602	40.7244	0.134132	15.1047
AC007743.1	1.41232e-43	1.03169e-42	1.55406	178.539	0.112268	13.8425
AC007750.1	2.95107e-47	2.47452e-46	3.28345	6.79525	0.227405	14.4388
AC007787.2	1.54995e-32	7.49194e-32	2.48081	4.27311	0.208867	11.8775
AC007842.1	3.34998e-54	3.55457e-53	1.99291	86.265	0.128556	15.5022
AC007879.3	6.7546e-35	3.55025e-34	2.0375	6.40819	0.165332	12.3237
AC007881.4	1.07351e-54	1.15706e-53	2.53326	34.1126	0.162648	15.5752
AC007906.1	1.09235e-13	2.43373e-13	1.76279	3.72663	0.237278	7.42923
AC007952.6	2.9794e-17	7.76409e-17	1.6326	8.12538	0.193268	8.44737
AC008592.4	3.21452e-08	5.5339e-08	1.00077	4.58423	0.180993	5.52933
AC008737.1	6.74444e-46	5.39255e-45	2.81841	9.4333	0.19818	14.2214
AC008753.1	1.77605e-12	3.73617e-12	1.13828	4.32271	0.161434	7.05103
AC008781.1	1.1814e-21	3.72807e-21	1.61348	3.34337	0.16878	9.55966
AC008906.1	4.97572e-45	3.8538e-44	1.71939	49.086	0.122108	14.0809
AC008982.2	2.33724e-41	1.57318e-40	2.13984	14.6664	0.158856	13.4704
AC009060.1	1.14937e-18	3.18199e-18	1.62611	197.954	0.184376	8.81953
AC009065.2	3.44207e-33	1.70586e-32	1.99577	10.3506	0.166278	12.0026
AC009084.1	2.04959e-92	7.82999e-91	5.76955	20.3866	0.282959	20.39
AC009120.3	1.47248e-28	6.0973e-28	1.5429	36.0515	0.13918	11.0857
AC009120.5	4.72429e-16	1.16774e-15	1.61644	7.25323	0.199108	8.11838
AC009159.1	4.91707e-60	6.28985e-59	4.31907	9.34881	0.264284	16.3425
AC009228.1	1.01905e-27	4.07478e-27	1.51336	16.3557	0.138698	10.9112
AC009237.8	2.89149e-33	1.43624e-32	-1.67699	19.2772	0.139551	-12.017
AC009495.2	3.16731e-32	1.50922e-31	2.27042	10.9458	0.192123	11.8176
AC009506.1	6.72627e-41	4.4428e-40	-1.06413	76.6653	0.0794593	-13.3921
AC009950.1	8.59993e-29	3.59645e-28	1.54842	24.6393	0.139075	11.1337
AC010092.1	7.75398e-22	2.46496e-21	1.93189	5.73756	0.201173	9.60315
AC010148.1	3.2961e-11	6.53965e-11	1.26259	38.008	0.190358	6.6327
AC010203.1	1.05025e-16	2.67585e-16	1.17663	26.8994	0.141781	8.29896
AC010319.1	1.18238e-91	4.34911e-90	2.5949	24.0568	0.127802	20.3041
AC010331.1	3.00535e-15	7.17319e-15	1.43008	6.81873	0.181236	7.89068
AC010525.1	3.03678e-24	1.06212e-23	2.1969	4.60437	0.216262	10.1585
AC010642.1	1.64789e-10	3.15531e-10	1.15193	4.77837	0.180242	6.39101
AC010642.2	1.47625e-40	9.62234e-40	1.10188	77.9158	0.0826394	13.3336
AC010754.1	4.3347e-26	1.628e-25	1.88324	7.77131	0.178255	10.5649
AC010884.1	1.38647e-25	5.10929e-25	1.69666	19.9811	0.162278	10.4552
AC010894.4	1.37258e-37	8.0171e-37	3.27673	3.25063	0.255719	12.8138
AC010970.1	1.48766e-17	3.92263e-17	2.67977	35.7585	0.314228	8.5281
AC010976.2	3.48116e-23	1.16721e-22	1.70753	49.8023	0.172168	9.91787
AC010999.1	1.33714e-32	6.48229e-32	2.14521	4.19083	0.180424	11.8898
AC011306.1	1.52953e-33	7.68413e-33	2.39176	7.69748	0.198164	12.0696
AC011322.1	1.1267e-41	7.67516e-41	2.88742	7.36768	0.213501	13.5241
AC011379.1	6.99524e-18	1.87193e-17	1.69644	9.82129	0.196917	8.61498
AC012150.1	3.19668e-25	1.1588e-24	2.3975	3.31435	0.231068	10.3758
AC012181.1	3.81344e-52	3.79789e-51	2.19442	22.9953	0.144416	15.1951
AC012181.2	1.21323e-44	9.26973e-44	1.89589	28.9928	0.135249	14.0178
AC012368.1	8.22712e-40	5.19982e-39	1.67909	268.836	0.127157	13.2048
AC012593.1	3.11701e-53	3.20429e-52	3.31443	16.9064	0.215807	15.3583
AC012613.2	3.72339e-50	3.47557e-49	3.50234	8.80151	0.235185	14.8918
AC013460.1	6.08843e-14	1.36914e-13	-1.09927	7.08394	0.146449	-7.50617
AC015726.1	4.55774e-23	1.51942e-22	1.07933	80.557	0.109123	9.89093
AC015883.1	6.80867e-21	2.07927e-20	2.17457	11.797	0.231913	9.37667
AC015909.1	1.18092e-32	5.74323e-32	2.95295	4.01639	0.248143	11.9002
AC015971.1	2.10959e-23	7.13496e-23	1.5543	11.4244	0.155933	9.96775
AC015987.1	1.69362e-20	5.08036e-20	1.4314	18.1932	0.154244	9.28007
AC016405.1	3.51985e-32	1.67358e-31	2.20797	8.18332	0.186978	11.8087
AC016597.1	7.91172e-26	2.9435e-25	2.31358	7.29861	0.220167	10.5083
AC016727.3	8.3922e-21	2.55144e-20	1.94579	4.83043	0.208003	9.35459
AC016737.1	3.7875e-28	1.54426e-27	1.65073	19.2786	0.150056	11.0008
AC016739.1	8.34181e-13	1.78306e-12	1.06341	147.248	0.148616	7.15542
AC016821.1	4.23105e-22	1.3568e-21	1.54059	22.296	0.159393	9.66537
AC016831.6	6.6546e-14	1.4954e-13	1.18521	35.1094	0.158144	7.49451
AC017083.1	5.67449e-28	2.29402e-27	1.86059	9.37352	0.169696	10.9643
AC017104.1	3.67829e-58	4.44653e-57	1.94474	55.1692	0.120961	16.0773
AC017104.3	3.03766e-31	1.39152e-30	1.62816	26.6013	0.140044	11.6261
AC017104.4	2.7735e-17	7.23787e-17	1.07496	12.8213	0.127128	8.45573
AC018450.1	8.51892e-48	7.32642e-47	2.35035	13.5177	0.161824	14.5242
AC018628.1	3.79406e-21	1.17076e-20	1.22104	66.5572	0.129373	9.43815
AC018647.3	7.09516e-14	1.59227e-13	1.19827	10.6321	0.160066	7.4861
AC018685.2	4.4489e-29	1.87717e-28	3.11481	23.4825	0.2783	11.1923
AC018690.1	9.56845e-38	5.60539e-37	1.29802	27.4987	0.101078	12.8418
AC018742.1	1.34179e-51	1.31319e-50	3.97301	78.5451	0.262898	15.1124
AC018804.1	3.30951e-37	1.89886e-36	2.53269	15.24	0.198715	12.7453
AC018816.1	2.26094e-65	3.54811e-64	2.23151	33.7998	0.130685	17.0754
AC019080.1	5.32778e-158	1.45062e-155	-4.25293	327.814	0.158802	-26.7814
AC019117.1	6.90134e-53	7.01441e-52	2.96891	93.0971	0.193962	15.3067
AC019117.2	1.8498e-91	6.75381e-90	4.9326	154.179	0.243199	20.2821
AC019205.1	5.477e-25	1.96633e-24	1.16737	123.266	0.113072	10.3242
AC019206.1	1.46105e-35	7.89532e-35	3.13656	4.6507	0.252003	12.4465
AC020915.1	4.45375e-37	2.54432e-36	1.88605	27.425	0.14825	12.7222
AC021078.1	1.50293e-60	1.96184e-59	2.2659	784.96	0.138042	16.4146
AC022182.1	1.13385e-09	2.08782e-09	1.06812	3.23202	0.175408	6.08933
AC022182.2	1.3919e-20	4.1918e-20	1.2474	4.75947	0.134115	9.30095
AC022210.1	5.69279e-83	1.56248e-81	2.72336	50.1873	0.141129	19.297
AC022819.1	2.19803e-31	1.01368e-30	2.11836	12.3558	0.181776	11.6537
AC023049.1	3.81263e-19	1.0786e-18	1.75129	13.6654	0.195844	8.94227
AC023590.1	1.44066e-17	3.80376e-17	1.71665	6.9727	0.201205	8.53182
AC023818.1	2.1997e-56	2.51182e-55	2.26764	43.9279	0.143323	15.8218
AC024896.1	8.35359e-61	1.1028e-59	2.47227	107.409	0.150288	16.4502
AC024937.1	6.27427e-24	2.17028e-23	2.10278	2.77742	0.208454	10.0875
AC024937.2	9.7428e-15	2.27145e-14	1.58567	5.25524	0.204799	7.74257
AC025279.1	2.30787e-12	4.82518e-12	1.17421	4.30333	0.167397	7.01449
AC025458.1	3.05037e-12	6.34074e-12	1.16168	2.85149	0.16654	6.97538
AC025627.1	2.48124e-39	1.54358e-38	2.70416	40.5244	0.206087	13.1215
AC026403.1	8.30828e-34	4.21139e-33	2.00837	182.408	0.165711	12.1197
AC026495.1	1.55011e-11	3.12119e-11	-1.68841	10.0927	0.250389	-6.74313
AC027307.2	1.79547e-23	6.08921e-23	1.02923	201.507	0.103091	9.98375
AC027348.1	2.01772e-14	4.63425e-14	1.40829	6.54457	0.184102	7.64949
AC027601.1	2.97207e-40	1.91578e-39	1.91781	35.6552	0.144399	13.2813
AC027612.1	9.90214e-13	2.10975e-12	1.10411	18.3724	0.154813	7.13186
AC027811.1	1.60577e-09	2.93846e-09	1.23064	5.14762	0.203973	6.03337
AC034236.1	4.46318e-36	2.45612e-35	1.80982	258.855	0.144315	12.5408
AC034236.2	1.84632e-17	4.84958e-17	1.11222	91.1557	0.130802	8.50308
AC037459.4	2.7536e-21	8.55029e-21	1.05455	15.171	0.111337	9.47169
AC040162.1	3.24807e-79	7.86884e-78	2.6249	80.9309	0.139291	18.8447
AC055811.1	1.2968e-28	5.38561e-28	2.26947	5.84992	0.204511	11.097
AC063976.2	1.90148e-82	5.11256e-81	3.24197	45.5118	0.168549	19.2346
AC064836.3	1.48394e-65	2.33803e-64	2.74063	41.4918	0.160271	17.1
AC067945.2	2.34723e-46	1.90835e-45	3.15246	4.60167	0.220527	14.2951
AC068669.1	6.71521e-32	3.15347e-31	2.59488	5.72172	0.220761	11.7543
AC068831.6	2.29631e-60	2.97005e-59	2.24177	43.232	0.136786	16.3889
AC068946.1	1.14353e-33	5.76397e-33	2.10894	14.2856	0.174387	12.0935
AC069499.1	6.18802e-87	1.94682e-85	3.17524	24.4862	0.160665	19.7631
AC073046.1	1.01134e-32	4.92941e-32	1.37045	17.1137	0.115037	11.9131
AC073072.1	3.52849e-11	6.98742e-11	1.14255	5.36217	0.172522	6.62264
AC073130.1	3.78576e-43	2.72225e-42	2.90115	5.776	0.210664	13.7714
AC073130.2	6.45082e-57	7.53128e-56	2.5871	10.5013	0.162722	15.8989
AC073218.1	2.13043e-164	6.58736e-162	5.81369	166.741	0.212759	27.3252
AC073257.1	4.78584e-82	1.26953e-80	2.87006	35.3145	0.149587	19.1866
AC073257.2	4.3778e-121	4.08643e-119	3.16055	73.4338	0.135072	23.399
AC073316.2	1.16302e-25	4.30106e-25	1.80706	18.738	0.172563	10.4719
AC073370.1	5.7942e-35	3.05682e-34	3.04492	2.88993	0.246831	12.336
AC073636.1	1.98764e-62	2.78565e-61	2.31135	31.0484	0.138611	16.6751
AC073869.1	6.61573e-27	2.56653e-26	2.12484	7.26996	0.197847	10.7398
AC074286.1	1.51295e-07	2.52252e-07	1.36138	139.064	0.259262	5.25098
AC078864.1	4.51256e-91	1.61774e-89	3.38534	233.627	0.167275	20.2382
AC078942.1	4.30319e-10	8.08006e-10	1.29206	6.97416	0.206975	6.24261
AC078993.1	1.84257e-28	7.60115e-28	2.54133	9.07252	0.229661	11.0656
AC079250.1	2.93873e-36	1.62716e-35	1.29708	36.2584	0.103156	12.5739
AC079584.2	1.69565e-59	2.12779e-58	3.8058	6.49559	0.23396	16.2669
AC079781.5	2.86723e-42	1.99647e-41	1.70673	56.5552	0.12527	13.6244
AC079907.1	1.30561e-40	8.52695e-40	2.1433	7.48133	0.160634	13.3427
AC083900.1	7.02126e-08	1.19091e-07	1.03042	7.98816	0.19115	5.39063
AC084262.2	2.14319e-20	6.39982e-20	2.04575	2.84136	0.221044	9.25496
AC084357.2	1.28113e-26	4.91133e-26	1.51478	5.51382	0.141851	10.6787
AC087163.2	3.99359e-24	1.39038e-23	1.75465	5.18951	0.173183	10.1318
AC087501.1	7.87294e-25	2.81172e-24	2.43244	5.47339	0.236404	10.2893
AC090286.4	4.75864e-29	2.0053e-28	2.14406	22.3698	0.191668	11.1863
AC090559.1	9.23737e-39	5.60387e-38	1.5588	459.81	0.11971	13.0215
AC090578.1	2.59674e-74	5.36957e-73	6.3194	73.4825	0.346504	18.2376
AC090607.1	9.08716e-21	2.75934e-20	1.80509	3.2215	0.193137	9.34618
AC090825.1	5.26534e-35	2.78004e-34	1.53023	154.506	0.123968	12.3437
AC090950.1	3.41789e-22	1.09996e-21	2.22862	3.72917	0.230058	9.68719
AC091042.1	1.79571e-16	4.53199e-16	1.32626	3.29122	0.161052	8.23499
AC091057.1	4.27106e-94	1.7144e-92	2.56473	90.0683	0.124631	20.5786
AC091132.2	1.12238e-26	4.3153e-26	2.34759	4.88415	0.219587	10.6909
AC091185.1	1.33053e-77	3.10494e-76	2.82421	22.0231	0.151455	18.6472
AC092162.2	1.26042e-43	9.23111e-43	2.14171	33.9306	0.154629	13.8507
AC092168.2	1.02219e-10	1.97656e-10	1.31163	4.12437	0.202925	6.46363
AC092275.1	6.01034e-18	1.61382e-17	1.25463	14.7999	0.145341	8.63235
AC092287.1	1.72456e-25	6.3269e-25	1.29168	17.7258	0.123789	10.4345
AC092574.2	6.58736e-11	1.28621e-10	1.15743	3.15984	0.177255	6.52976
AC092636.1	1.01208e-64	1.54538e-63	3.33023	7.87516	0.196037	16.9877
AC092666.1	2.75454e-25	1.00018e-24	2.37163	3.57428	0.228262	10.39
AC092881.1	6.75493e-15	1.58287e-14	1.12893	11.2374	0.144939	7.78899
AC092896.1	5.82903e-34	2.97296e-33	2.18042	8.97648	0.179477	12.1487
AC093110.1	2.36786e-44	1.78234e-43	1.94394	63.5306	0.139149	13.9703
AC093151.2	3.168e-23	1.06329e-22	1.77532	6.08193	0.178833	9.92727
AC093157.1	1.22336e-32	5.94377e-32	1.32434	216.666	0.111315	11.8972
AC093162.1	2.63502e-59	3.28159e-58	2.13791	50.3305	0.131646	16.2399
AC093382.1	1.11929e-08	1.96921e-08	1.07092	3.48786	0.1875	5.71158
AC093484.4	2.14548e-30	9.50032e-30	1.89308	8.49326	0.16522	11.4579
AC093642.3	4.24266e-12	8.75291e-12	1.29401	11.2426	0.186756	6.92885
AC093690.1	1.70444e-40	1.10769e-39	2.04649	31.6856	0.153608	13.3229
AC093788.1	1.65598e-59	2.07933e-58	2.65375	27.4955	0.163124	16.2683
AC093928.1	3.198e-30	1.40415e-29	2.07733	7.1664	0.18185	11.4233
AC098583.1	9.66415e-24	3.31675e-23	1.12461	18.0453	0.111957	10.045
AC099535.1	1.44802e-24	5.12425e-24	2.07649	4.88993	0.202971	10.2305
AC100821.1	1.34183e-36	7.52222e-36	1.8919	21.6415	0.149727	12.6357
AC100821.2	2.12328e-16	5.3437e-16	1.45807	3.15695	0.177491	8.21491
AC103563.9	1.24167e-32	6.03125e-32	-1.55834	5.24568	0.130997	-11.896
AC103740.1	2.78759e-83	7.71519e-82	2.76267	203.974	0.142893	19.3339
AC104532.2	7.6376e-19	2.13114e-18	1.04144	30.0406	0.117475	8.86519
AC104590.1	4.48621e-30	1.95891e-29	-1.61432	7.78289	0.141683	-11.3939
AC104763.1	6.37101e-17	1.63607e-16	1.70465	2.93163	0.203951	8.35815
AC104841.1	1.74079e-46	1.42232e-45	2.75324	22.4289	0.19232	14.3159
AC104986.1	1.76106e-14	4.057e-14	1.12546	6.27225	0.146793	7.66697
AC105339.2	3.75925e-49	3.39688e-48	2.66029	14.3143	0.180524	14.7365
AC107081.1	2.02715e-42	1.4185e-41	2.74919	6.78665	0.20141	13.6497
AC107871.1	9.10175e-65	1.39192e-63	2.0135	52.283	0.118483	16.994
AC107993.1	1.16383e-33	5.86181e-33	2.7175	7.05588	0.224735	12.092
AC108022.1	1.92526e-14	4.42753e-14	1.39917	3.17312	0.182766	7.65552
AC108463.1	2.5447e-148	5.24553e-146	2.56671	63.5919	0.0989593	25.9371
AC108463.2	3.9846e-64	5.93313e-63	2.17131	16.9101	0.128426	16.9072
AC108479.1	1.91862e-22	6.23442e-22	1.34848	36.2409	0.138363	9.74601
AC108676.1	2.73769e-66	4.4443e-65	2.77438	35.0026	0.161318	17.1982
AC108925.1	9.37948e-27	3.61885e-26	1.997	4.30518	0.186504	10.7076
AC109460.1	3.27832e-45	2.55011e-44	2.05681	19.8459	0.145766	14.1104
AC110611.1	1.44481e-55	1.60897e-54	1.7572	72.6854	0.111903	15.7029
AC110620.2	9.69896e-33	4.73207e-32	1.71443	8.50337	0.143869	11.9166
AC112497.2	3.07153e-41	2.05763e-40	1.34203	36.1987	0.0997779	13.4502
AC114730.3	1.43474e-20	4.31686e-20	1.68494	11.0046	0.181221	9.29773
AC114763.1	2.63428e-22	8.50128e-22	1.03481	17.1641	0.106531	9.71376
AC116345.1	2.9923e-41	2.00524e-40	3.12435	177.66	0.232257	13.4521
AC116533.1	7.59877e-46	6.06339e-45	1.96731	372.654	0.138415	14.2131
AC117490.2	1.66382e-15	4.01187e-15	1.54728	4.14666	0.194281	7.96414
AC118344.1	3.26369e-13	7.11369e-13	1.00716	22.4302	0.138288	7.28304
AC119674.1	3.28384e-49	2.97273e-48	2.40434	23.4521	0.163055	14.7456
AC123768.1	2.88453e-39	1.78885e-38	2.07806	8.94697	0.158509	13.11
AC124916.1	2.19652e-16	5.521e-16	1.39948	3.57468	0.170443	8.21084
AC124944.3	2.96693e-38	1.77219e-37	2.00802	15.0831	0.155274	12.9321
AC126544.1	2.25586e-09	4.09666e-09	1.00136	15.2931	0.167501	5.97822
AC129492.1	1.80505e-16	4.55499e-16	1.25405	24.8228	0.152294	8.23437
AC130469.1	1.576e-34	8.20941e-34	2.80159	11.8881	0.228604	12.2552
AC132192.1	2.87025e-33	1.42605e-32	2.51592	6.17259	0.209352	12.0176
AC132803.1	2.19847e-21	6.85774e-21	2.06058	4.51757	0.217013	9.49517
AC132812.1	6.18117e-68	1.05266e-66	2.48268	164.498	0.142547	17.4165
AC133644.2	2.37732e-21	7.40398e-21	1.59803	7.29351	0.168444	9.48702
AC135050.1	1.39573e-25	5.14247e-25	1.14403	17.5476	0.109428	10.4546
AC138028.1	3.77441e-13	8.20338e-13	1.61126	5.71073	0.221832	7.26341
AC138123.1	3.4457e-18	9.34196e-18	-1.37702	27.9114	0.158356	-8.69574
AC138969.1	2.69906e-46	2.1908e-45	3.55725	10.3613	0.249013	14.2854
AC139149.1	1.19188e-18	3.29737e-18	-1.33153	8.43516	0.151045	-8.81547
AC139256.1	2.13834e-32	1.02683e-31	1.89285	9.36287	0.159727	11.8505
AC141002.1	1.7044e-38	1.02549e-37	2.06564	7.55805	0.159206	12.9746
AC144831.1	2.99702e-42	2.08464e-41	-2.65869	133.957	0.195188	-13.6212
AC156455.1	1.27292e-101	6.80808e-100	3.17113	186.508	0.148168	21.4023
AC231657.1	2.53559e-16	6.35793e-16	1.31447	4.50673	0.160426	8.19358
AC234031.1	9.49857e-38	5.5661e-37	2.25832	5.52394	0.17585	12.8423
AC243562.1	1.67296e-17	4.40125e-17	1.57355	5.00341	0.184809	8.51451
AC243562.2	5.12992e-36	2.81441e-35	2.32447	38.1187	0.185515	12.5298
AC246787.1	5.42957e-48	4.69811e-47	2.05052	105.426	0.140881	14.555
AC253576.2	4.72349e-15	1.11517e-14	1.22804	15.4383	0.156756	7.83406
ACAA1	5.26063e-102	2.86784e-100	-1.63047	2903.15	0.0760361	-21.4434
ACAD8	1.04979e-84	3.05057e-83	-1.06497	1607.23	0.0546075	-19.5023
ACADM	1.02727e-57	1.2298e-56	-1.59096	5461.19	0.099351	-16.0136
ACADSB	2.00999e-79	4.93495e-78	-2.13138	3822.82	0.11295	-18.8701
ACAN	6.52088e-74	1.32623e-72	2.81366	2399.45	0.154705	18.1872
ACAP1	1.28002e-56	1.47871e-55	1.98575	938.983	0.125237	15.8559
ACAP2-IT1	3.48325e-19	9.8683e-19	1.30348	14.7012	0.145603	8.95224
ACAT1	4.17595e-23	1.39403e-22	-1.21748	7675.87	0.122982	-9.89968
ACBD7	2.24115e-32	1.07489e-31	-1.43656	39.6821	0.121263	-11.8466
ACCS	1.85081e-36	1.03113e-35	1.36348	1173.84	0.108124	12.6104
ACE	1.31379e-21	4.13531e-21	1.18038	1964.55	0.123618	9.54866
ACHE	3.35544e-16	8.3586e-16	1.42197	323.967	0.174266	8.15981
ACKR2	8.14513e-48	7.008e-47	-2.43559	78.599	0.167657	-14.5272
ACKR3	2.18314e-113	1.68102e-111	2.42156	4819.71	0.107005	22.6303
ACLY	1.02787e-96	4.60195e-95	1.45764	20905.4	0.0698475	20.8688
ACO1	1.15975e-44	8.8645e-44	-1.09608	5783.46	0.0781742	-14.021
ACOT11	4.56095e-51	4.37078e-50	-1.98517	629.136	0.132067	-15.0316
ACOT6	2.78737e-14	6.3533e-14	-1.47262	8.95707	0.193566	-7.60783
ACOX2	6.83492e-46	5.46269e-45	-1.92619	918.778	0.135451	-14.2205
ACR	8.56467e-27	3.31028e-26	1.38864	33.5541	0.129586	10.716
ACRBP	3.0368e-52	3.03818e-51	1.41408	238.868	0.0929704	15.21
ACRV1	4.97713e-39	3.05119e-38	1.93643	7.42983	0.148174	13.0686
ACSBG2	3.91904e-33	1.93933e-32	-1.67254	22.0393	0.139473	-11.9919
ACSF2	4.23569e-92	1.59052e-90	-3.54237	1911.87	0.174034	-20.3545
ACSL4	1.62705e-95	6.86516e-94	-1.56432	5699.3	0.0754385	-20.7364
ACSL6	1.86019e-30	8.26106e-30	-2.09734	134.289	0.182849	-11.4703
ACSM3	2.08148e-34	1.07828e-33	-1.45136	1569.6	0.118647	-12.2326
ACSM4	1.48645e-29	6.36971e-29	2.05472	11.211	0.18201	11.289
ACSM5	2.85564e-15	6.82244e-15	1.03501	1867.18	0.131062	7.89706
ACTA2	4.09329e-15	9.69272e-15	1.03637	11201.6	0.131988	7.85204
ACTA2-AS1	7.24466e-11	1.41149e-10	1.13139	107.635	0.173646	6.5155
ACTG1P17	9.56056e-39	5.79638e-38	1.79795	18.5535	0.138103	13.0188
ACTG1P3	1.75929e-42	1.23587e-41	1.59498	18.3356	0.116762	13.66
ACTG2	1.24851e-18	3.44873e-18	1.61017	1646.04	0.18276	8.81026
ACTN1-AS1	1.66417e-09	3.04225e-09	1.1509	4.46191	0.190938	6.0276
ACTN2	1.59064e-12	3.35327e-12	1.44004	126.573	0.203788	7.06635
ACTN3	1.46507e-14	3.38734e-14	1.45366	6.5593	0.189019	7.69055
ACTRT3	1.84029e-60	2.39117e-59	-1.84528	91.7704	0.112501	-16.4023
ADA	9.51894e-71	1.76873e-69	2.35668	636.279	0.132522	17.7833
ADAL	7.25214e-60	9.19953e-59	-1.00536	552.762	0.0616075	-16.3188
ADAM11	5.01035e-50	4.65711e-49	2.0413	59.5868	0.137258	14.872
ADAM12	5.33704e-24	1.85062e-23	1.98572	864.018	0.19654	10.1034
ADAM18	4.25727e-98	2.00112e-96	5.80946	103.776	0.276371	21.0205
ADAM19	3.88498e-51	3.73566e-50	1.77024	981.718	0.117685	15.0422
ADAM1B	6.16125e-44	4.5699e-43	-1.60078	30.4311	0.115148	-13.902
ADAM20P1	2.0854e-40	1.3526e-39	1.9386	24.5056	0.145674	13.3078
ADAM28	1.67389e-45	1.31813e-44	1.47258	1156.12	0.104013	14.1577
ADAM32	1.04127e-23	3.56437e-23	1.56428	58.6672	0.155841	10.0376
ADAM8	1.3472e-42	9.50775e-42	2.02675	644.555	0.14816	13.6794
ADAMDEC1	5.50323e-89	1.8521e-87	4.53996	317.836	0.226998	20
ADAMTS10	4.81232e-55	5.24399e-54	2.16976	996.329	0.138852	15.6264
ADAMTS12	3.3302e-25	1.2061e-24	1.52005	443.538	0.146555	10.3718
ADAMTS14	1.86936e-57	2.22312e-56	3.0492	189.818	0.190858	15.9763
ADAMTS15	4.24605e-39	2.61272e-38	-2.07845	678.61	0.158895	-13.0807
ADAMTS18	8.72172e-30	3.76925e-29	1.63042	123.033	0.143829	11.3358
ADAMTS2	2.04075e-45	1.59812e-44	1.95775	1698.33	0.138418	14.1438
ADAMTS20	3.5034e-60	4.5048e-59	5.35089	15.5021	0.327008	16.3632
ADAMTS4	1.31297e-32	6.36977e-32	1.95426	4768.66	0.164343	11.8913
ADAMTS7	1.03123e-109	7.31431e-108	2.46911	734.071	0.110951	22.254
ADAMTS7P1	7.88401e-49	7.03094e-48	2.56702	7.91839	0.17479	14.6864
ADAMTS7P3	2.41287e-64	3.62553e-63	2.43122	10.5537	0.143548	16.9367
ADAMTS7P4	1.64623e-15	3.97091e-15	1.20481	23.4861	0.151255	7.96545
ADAMTS8	6.38953e-22	2.03841e-21	-1.40019	88.2636	0.145504	-9.62307
ADAMTSL2	3.04982e-22	9.82787e-22	-1.26337	1261.89	0.13026	-9.69883
ADAMTSL4	1.46046e-56	1.68421e-55	2.08735	846.794	0.131714	15.8476
ADAMTSL4-AS1	4.59573e-12	9.46456e-12	1.22966	8.93939	0.17776	6.91753
ADAP2	1.91332e-119	1.74483e-117	1.98829	1199.16	0.0855649	23.2373
ADCY10	1.46463e-37	8.53213e-37	1.91752	45.962	0.149704	12.8088
ADCY10P1	2.81385e-20	8.35334e-20	1.23032	221.968	0.133356	9.22583
ADCY2	3.55188e-40	2.27838e-39	2.75656	290.642	0.207761	13.2679
ADCY7	1.81198e-47	1.53565e-46	1.95583	491.609	0.135142	14.4723
ADCY8	4.77329e-40	3.05099e-39	3.52674	282.274	0.266254	13.2458
ADCYAP1R1	1.98559e-21	6.21033e-21	1.8903	29.873	0.198858	9.50578
ADD2	1.23763e-55	1.38058e-54	2.93658	224.085	0.186892	15.7127
ADD3-AS1	6.8578e-23	2.26711e-22	1.07936	40.6803	0.10958	9.84995
ADGRA2	2.15182e-41	1.45085e-40	1.47011	3405.15	0.109087	13.4765
ADGRB3	4.56056e-20	1.34099e-19	-1.77651	56.2656	0.193648	-9.17394
ADGRD1	6.3055e-17	1.61988e-16	-1.24233	150.897	0.148615	-8.35937
ADGRE1	4.73604e-100	2.36074e-98	2.98934	202.583	0.140788	21.233
ADGRE2	4.22312e-48	3.67185e-47	1.89154	626.693	0.129805	14.5722
ADGRE3	5.61439e-22	1.79286e-21	1.34826	28.1608	0.139914	9.63636
ADGRE4P	5.22718e-77	1.19446e-75	3.34613	54.6329	0.180152	18.5739
ADGRE5	9.5374e-56	1.06811e-54	1.26873	4326.95	0.0806605	15.7292
ADGRF4	1.49756e-07	2.49792e-07	1.60401	49.635	0.305359	5.25286
ADGRG2	1.43747e-08	2.51668e-08	1.34415	458.606	0.237111	5.66886
ADGRG3	4.09766e-24	1.42586e-23	1.58032	55.9131	0.156015	10.1293
ADGRG6	2.43021e-22	7.85808e-22	1.17312	3627.11	0.120667	9.72198
ADGRL4	6.75179e-31	3.05397e-30	1.09567	5570.24	0.0948001	11.5577
ADGRV1	3.48579e-39	2.15564e-38	-2.99123	276.694	0.228414	-13.0957
ADK	6.12357e-100	3.03707e-98	-1.18595	1106.05	0.0558858	-21.2209
ADM	3.11221e-101	1.6293e-99	2.71154	11173.7	0.126942	21.3605
ADORA1	4.31468e-08	7.38673e-08	-1.03807	425.921	0.189517	-5.47746
ADORA2B	1.03713e-22	3.40023e-22	1.13641	143.878	0.115862	9.80829
ADORA3	9.57905e-126	1.05311e-123	3.18441	512.398	0.133505	23.8523
ADPGK	2.25379e-118	1.98223e-116	1.00207	3253.74	0.0433213	23.1311
ADPGK-AS1	1.14385e-64	1.7412e-63	2.32187	13.5691	0.136737	16.9806
ADPRHL1	1.48536e-14	3.43225e-14	-1.30201	112.875	0.169339	-7.68879
ADRA1B	6.23354e-49	5.57917e-48	1.59736	648.056	0.108647	14.7023
ADRA2C	8.4231e-14	1.88472e-13	-1.36282	469.473	0.182597	-7.46354
ADRB1	2.8845e-09	5.21482e-09	-1.60807	51.4981	0.270807	-5.93804
ADTRP	1.13574e-16	2.89071e-16	-2.05455	209.301	0.247844	-8.28966
AEBP1	7.41435e-11	1.44398e-10	1.04023	25325.9	0.159739	6.51203
AEN	4.7443e-119	4.28698e-117	1.51344	2003.56	0.0652397	23.1982
AF001548.3	1.2135e-14	2.81788e-14	1.96214	8.60808	0.254341	7.71461
AF111168.1	1.67758e-22	5.46373e-22	2.03148	3.77439	0.208151	9.75963
AF131215.4	6.62163e-18	1.77459e-17	1.73671	5.01749	0.201444	8.62127
AFAP1-AS1	9.51797e-65	1.45445e-63	4.1683	78.0734	0.245319	16.9913
AFAP1L1	1.4666e-84	4.24928e-83	1.65187	2552.38	0.0847758	19.4852
AFAP1L2	3.75623e-68	6.45804e-67	-1.97639	1990.01	0.113293	-17.445
AFF2	1.29788e-21	4.08782e-21	1.22213	254.038	0.127972	9.54993
AFF3	2.15321e-43	1.56252e-42	1.62159	1135.29	0.117403	13.8121
AFG3L1P	7.02407e-27	2.72014e-26	1.14129	589.916	0.106321	10.7343
AFMID	5.18485e-35	2.739e-34	-1.02787	1994.58	0.0832621	-12.345
AGAP2	8.15597e-128	9.7228e-126	2.73704	317.376	0.113802	24.051
AGAP2-AS1	3.25896e-31	1.49079e-30	1.65027	42.072	0.142019	11.6201
AGAP3	6.01081e-61	7.96704e-60	1.04017	2765.16	0.063155	16.4702
AGAP7P	6.29446e-07	1.01874e-06	1.04725	19.244	0.210209	4.98196
AGAP9	7.14158e-15	1.67268e-14	1.06878	227.434	0.137341	7.78195
AGBL2	7.41931e-41	4.89566e-40	1.60953	157.143	0.120251	13.3848
AGBL3	4.24309e-69	7.56456e-68	1.68725	586.845	0.0960348	17.5692
AGBL4	1.56249e-86	4.85402e-85	-2.65958	57.7642	0.134893	-19.7163
AGBL5-AS1	6.82359e-10	1.26993e-09	1.0688	3.00826	0.173222	6.17013
AGER	1.40178e-47	1.1926e-46	1.98013	359.652	0.136655	14.49
AGFG2	3.23934e-48	2.82892e-47	-1.18952	1576.39	0.0815282	-14.5903
AGGF1P1	1.17153e-08	2.05947e-08	1.107	3.73406	0.19408	5.70382
AGGF1P3	1.34206e-14	3.10838e-14	1.58516	6.04369	0.205818	7.70176
AGL	8.97875e-55	9.69342e-54	-1.00947	2284.42	0.0647656	-15.5866
AGMAT	6.50436e-22	2.0737e-21	-2.51413	3151.2	0.26131	-9.62124
AGMO	3.0253e-11	6.01141e-11	1.02788	645.154	0.154677	6.64533
AGT	4.91205e-13	1.06188e-12	1.19973	5657.12	0.16599	7.22771
AGXT2	4.06416e-07	6.62758e-07	-1.20132	3796.26	0.237137	-5.06593
AHCYP2	1.30394e-16	3.30987e-16	1.53229	2.65412	0.18521	8.27322
AHNAK2	2.69545e-139	4.16721e-137	4.15371	6712.91	0.165326	25.1244
AHR	5.96013e-48	5.14819e-47	1.0664	3545.25	0.0732993	14.5486
AHRR	1.11689e-08	1.96515e-08	1.03109	11.5553	0.180515	5.71195
AICDA	4.89616e-116	4.10551e-114	5.22039	45.1438	0.227987	22.8977
AIF1	5.06026e-30	2.20567e-29	1.17346	2084.88	0.103086	11.3834
AIFM3	8.94223e-22	2.83495e-21	1.1832	66.4222	0.123399	9.58845
AIM2	5.38739e-67	8.93638e-66	3.14837	131.87	0.182069	17.2922
AJAP1	1.43249e-11	2.88996e-11	-1.18571	708.597	0.175542	-6.75458
AK3	9.6546e-136	1.3745e-133	-1.52509	4571.16	0.0615031	-24.797
AK5	3.17282e-13	6.91867e-13	-1.28032	67.2408	0.175703	-7.28685
AK7	3.43394e-43	2.47376e-42	-1.59529	298.943	0.115781	-13.7785
AKAP3	3.95378e-105	2.44505e-103	-2.57748	95.7409	0.118366	-21.7756
AKAP5	4.8435e-29	2.04019e-28	-1.37092	268.831	0.122571	-11.1847
AKIRIN1	2.42442e-74	5.02376e-73	-1.09999	2681.43	0.0603023	-18.2413
AKNA	1.96955e-72	3.84374e-71	1.63178	2586.66	0.0906576	17.9994
AKR1C1	1.11565e-09	2.05507e-09	-1.08558	2206.5	0.178199	-6.09192
AKR1C2	4.88934e-10	9.15807e-10	-1.19928	563.849	0.192729	-6.22262
AKR1C7P	4.8229e-18	1.29992e-17	1.4366	6.32508	0.165937	8.65748
AKR1C8P	3.90109e-13	8.47221e-13	1.5867	12.9844	0.218586	7.25895
AKR7A2P1	2.38949e-76	5.31299e-75	3.27658	15.0951	0.177188	18.4921
AKR7A3	3.13495e-15	7.47619e-15	-1.54726	1208.66	0.196217	-7.88541
AKT3-IT1	4.04237e-23	1.3524e-22	2.44054	5.59387	0.246446	9.90293
AL008707.1	1.49097e-35	8.05042e-35	2.18538	10.8431	0.175605	12.4449
AL009174.1	9.70197e-27	3.7389e-26	1.39828	25.458	0.130626	10.7044
AL009179.1	6.40246e-42	4.4023e-41	2.90907	39.5625	0.214444	13.5656
AL020997.1	3.23028e-12	6.70767e-12	1.09681	3.73422	0.157422	6.96732
AL021807.1	4.43518e-17	1.14639e-16	1.40657	9.68394	0.167433	8.40078
AL023806.1	1.96197e-141	3.23545e-139	-2.69347	11.7263	0.10638	-25.3192
AL031768.1	1.10437e-23	3.77775e-23	1.44764	10.3056	0.144305	10.0318
AL031777.1	1.39627e-23	4.75736e-23	1.93744	10.3685	0.193576	10.0087
AL031777.2	8.07096e-11	1.56769e-10	1.06435	8.50815	0.163765	6.49927
AL035106.1	1.16574e-34	6.09478e-34	2.94091	4.46682	0.239495	12.2796
AL049871.1	2.15031e-25	7.85245e-25	1.53242	10.9648	0.147156	10.4136
AL096803.1	2.43862e-27	9.61888e-27	2.21709	4.25453	0.204687	10.8316
AL109615.1	2.34567e-157	6.10769e-155	7.21036	95.1391	0.269788	26.726
AL109947.1	1.35356e-22	4.42007e-22	2.07645	5.01629	0.212286	9.78138
AL110292.1	5.23952e-07	8.51271e-07	-1.01647	5.9192	0.202592	-5.01733
AL117209.1	5.60709e-40	3.57585e-39	2.21249	16.0951	0.167186	13.2337
AL117334.1	6.91489e-19	1.93275e-18	-1.19727	4.87455	0.134885	-8.87626
AL121748.1	7.77609e-33	3.80047e-32	2.137	5.85254	0.179053	11.935
AL121899.1	3.60638e-28	1.47178e-27	2.44297	7.32934	0.221983	11.0052
AL121992.1	1.60669e-13	3.55487e-13	1.11333	10.5759	0.150899	7.37801
AL132709.8	5.77883e-26	2.16095e-25	1.9474	2.96675	0.1848	10.5379
AL132780.1	6.42873e-46	5.14221e-45	-1.59294	59.4692	0.111984	-14.2248
AL133230.1	1.4401e-45	1.13674e-44	2.48976	66.8439	0.175728	14.1683
AL133243.3	1.33298e-22	4.35429e-22	1.03271	45.3719	0.105563	9.78293
AL133243.4	2.31186e-17	6.04991e-17	1.49959	4.86831	0.176902	8.47694
AL133260.1	6.82408e-26	2.54652e-25	1.43421	15.1419	0.136303	10.5222
AL133410.1	1.74374e-36	9.72023e-36	1.96699	64.3812	0.155924	12.6151
AL135791.1	5.52771e-20	1.61984e-19	1.08733	17.2225	0.118792	9.15319
AL136221.1	3.2724e-12	6.79085e-12	1.47949	4.10413	0.212403	6.9655
AL136380.1	2.69804e-37	1.55479e-36	2.59966	4.948	0.203715	12.7613
AL137024.1	1.0068e-19	2.91879e-19	1.76131	7.17669	0.193801	9.08821
AL138721.1	1.43022e-28	5.93096e-28	2.59828	5.30169	0.234327	11.0883
AL138963.1	1.12225e-25	4.1573e-25	2.49047	4.68589	0.237748	10.4753
AL139021.1	7.9421e-14	1.77951e-13	1.04549	3.92785	0.139934	7.47128
AL139022.1	3.63846e-35	1.935e-34	2.16163	12.1213	0.174699	12.3735
AL139099.2	4.96454e-15	1.17026e-14	1.27255	4.11288	0.162568	7.82781
AL139147.1	1.16953e-15	2.83903e-15	1.44563	17.6381	0.180532	8.00762
AL139351.1	2.48559e-44	1.86953e-43	3.4343	10.7345	0.24589	13.9668
AL139383.1	8.33683e-14	1.86647e-13	-1.0807	20.2133	0.144771	-7.46489
AL139396.1	5.53461e-20	1.62162e-19	1.28177	19.0475	0.140037	9.15305
AL139398.1	9.59985e-21	2.91099e-20	1.05306	14.5978	0.112743	9.34037
AL139815.1	3.35023e-17	8.70964e-17	1.73931	4.45175	0.206234	8.43366
AL157871.2	2.2222e-32	1.06606e-31	2.207	14.4796	0.186287	11.8473
AL157931.1	7.99351e-44	5.89358e-43	3.17753	289.891	0.228873	13.8833
AL160269.1	1.70575e-52	1.72044e-51	3.09015	12.1959	0.202664	15.2477
AL161452.1	1.50257e-40	9.78746e-40	2.90149	4.88726	0.217629	13.3323
AL161935.1	5.39431e-104	3.17702e-102	3.19576	22.4692	0.147573	21.6555
AL162430.1	1.19596e-49	1.0967e-48	2.01792	11.9039	0.136221	14.8136
AL162586.1	2.06908e-35	1.11203e-34	1.85218	120.48	0.149144	12.4187
AL163952.1	1.66465e-13	3.68105e-13	1.39719	6.88289	0.189494	7.37329
AL353662.1	2.05425e-31	9.4825e-31	2.19963	6.31671	0.188657	11.6594
AL353803.1	6.64499e-44	4.92132e-43	3.11192	102.454	0.223934	13.8966
AL354833.1	9.26678e-27	3.57606e-26	1.40539	25.7566	0.131239	10.7087
AL354833.2	7.18867e-23	2.37332e-22	1.86847	6.14998	0.189784	9.84521
AL355388.1	2.15971e-48	1.89696e-47	2.37361	35.2738	0.162377	14.6179
AL355512.1	7.75627e-19	2.16334e-18	1.49948	8.41857	0.169175	8.86347
AL356750.1	5.65277e-45	4.36964e-44	2.42612	10.5036	0.172409	14.0719
AL357874.1	7.73095e-34	3.92276e-33	2.48026	3.33606	0.204547	12.1256
AL358852.1	4.71734e-71	8.82339e-70	-1.42859	17.4871	0.0801559	-17.8226
AL359546.1	5.28171e-10	9.87153e-10	1.04401	4.55714	0.168104	6.2105
AL359853.1	2.69506e-80	6.75952e-79	3.97128	9.76386	0.20928	18.976
AL360091.1	1.40898e-19	4.05914e-19	1.7143	8.01461	0.189393	9.05159
AL365181.2	9.45064e-80	2.33191e-78	3.04987	170.458	0.161284	18.9099
AL365361.1	1.15122e-51	1.12947e-50	2.21457	178.677	0.146442	15.1225
AL391095.1	2.16084e-34	1.11852e-33	2.26767	21.109	0.185425	12.2296
AL391261.1	5.63519e-12	1.15775e-11	-1.23234	6.15087	0.178896	-6.88858
AL391416.1	2.30721e-34	1.19241e-33	2.18838	5.30436	0.17902	12.2242
AL391994.1	1.21165e-25	4.47755e-25	2.20722	3.56551	0.210854	10.468
AL449212.1	1.68543e-48	1.48434e-47	2.02493	34.6917	0.138365	14.6348
AL450992.2	1.87445e-07	3.11162e-07	1.0698	10.0459	0.205282	5.21138
AL512506.1	9.41433e-27	3.63158e-26	2.1385	5.14898	0.199725	10.7072
AL512791.1	3.97867e-44	2.97333e-43	2.0479	28.5531	0.146979	13.9332
AL513327.1	2.80187e-64	4.19412e-63	2.09147	173.557	0.123552	16.9279
AL583832.1	3.62014e-35	1.92578e-34	2.16068	9.76698	0.174617	12.3739
AL590096.1	2.11078e-19	6.03268e-19	1.43228	14.7006	0.159012	9.00736
AL590723.1	1.58518e-17	4.17476e-17	1.22034	8.18451	0.14322	8.52075
AL590764.1	4.37703e-96	1.8995e-94	2.85469	29.4772	0.137248	20.7995
AL590822.1	4.40311e-44	3.28433e-43	3.71831	12.2418	0.267005	13.926
AL592211.1	3.59779e-21	1.11141e-20	1.78395	6.27464	0.188903	9.44372
AL645608.1	5.25347e-19	1.47441e-18	1.65621	5.38897	0.185949	8.90678
AL662791.1	6.85381e-21	2.09273e-20	1.17456	11.7091	0.125274	9.37598
AL662797.1	2.10416e-26	7.99678e-26	1.41779	6.49579	0.133345	10.6325
AL713899.1	9.8295e-74	1.98688e-72	4.86379	9.37138	0.267761	18.1647
ALAD	3.42923e-87	1.09101e-85	-1.28651	3638.75	0.0649989	-19.7929
ALAS1	9.60622e-42	6.55735e-41	-1.00541	2255.45	0.0742775	-13.5359
ALAS2	3.75668e-07	6.13577e-07	1.11773	44.1786	0.219988	5.08089
ALDH1A2	8.22414e-10	1.52571e-09	-1.69572	1130.41	0.276152	-6.14054
ALDH1A3	3.26192e-13	7.11061e-13	-1.31983	539.773	0.181218	-7.28312
ALDH1B1	1.16655e-26	4.47987e-26	-1.28962	2863.72	0.120668	-10.6874
ALDH1L1	2.3804e-08	4.12196e-08	-1.16273	5632.67	0.208307	-5.5818
ALDH1L2	4.75434e-18	1.28179e-17	1.25532	382.239	0.144971	8.65912
ALDH3A1	9.61428e-15	2.24175e-14	1.05265	76.0855	0.135927	7.74426
ALDH4A1	1.69092e-30	7.52282e-30	-2.1832	7345.35	0.190198	-11.4786
ALDH5A1	1.31744e-36	7.39181e-36	-1.08966	2177.51	0.0862269	-12.6371
ALDH6A1	2.00887e-59	2.51446e-58	-3.31113	5888.32	0.20368	-16.2565
ALDOAP1	1.24268e-18	3.43312e-18	1.67335	2.47885	0.18992	8.81079
ALDOAP2	1.50457e-17	3.96667e-17	1.40582	4.24314	0.16487	8.5268
ALDOC	3.34297e-81	8.63629e-80	2.36047	3196.68	0.12368	19.0853
ALG13-AS1	6.62725e-57	7.72815e-56	2.70936	9.9225	0.17043	15.8972
ALG1L	3.59891e-11	7.1233e-11	-1.09492	14.1635	0.165402	-6.61972
ALG1L13P	2.38259e-18	6.50512e-18	1.13845	12.4216	0.130295	8.73753
ALK	1.17734e-39	7.41276e-39	2.2887	22.8856	0.173678	13.1778
ALKBH6	2.8649e-43	2.06911e-42	1.60821	89.1437	0.116608	13.7916
ALMS1-IT1	1.13494e-20	3.43048e-20	1.03684	27.8146	0.111218	9.32263
ALOX12	7.15003e-66	1.14383e-64	1.43387	135.14	0.083644	17.1425
ALOX12B	5.17412e-41	3.43132e-40	2.13647	41.2942	0.1593	13.4116
ALOX15B	3.03441e-88	9.95819e-87	3.9842	236.319	0.200063	19.9147
ALOX5	7.2448e-52	7.15049e-51	2.24014	2402.66	0.147835	15.1529
ALOX5AP	3.72693e-29	1.57691e-28	1.33043	781.939	0.118704	11.208
ALPI	1.01657e-17	2.70351e-17	2.74659	640.422	0.320412	8.57205
ALPK2	1.71169e-53	1.77716e-52	2.09621	4079.05	0.136143	15.3971
ALS2CL	2.29344e-17	6.00329e-17	-1.45191	1254.61	0.171258	-8.47788
AMD1P1	9.53501e-16	2.32805e-15	1.47534	3.528	0.183666	8.0327
AMFR	2.83186e-89	9.64537e-88	-1.45232	8302.51	0.0724959	-20.0331
AMH	5.52521e-25	1.98328e-24	2.05108	48.3505	0.198684	10.3234
AMY2B	4.85282e-23	1.61562e-22	1.40006	562.347	0.14164	9.88465
AMZ1	2.05119e-101	1.08823e-99	4.04102	117.105	0.189009	21.38
ANAPC1P1	1.5837e-20	4.75711e-20	2.01155	6.0471	0.216594	9.28722
ANG	3.56992e-38	2.12467e-37	1.5835	569.616	0.122583	12.9178
ANGPT2	7.3884e-165	2.32078e-162	3.2186	6216.69	0.117622	27.3639
ANGPT4	1.14253e-14	2.65619e-14	1.14597	73.3362	0.148397	7.7223
ANGPTL2	7.73079e-44	5.70625e-43	1.53766	5137.29	0.110737	13.8857
ANGPTL4	1.53735e-183	6.47289e-181	5.04025	43203.1	0.174456	28.8913
ANK1	1.59132e-48	1.40333e-47	2.38526	622.329	0.162942	14.6387
ANK2	1.7741e-22	5.76861e-22	-2.25759	5702.19	0.231453	-9.75396
ANK3	2.32713e-20	6.93653e-20	-1.38436	4165.59	0.149723	-9.24616
ANKAR	2.05418e-50	1.93296e-49	1.17494	207.975	0.0786886	14.9316
ANKDD1A	3.57082e-42	2.47419e-41	1.19956	234.212	0.0881488	13.6084
ANKK1	3.61898e-49	3.27312e-48	2.14353	40.1039	0.145432	14.739
ANKLE1	5.13031e-40	3.2739e-39	1.92683	33.1712	0.145527	13.2404
ANKRD10-IT1	5.77957e-48	4.99441e-47	1.66977	307.972	0.114755	14.5507
ANKRD13B	1.25073e-39	7.86159e-39	1.57638	305.719	0.119665	13.1733
ANKRD13D	3.23293e-35	1.72257e-34	1.06029	1245.63	0.085625	12.3829
ANKRD18DP	1.11524e-53	1.16647e-52	3.39631	7.13326	0.220185	15.4248
ANKRD19P	5.24782e-37	2.98674e-36	1.28552	58.0194	0.101148	12.7093
ANKRD20A7P	5.48107e-26	2.05193e-25	2.18799	44.5784	0.207533	10.5429
ANKRD23	3.82888e-29	1.6197e-28	1.52412	39.3746	0.136015	11.2056
ANKRD29	1.50501e-32	7.27824e-32	1.21046	835.445	0.101891	11.8799
ANKRD33	1.28484e-30	5.74722e-30	2.94747	10.1514	0.256251	11.5023
ANKRD33B	4.63016e-20	1.36065e-19	1.04307	4072.92	0.113719	9.1723
ANKRD36	1.3331e-32	6.46428e-32	1.59373	251.548	0.134039	11.8901
ANKRD36B	1.08044e-22	3.54044e-22	1.2286	102.223	0.125314	9.80416
ANKRD36C	2.41698e-30	1.06763e-29	1.69062	145.111	0.147683	11.4476
ANKRD37	3.63124e-37	2.08045e-36	1.24754	411.167	0.0979374	12.7381
ANKRD39	1.0836e-60	1.42575e-59	1.00052	223.917	0.0608792	16.4345
ANKRD44-IT1	2.07072e-24	7.29007e-24	2.37752	4.35423	0.233186	10.1958
ANKRD45	3.47675e-17	9.03024e-17	-1.32997	50.7993	0.157779	-8.42932
ANKRD53	6.41173e-25	2.29858e-24	1.12754	88.5577	0.109373	10.3091
ANKRD61	4.55725e-28	1.84916e-27	1.32241	25.6208	0.120393	10.9841
ANKRD9	4.26453e-28	1.73429e-27	-1.16416	969.464	0.105928	-10.9901
ANKZF1	4.06527e-53	4.16612e-52	1.52631	2554.46	0.0994922	15.3411
ANLN	2.4214e-51	2.34199e-50	2.23758	618.472	0.148445	15.0734
ANO1	5.07852e-60	6.48379e-59	1.98391	2365.2	0.12141	16.3406
ANO4	3.66747e-109	2.54651e-107	3.93509	484.123	0.17728	22.197
ANO7	6.43992e-60	8.18495e-59	1.30483	199.914	0.0799232	16.3261
ANO9	2.47825e-24	8.69696e-24	1.60599	1081.93	0.157785	10.1783
ANOS1	4.28373e-26	1.60947e-25	1.07716	518.467	0.101946	10.566
ANTXRLP1	2.0449e-37	1.18358e-36	2.65779	6.86627	0.207919	12.7828
ANXA1	4.21033e-61	5.60688e-60	1.48656	10097.2	0.0901401	16.4917
ANXA13	5.61611e-23	1.86472e-22	1.93324	1157.95	0.19587	9.87001
ANXA2R	1.6183e-77	3.76317e-76	2.16943	239.786	0.116406	18.6367
ANXA3	2.13076e-14	4.88934e-14	-2.11068	814.039	0.276177	-7.64248
ANXA4	4.17166e-144	7.4372e-142	1.97281	39487.2	0.0771812	25.5607
ANXA9	5.41923e-97	2.44843e-95	-2.01689	767.361	0.0965046	-20.8994
AOAH	2.52914e-84	7.2535e-83	2.3481	1178.8	0.12068	19.4573
AOX1	8.54976e-10	1.58508e-09	-1.46529	5264.84	0.238866	-6.13437
AP000345.2	6.46226e-17	1.65886e-16	1.58709	38.6192	0.189923	8.35647
AP000350.6	9.80658e-08	1.65047e-07	1.04518	60.5393	0.196084	5.33027
AP000350.8	2.62122e-12	5.46877e-12	1.20505	14.4787	0.172232	6.99667
AP000445.1	3.2664e-43	2.35392e-42	2.07385	82.6772	0.150474	13.7821
AP000577.2	4.20519e-15	9.94937e-15	1.67019	7.56341	0.212799	7.84866
AP000648.4	9.00716e-18	2.40122e-17	1.02453	140.936	0.119326	8.58597
AP000944.1	2.99725e-14	6.82145e-14	1.4657	3.02596	0.192895	7.59844
AP001001.1	1.46889e-46	1.20464e-45	2.0744	16.4372	0.144783	14.3277
AP001052.1	6.68574e-18	1.79104e-17	1.54918	8.0197	0.179715	8.62017
AP001107.1	1.96526e-47	1.66413e-46	2.01554	24.3927	0.139322	14.4668
AP001178.1	2.40109e-28	9.85994e-28	2.41999	4.32379	0.219166	11.0418
AP001273.1	2.91823e-46	2.36676e-45	1.63709	57.3857	0.114642	14.2799
AP001429.1	1.27623e-11	2.58077e-11	1.20792	4.93491	0.178388	6.77131
AP001453.1	3.45751e-23	1.15967e-22	1.96287	4.20185	0.197899	9.91855
AP001885.1	1.42028e-27	5.64828e-27	2.52178	3.61081	0.23176	10.881
AP001992.1	7.12652e-62	9.74614e-61	2.67644	64.2457	0.161244	16.5987
AP002364.1	4.82363e-31	2.19285e-30	1.80614	15.5344	0.155883	11.5865
AP002490.1	6.33913e-68	1.07863e-66	2.73238	33.3699	0.156898	17.4151
AP002518.1	2.57438e-73	5.13552e-72	3.65875	17.2367	0.20201	18.1117
AP003064.2	2.51294e-24	8.81713e-24	2.4171	4.55698	0.237507	10.177
AP003096.1	1.84077e-30	8.17848e-30	2.19786	3.77523	0.191598	11.4712
AP003471.1	4.58995e-23	1.52965e-22	1.83673	12.9666	0.185712	9.89022
AP004782.1	1.37945e-13	3.06201e-13	-1.17672	20.7995	0.159053	-7.39829
AP006621.6	3.02989e-45	2.36057e-44	1.69115	18.9447	0.119804	14.1159
AP1G2	6.79874e-26	2.53754e-25	1.1332	1067.48	0.107692	10.5226
AP1M2	7.46866e-34	3.79259e-33	-2.63851	1278.11	0.217548	-12.1284
AP3S1	3.50679e-84	9.98751e-83	1.14758	2942.45	0.0590304	19.4405
AP4B1-AS1	5.0163e-22	1.60523e-21	1.49802	14.6366	0.155268	9.64792
AP5M1	2.71298e-57	3.21095e-56	-1.07709	2559.63	0.0675162	-15.9531
APBA2	1.2022e-18	3.32452e-18	1.43177	203.888	0.162434	8.8145
APBB1IP	1.87935e-100	9.51161e-99	2.62041	3068.71	0.123161	21.2764
APBB3	1.22979e-43	9.01012e-43	1.46147	958.794	0.105503	13.8524
APEH	1.24991e-62	1.76423e-61	-1.23014	4427.89	0.0736488	-16.7028
APLN	3.6737e-118	3.21677e-116	2.60452	5419.56	0.112701	23.11
APLNR	1.6545e-25	6.0755e-25	1.45185	3822.02	0.139087	10.4385
APOBEC3A	3.83041e-18	1.03708e-17	1.24231	55.6077	0.143062	8.68372
APOBEC3B	2.84257e-17	7.41323e-17	1.0473	94.9749	0.123899	8.45286
APOBEC3C	6.16659e-109	4.23717e-107	2.28952	3417.31	0.103254	22.1737
APOBEC3D	3.12981e-21	9.69263e-21	1.38926	33.0775	0.146883	9.4583
APOBEC3F	2.77946e-96	1.22228e-94	1.40181	674.677	0.0673262	20.8212
APOBEC3G	7.26521e-114	5.63809e-112	2.49346	1579.06	0.109947	22.6787
APOBEC3H	1.20613e-124	1.29017e-122	3.26178	103.338	0.137361	23.7461
APOBR	3.18081e-69	5.70671e-68	1.88433	646.669	0.107153	17.5855
APOC1	3.17065e-160	9.09332e-158	5.27546	2269.59	0.195592	26.9718
APOC1P1	1.55372e-74	3.23308e-73	3.82992	13.8565	0.209679	18.2656
APOD	4.79346e-13	1.0367e-12	-1.3945	608.057	0.19285	-7.23103
APOL1	1.30188e-47	1.10999e-46	2.23408	19505	0.154127	14.4951
APOL2	1.75756e-44	1.32851e-43	1.49247	5619.88	0.10667	13.9915
APOL5	4.41351e-82	1.17233e-80	4.14683	12.2948	0.216084	19.1909
APOL6	3.69022e-52	3.67702e-51	1.16223	6477	0.0764766	15.1972
APOLD1	8.20289e-59	1.00762e-57	2.04913	13552.5	0.126724	16.1701
APOM	1.88265e-09	3.43371e-09	-1.24502	1825.65	0.20724	-6.00762
APOO	2.40662e-38	1.44142e-37	-1.17456	735.927	0.0907123	-12.9482
AQP3	4.02184e-38	2.39076e-37	-2.3934	9104.67	0.18541	-12.9087
AQP4	4.40317e-10	8.26231e-10	-1.39772	264.507	0.224029	-6.23902
AQP8	1.10102e-18	3.05071e-18	1.82047	5.06008	0.206301	8.82435
AQP9	5.15312e-50	4.78307e-49	3.26359	653.718	0.219473	14.8701
ARAP1-AS2	6.87817e-36	3.76312e-35	2.22561	17.6355	0.177957	12.5065
ARAP3	3.20863e-30	1.40851e-29	1.06625	2389.91	0.0933421	11.423
ARC	6.90739e-27	2.67653e-26	-2.28773	212.819	0.213092	-10.7359
AREL1	3.20329e-108	2.15612e-106	-1.19549	2054.44	0.0540959	-22.0994
ARG1	9.68193e-16	2.36246e-15	1.43487	11.0425	0.178671	8.03083
ARG2	7.92266e-14	1.77535e-13	-2.08622	1226.35	0.279221	-7.4716
ARGFXP2	1.90905e-27	7.54812e-27	2.31548	5.81886	0.21333	10.854
ARGLU1	1.64509e-22	5.35879e-22	1.00081	4576.06	0.102525	9.76162
ARHGAP11A	1.96551e-60	2.55173e-59	1.58793	279.225	0.0968348	16.3983
ARHGAP11B	2.00393e-27	7.91848e-27	1.73156	15.3442	0.159597	10.8496
ARHGAP15	9.71019e-86	2.95169e-84	1.76221	833.457	0.0898001	19.6237
ARHGAP22	1.66585e-140	2.68013e-138	2.77489	425.682	0.109963	25.2347
ARHGAP24	5.7797e-72	1.10935e-70	-1.79274	3283.85	0.0999317	-17.9397
ARHGAP25	2.79263e-131	3.56538e-129	1.91777	1621.7	0.0786618	24.3799
ARHGAP26	1.67571e-52	1.69101e-51	1.15464	3163.47	0.0757197	15.2488
ARHGAP26-AS1	3.61154e-42	2.50153e-41	3.55202	7.56135	0.261033	13.6075
ARHGAP27	1.75659e-64	2.64746e-63	1.06064	2212.86	0.0625547	16.9554
ARHGAP30	6.22546e-81	1.5958e-79	2.20646	2008.79	0.115808	19.0528
ARHGAP33	8.62279e-48	7.41253e-47	1.97313	607.43	0.135859	14.5233
ARHGAP4	1.94712e-36	1.08418e-35	1.22271	2096.81	0.096991	12.6064
ARHGAP42	1.00523e-84	2.92536e-83	1.42696	3513.31	0.0731607	19.5045
ARHGAP9	1.51715e-56	1.74755e-55	2.45873	683.163	0.155172	15.8452
ARHGDIB	1.63706e-122	1.62793e-120	1.82203	13905.8	0.0774055	23.5387
ARHGEF1	5.00544e-60	6.39461e-59	1.32297	4930.62	0.080958	16.3414
ARHGEF26	2.16177e-23	7.31019e-23	-1.35892	206.344	0.136365	-9.96532
ARHGEF3	5.54488e-71	1.03517e-69	-1.06472	2221.59	0.0597699	-17.8136
ARHGEF38	5.90894e-14	1.32968e-13	-1.46435	195.124	0.194984	-7.51008
ARHGEF39	7.63805e-125	8.21464e-123	2.57543	219.571	0.10837	23.7653
ARHGEF6	7.42426e-85	2.18304e-83	1.30468	2617.81	0.0668379	19.52
ARID3C	2.36567e-46	1.92256e-45	2.9111	12.4587	0.203651	14.2946
ARID5A	5.10992e-54	5.39021e-53	1.52814	1802.05	0.0987481	15.4751
ARL10	2.78451e-49	2.52649e-48	1.46216	1304.18	0.099084	14.7567
ARL11	1.13683e-118	1.01795e-116	2.11435	167.596	0.0912909	23.1606
ARL4A	1.10391e-64	1.683e-63	1.23751	999.828	0.0728693	16.9826
ARL4C	6.12208e-31	2.77167e-30	1.72864	5071.69	0.149458	11.5661
ARL4D	7.5799e-36	4.14018e-35	-2.97037	760.257	0.237653	-12.4988
ARMC12	3.21225e-32	1.52989e-31	1.82747	29.3483	0.154656	11.8164
ARMS2	4.75302e-19	1.33623e-18	1.53481	4.55834	0.172105	8.91788
ARNT2	8.47297e-31	3.81419e-30	-1.84773	2441.71	0.160141	-11.5381
ARNTL2	4.97167e-25	1.78848e-24	1.16102	388.899	0.112355	10.3335
ARPP21	2.35322e-07	3.88649e-07	1.33103	87.3084	0.257502	5.16902
ARRB2	2.78707e-138	4.24257e-136	1.66285	3268.72	0.0664307	25.0313
ARRDC2	1.01688e-85	3.07693e-84	2.108	4394.66	0.107434	19.6213
ARRDC5	1.4184e-89	4.86461e-88	3.80987	30.2671	0.189852	20.0675
ASAP1	7.81255e-69	1.37669e-67	1.17416	3660.81	0.066963	17.5345
ASAP1-IT2	1.23313e-44	9.41089e-44	2.77596	21.5556	0.198048	14.0166
ASAP2	4.91518e-32	2.32306e-31	-1.18186	1712.41	0.100323	-11.7806
ASAP3	1.39833e-29	5.996e-29	-1.0822	1105.15	0.095817	-11.2944
ASB2	5.31232e-28	2.14893e-27	1.61545	212.206	0.147257	10.9703
ASB9	4.57857e-31	2.08288e-30	-1.08575	363.647	0.093672	-11.591
ASB9P1	1.89039e-33	9.45146e-33	2.0571	15.7001	0.170684	12.0521
ASCL5	6.30564e-33	3.09096e-32	1.89093	12.0557	0.158205	11.9524
ASF1B	4.85066e-87	1.53094e-85	2.31975	369.931	0.117305	19.7754
ASGR1	5.12737e-28	2.07623e-27	1.50313	90.0316	0.136978	10.9735
ASIC3	9.47748e-33	4.62515e-32	1.70479	71.0737	0.143037	11.9185
ASIC4	2.32718e-23	7.85746e-23	2.1361	8.79108	0.214511	9.95799
ASIP	5.2519e-17	1.35396e-16	1.67759	24.2537	0.200168	8.38091
ASLP1	1.61843e-16	4.09082e-16	1.32763	22.0936	0.160975	8.24743
ASMT	3.63009e-18	9.83649e-18	1.67482	3.2671	0.192733	8.68982
ASMTL-AS1	6.54559e-28	2.63971e-27	1.81964	90.1983	0.166156	10.9514
ASPHD1	6.23522e-81	1.59623e-79	2.76387	661.574	0.145064	19.0527
ASPM	3.878e-63	5.56099e-62	2.46489	352.185	0.14696	16.7725
ASS1	1.14373e-56	1.32281e-55	-2.8745	13705	0.181209	-15.863
ASS1P10	5.4407e-19	1.52631e-18	1.38433	10.6636	0.155492	8.9029
ASS1P2	1.90558e-18	5.22653e-18	1.22988	9.92703	0.140353	8.76274
ATAD3B	2.70559e-31	1.24196e-30	1.39759	648.066	0.12011	11.636
ATAD5	7.32542e-65	1.12636e-63	1.49488	220.274	0.0878996	17.0067
ATF3	4.18954e-12	8.64694e-12	-1.25939	5273.44	0.181714	-6.93064
ATF4	3.25114e-57	3.83871e-56	1.06669	14102.5	0.0669115	15.9418
ATF4P3	1.1017e-22	3.60893e-22	1.051	9.7406	0.107221	9.80219
ATG12	5.53675e-111	4.04305e-109	1.1278	2325.04	0.0503826	22.3848
ATG16L1	3.53482e-33	1.75095e-32	1.07642	2480.04	0.0896988	12.0004
ATG16L2	1.63404e-58	1.99114e-57	2.11642	1544.34	0.13123	16.1275
ATG9B	1.09403e-63	1.60251e-62	3.01803	246.56	0.179138	16.8475
ATP11A	2.85325e-65	4.47055e-64	1.61223	15700.9	0.0944934	17.0619
ATP13A4	3.4676e-09	6.23935e-09	1.12758	234.358	0.190864	5.90777
ATP1A1	5.29366e-64	7.82932e-63	-3.28019	21940.7	0.194205	-16.8904
ATP1A3	2.46867e-31	1.1369e-30	2.54105	16.9758	0.218233	11.6438
ATP1B1	5.02417e-53	5.1302e-52	-1.46014	57407.2	0.0952637	-15.3273
ATP2A1	1.49474e-49	1.36878e-48	2.25551	97.5925	0.152413	14.7986
ATP2B2	1.44076e-102	8.09979e-101	3.58454	842.256	0.166695	21.5036
ATP2C2	3.96973e-20	1.17109e-19	-1.91943	75.8602	0.208886	-9.18887
ATP6V0CP3	1.15976e-31	5.40267e-31	-1.42018	4.71071	0.1213	-11.708
ATP6V0E2	3.22165e-37	1.84953e-36	-1.27462	1544.1	0.0999902	-12.7474
ATP6V0E2-AS1	1.03974e-17	2.76292e-17	-1.17692	106.354	0.13734	-8.56946
ATP6V1A	3.5982e-25	1.30102e-24	-1.2075	10508.7	0.116504	-10.3645
ATP6V1B1	5.44428e-11	1.06734e-10	-1.08353	160.166	0.165216	-6.55825
ATP6V1C2	1.20817e-19	3.49081e-19	-1.97382	382.217	0.21766	-9.06836
ATP6V1G2	2.93625e-26	1.11015e-25	-1.06616	41.9084	0.100568	-10.6014
ATP6V1H	1.40087e-62	1.97308e-61	-1.17921	3181.1	0.0706283	-16.696
ATP8B1	7.85695e-40	4.96904e-39	-1.22211	1576.81	0.0925261	-13.2083
ATP8B3	3.89714e-108	2.58794e-106	4.16764	620.606	0.188662	22.0905
ATP8B5P	1.37908e-14	3.19152e-14	1.09956	15.2517	0.142832	7.69828
AUH	2.80402e-39	1.73946e-38	-1.13647	1577.76	0.0866725	-13.1122
AURKA	1.67955e-26	6.40029e-26	1.08797	342.036	0.102124	10.6535
AURKB	3.92e-73	7.76895e-72	2.85897	170.146	0.158054	18.0886
AVPR1B	1.69662e-154	4.14499e-152	4.04462	549.211	0.152749	26.4789
AXIN2	3.25324e-23	1.09153e-22	-1.04539	157.938	0.105333	-9.92462
AXL	5.13565e-77	1.17491e-75	1.77213	6344.1	0.0954047	18.5748
AZGP1	1.77935e-10	3.40142e-10	-1.78049	2571.25	0.279105	-6.37927
AZU1	1.3018e-07	2.17984e-07	1.07274	8.8732	0.203224	5.27859
B2M	5.86456e-96	2.51743e-94	1.45177	211447	0.0698454	20.7854
B3GALT1	1.30483e-18	3.59979e-18	1.43328	21.5289	0.162774	8.80532
B3GALT2	2.01078e-25	7.35378e-25	-1.58236	52.1877	0.151859	-10.4199
B3GAT2	2.76805e-18	7.53674e-18	1.17568	29.4401	0.134817	8.72057
B3GNT4	2.02057e-28	8.31983e-28	1.82894	386.215	0.165405	11.0573
B3GNT8	5.23714e-22	1.67482e-21	-1.31765	109.476	0.136636	-9.6435
B3GNTL1	2.95341e-59	3.67348e-58	1.44648	233.025	0.0891081	16.2329
B4GALNT1	3.75526e-70	6.85543e-69	4.15527	613.4	0.234679	17.7062
B4GALNT3	8.0718e-24	2.78135e-23	-2.35085	585.268	0.233619	-10.0627
B4GALNT4	6.47862e-36	3.54551e-35	3.09175	170.001	0.247117	12.5113
B9D2	5.8529e-51	5.59802e-50	1.05093	512.158	0.0699919	15.015
BACH1-AS1	2.57233e-14	5.876e-14	1.05865	7.04668	0.138963	7.6182
BACH1-IT2	3.23519e-15	7.70318e-15	1.13293	10.8892	0.143746	7.88148
BAG1	2.87384e-47	2.41181e-46	-1.24446	3958.09	0.0861781	-14.4406
BAIAP2L2	2.69514e-15	6.44599e-15	1.22354	1446.39	0.154795	7.90427
BAIAP3	1.39964e-26	5.3563e-26	-1.12272	560.735	0.105218	-10.6704
BARX2	1.46328e-138	2.24472e-136	2.78372	2474.34	0.111095	25.057
BASP1	1.32731e-12	2.81132e-12	1.06107	1188.3	0.149627	7.09143
BASP1P1	1.63262e-28	6.74488e-28	2.996	81.0016	0.270484	11.0764
BATF	1.48492e-77	3.45708e-76	2.93066	196.737	0.157213	18.6413
BATF3	1.74602e-60	2.27017e-59	2.0786	213.501	0.126701	16.4055
BAX	1.79603e-100	9.11322e-99	1.38228	2776.84	0.0649615	21.2785
BAZ1A	7.13741e-91	2.52218e-89	1.33416	1912.58	0.0659964	20.2156
BBC3	1.95655e-91	7.11733e-90	1.81983	565.922	0.0897382	20.2794
BCAM	2.01757e-47	1.70622e-46	-1.71193	16867.7	0.11835	-14.4649
BCAN	2.51374e-43	1.82014e-42	1.78134	114.579	0.129074	13.801
BCAT1	4.79916e-39	2.94482e-38	1.57933	1384.35	0.120823	13.0714
BCKDHB	3.83993e-51	3.69414e-50	-1.31007	1173.31	0.0870883	-15.043
BCL11A	8.87257e-36	4.8369e-35	1.55596	240.798	0.124614	12.4863
BCL11B	1.03238e-49	9.48897e-49	1.80142	423.122	0.121524	14.8235
BCL2A1	1.97416e-57	2.34634e-56	2.47221	241.664	0.154775	15.9729
BCL2L10	2.09346e-13	4.6051e-13	-1.71889	75.88	0.234096	-7.34269
BCL2L15	6.70491e-19	1.87539e-18	-1.8148	103.686	0.204376	-8.87969
BCL6B	4.03265e-46	3.25324e-45	1.451	2681.6	0.101772	14.2574
BCL7A	2.77755e-47	2.33198e-46	-1.03108	1542.2	0.0713896	-14.4429
BCL9	1.00817e-83	2.82587e-82	-1.03025	1251.47	0.0531435	-19.3863
BCO1	4.1908e-42	2.89465e-41	1.71263	454.636	0.12596	13.5967
BDH1	9.60225e-22	3.04225e-21	-1.83755	685.267	0.19179	-9.58109
BDH2P1	5.60224e-13	1.207e-12	-1.05918	9.67192	0.146908	-7.20983
BDKRB2	4.31343e-09	7.73524e-09	-1.18838	1396.88	0.20239	-5.8717
BDNF	8.7148e-47	7.19471e-46	2.25287	187.956	0.156842	14.3639
BEAN1	3.01973e-10	5.71186e-10	1.08173	67.2301	0.171764	6.29776
BEAN1-AS1	1.4029e-18	3.86712e-18	1.66392	10.432	0.189143	8.79719
BEST1	3.26048e-68	5.62526e-67	1.91815	390.563	0.109903	17.4531
BEST3	9.06199e-19	2.51829e-18	1.103	47.5303	0.124687	8.84611
BEST4	6.7863e-54	7.1395e-53	2.88148	148.251	0.186421	15.4568
BEX2	2.05738e-11	4.11914e-11	-1.02311	1023.38	0.15266	-6.70189
BGLAP	5.9017e-27	2.29312e-26	2.00555	15.5456	0.186556	10.7504
BGN	3.8362e-23	1.28494e-22	1.2483	55725.2	0.125987	9.90817
BHLHA15	2.63368e-64	3.94534e-63	2.57623	214.571	0.152155	16.9315
BHLHE41	1.66e-194	8.01215e-192	2.88955	7008.18	0.097123	29.7515
BHMT	1.11314e-08	1.95909e-08	-1.25379	13500.7	0.219481	-5.71252
BICD1	9.88731e-39	5.98898e-38	1.09885	2173.63	0.0844216	13.0163
BID	5.01458e-91	1.79446e-89	1.23235	1401.17	0.060908	20.233
BIK	1.30524e-13	2.89957e-13	-1.242	48.3495	0.16771	-7.40564
BIN2	1.96883e-95	8.25447e-94	2.18357	927.356	0.105348	20.7272
BIRC3	5.495e-74	1.11988e-72	2.42529	9352.67	0.133283	18.1966
BIRC5	1.44601e-60	1.89253e-59	2.55159	426.49	0.155424	16.417
BIRC6-AS2	2.17956e-21	6.79984e-21	1.60647	5.7613	0.169172	9.49607
BIRC7	1.23896e-145	2.313e-143	7.00091	728.162	0.272433	25.6977
BLACAT1	2.65751e-14	6.06428e-14	-1.59636	47.9595	0.209662	-7.614
BLM	1.54756e-37	9.00723e-37	1.27617	116.065	0.0996655	12.8045
BLNK	1.63221e-33	8.18337e-33	-1.21167	914.273	0.100435	-12.0642
BMP1	4.25105e-75	8.99723e-74	1.93525	3078.43	0.105542	18.3363
BMP6	3.87146e-46	3.12448e-45	-2.34857	770.743	0.164693	-14.2602
BMP8A	7.79481e-42	5.35038e-41	1.65866	353.382	0.1224	13.5512
BMP8B	1.77093e-25	6.491e-25	1.35451	370.429	0.129842	10.432
BMPER	1.9756e-14	4.54066e-14	1.29042	97.3082	0.168634	7.65221
BMS1P1	3.63821e-20	1.07618e-19	1.09187	169.214	0.118705	9.19825
BMS1P4	7.90939e-35	4.1528e-34	1.56182	14.8669	0.126865	12.3109
BMX	7.27913e-43	5.17409e-42	1.63517	151.234	0.119145	13.7241
BNIP3	4.08262e-84	1.15746e-82	1.63972	13524.7	0.0843793	19.4327
BNIP3P1	4.11614e-40	2.63606e-39	1.55635	25.5536	0.1174	13.2569
BNIP3P10	9.50348e-17	2.42382e-16	1.69547	4.98233	0.204007	8.31083
BNIP3P16	1.57596e-12	3.32303e-12	1.38019	6.41977	0.195284	7.06764
BNIP3P22	3.92828e-26	1.47816e-25	2.11745	7.05379	0.200249	10.5741
BNIP3P26	2.43142e-21	7.56888e-21	1.85718	5.88173	0.195808	9.48467
BNIP3P27	2.05676e-23	6.95867e-23	2.15678	8.06243	0.216321	9.97027
BNIPL	8.10425e-21	2.46617e-20	-1.36396	66.7728	0.145749	-9.35828
BOLA2P2	2.94652e-14	6.70755e-14	1.43366	6.2605	0.188624	7.60065
BPHL	9.58714e-63	1.35611e-61	-1.55439	1043.42	0.0929737	-16.7186
BPI	8.05974e-41	5.30763e-40	-2.91415	29.0801	0.217821	-13.3787
BPIFB9P	3.45227e-27	1.35201e-26	2.25018	9.46742	0.208355	10.7997
BRCA2	4.3634e-89	1.47099e-87	1.86246	265.967	0.0930689	20.0116
BRCC3	3.78203e-75	8.03896e-74	-1.07722	886.665	0.0587277	-18.3426
BRIP1	4.21047e-85	1.24732e-83	2.11915	174.868	0.108402	19.549
BRSK1	1.22205e-18	3.37659e-18	1.01029	116.204	0.114641	8.81267
BRSK2	2.21404e-14	5.07455e-14	1.27172	57.3283	0.166508	7.63754
BRWD1-AS2	5.26551e-57	6.16564e-56	-1.67684	24.2876	0.105385	-15.9116
BSPRY	2.18451e-18	5.97751e-18	-2.17903	510.062	0.249107	-8.74733
BST2	2.36958e-41	1.59387e-40	1.456	8126.39	0.108097	13.4693
BTBD10P2	1.16354e-12	2.47159e-12	1.09915	5.94623	0.154599	7.10963
BTBD11	2.05235e-09	3.7353e-09	-1.44606	428.08	0.241267	-5.99361
BTBD16	1.43214e-118	1.27088e-116	3.66559	186.574	0.158337	23.1506
BTBD18	1.81362e-15	4.36456e-15	1.13078	7.13338	0.142174	7.95347
BTBD19	3.1332e-66	5.06974e-65	1.99863	673.195	0.116264	17.1904
BTC	4.60125e-41	3.05654e-40	-1.91985	235.27	0.143056	-13.4203
BTD	8.12135e-87	2.54293e-85	-1.08583	2318.05	0.0549806	-19.7494
BTF3P7	4.8987e-15	1.15529e-14	1.31208	2.61529	0.167581	7.82949
BTG1P1	6.63723e-32	3.11833e-31	1.99662	5.90747	0.16985	11.7552
BTG2	3.99078e-93	1.54547e-91	-2.27701	9520.2	0.111237	-20.4699
BTK	1.13043e-90	3.98043e-89	2.34607	582.433	0.116183	20.1929
BTLA	4.53629e-28	1.84103e-27	1.69738	66.539	0.154525	10.9845
BTN1A1	2.94105e-19	8.35612e-19	1.28022	7.1474	0.142708	8.9709
BTN2A2	3.5751e-84	1.01649e-82	1.31351	1514.93	0.0675688	19.4395
BTN2A3P	5.73086e-39	3.50349e-38	1.10592	224.237	0.0846936	13.0579
BTN3A1	5.08046e-103	2.89733e-101	2.00803	4400.15	0.0931719	21.5519
BTN3A2	3.84007e-107	2.49151e-105	2.13183	6707.3	0.0969589	21.9869
BTN3A3	5.31272e-76	1.1617e-74	1.53443	2981.77	0.0831713	18.449
BTNL3	1.23985e-11	2.50847e-11	1.34937	7.87074	0.199155	6.77549
BTNL8	2.60665e-15	6.23662e-15	1.12203	22.1934	0.141878	7.90843
BTNL9	2.36429e-43	1.71381e-42	2.09345	3289.07	0.15164	13.8054
BUB1	1.96398e-56	2.25305e-55	2.27312	326.735	0.143605	15.829
BUB1B	2.13401e-32	1.02525e-31	1.40463	173.656	0.118527	11.8507
BVES	3.18551e-29	1.35043e-28	-1.34729	234.062	0.12006	-11.2218
BVES-AS1	1.31679e-44	1.00416e-43	-2.20044	8.22441	0.15704	-14.012
BX571818.1	6.93798e-48	5.97977e-47	2.5197	1578.85	0.173316	14.5382
C10orf105	1.56316e-23	5.31592e-23	1.5429	6.34772	0.154329	9.99749
C10orf55	6.74879e-55	7.32593e-54	-2.62935	18.097	0.168496	-15.6048
C10orf99	1.2189e-105	7.65741e-104	7.06987	950.63	0.323869	21.8294
C11orf16	8.73618e-39	5.3047e-38	-2.12373	12.0006	0.163041	-13.0257
C11orf21	9.81792e-68	1.66057e-66	2.53332	128.338	0.145677	17.39
C11orf72	1.56601e-36	8.74674e-36	-1.47563	3.42166	0.116895	-12.6235
C11orf86	7.85243e-13	1.68088e-12	2.1372	62.5925	0.298337	7.16371
C11orf91	1.88187e-09	3.4326e-09	1.10903	7.01203	0.184601	6.00769
C12orf42	1.03881e-12	2.2102e-12	1.21958	9.35799	0.171163	7.12526
C12orf50	9.46206e-14	2.1129e-13	1.59895	3.52402	0.214676	7.4482
C12orf71	7.58098e-09	1.34234e-08	1.0528	3.01614	0.182224	5.77752
C14orf132	6.61775e-13	1.42053e-12	-1.45657	753.466	0.202664	-7.18711
C14orf180	8.43749e-15	1.97061e-14	1.92237	87.2352	0.247702	7.76083
C15orf48	3.96194e-28	1.61389e-27	1.62516	92.5504	0.147786	10.9967
C15orf54	1.72562e-62	2.42186e-61	2.84943	11.1605	0.170792	16.6836
C16orf54	2.88422e-62	3.9997e-61	1.98544	271.444	0.119225	16.6529
C16orf74	1.19809e-62	1.69229e-61	3.22761	351.182	0.193208	16.7054
C17orf107	1.25403e-24	4.44732e-24	1.12577	76.0398	0.109891	10.2444
C17orf64	1.17575e-15	2.85378e-15	1.38448	9.03946	0.17291	8.00696
C18orf63	1.17526e-21	3.70927e-21	1.97446	8.71704	0.206529	9.5602
C19orf18	1.52275e-19	4.38055e-19	1.14347	35.5386	0.126447	9.04311
C19orf38	1.98527e-45	1.55591e-44	1.38367	166.421	0.0978156	14.1457
C19orf48	2.29613e-35	1.23206e-34	1.0908	1757.65	0.0878939	12.4104
C19orf67	1.07987e-96	4.82384e-95	4.89001	55.638	0.234347	20.8665
C19orf84	1.96444e-43	1.42973e-42	2.08829	11.8337	0.15112	13.8188
C1GALT1P1	8.7775e-19	2.44129e-18	1.67866	6.38015	0.189687	8.84967
C1orf127	1.12046e-126	1.28167e-124	3.44635	29.4334	0.143946	23.942
C1orf147	1.08477e-31	5.05688e-31	2.24126	8.85996	0.191337	11.7137
C1orf162	1.32243e-99	6.50984e-98	2.50496	1690.85	0.118244	21.1847
C1orf195	4.53503e-13	9.82093e-13	1.46935	6.54886	0.202989	7.23855
C1orf210	3.96669e-13	8.61088e-13	-1.45033	689.181	0.199861	-7.25669
C1orf226	3.05621e-65	4.77344e-64	-2.98212	343.886	0.174824	-17.0578
C1orf54	1.46869e-44	1.11856e-43	1.21892	725.584	0.0870391	14.0042
C1QA	2.28958e-90	7.97685e-89	2.79778	12242.1	0.138792	20.158
C1QB	2.40003e-94	9.71251e-93	3.04721	14346.5	0.147876	20.6065
C1QC	1.14361e-94	4.66618e-93	2.91991	11545.4	0.141452	20.6424
C1QL1	9.54336e-39	5.78773e-38	3.19627	1878.29	0.245509	13.019
C1QL4	1.73305e-44	1.31249e-43	3.2222	415.547	0.230281	13.9925
C1QTNF1	6.1222e-21	1.87194e-20	1.34615	3546.7	0.143392	9.38788
C1QTNF1-AS1	4.0211e-31	1.83391e-30	2.34321	34.3702	0.201965	11.6021
C1QTNF3	5.21842e-11	1.02407e-10	1.17869	917.947	0.179554	6.56457
C1QTNF6	8.70117e-96	3.71094e-94	2.38078	1118.04	0.114646	20.7665
C1QTNF7	5.70695e-20	1.67088e-19	-1.66964	237.311	0.182479	-9.14974
C1R	3.26601e-15	7.77565e-15	1.28058	16693	0.162504	7.8803
C1RL-AS1	8.68116e-42	5.93613e-41	1.64129	831.56	0.121188	13.5433
C1S	6.20252e-20	1.81222e-19	1.51804	21140.4	0.166074	9.14074
C2	2.59364e-27	1.02161e-26	1.9879	1268.03	0.183624	10.826
C20orf197	1.44546e-95	6.11203e-94	2.69613	36.062	0.129983	20.7421
C20orf202	2.24471e-63	3.24238e-62	1.5211	52.0165	0.0905149	16.805
C21orf58	2.49427e-39	1.5512e-38	1.39646	149.151	0.106429	13.1211
C22orf34	3.37989e-51	3.2579e-50	1.7543	212.113	0.116554	15.0514
C2CD4C	2.46394e-23	8.3093e-23	1.40214	124.522	0.140886	9.95231
C2orf15	7.80086e-79	1.878e-77	-1.89888	110.689	0.101014	-18.7983
C2orf27A	1.30936e-31	6.08238e-31	1.20955	194.626	0.103401	11.6977
C3	2.18881e-71	4.13945e-70	3.50371	99254.2	0.196116	17.8655
C3AR1	1.40859e-74	2.93726e-73	2.05527	1399.25	0.112488	18.271
C3orf22	3.68633e-36	2.0354e-35	2.69575	4.38534	0.214698	12.556
C3orf35	5.43233e-36	2.97867e-35	1.78862	54.5464	0.142801	12.5252
C3orf36	3.10232e-44	2.32545e-43	2.07205	156.31	0.148523	13.951
C3orf52	1.80841e-27	7.15875e-27	-2.06935	269.972	0.190567	-10.8589
C3orf70	2.60909e-62	3.62834e-61	1.64986	634.277	0.0990377	16.6589
C4A	7.10778e-24	2.4543e-23	1.52175	4673.2	0.151038	10.0753
C4B	9.45636e-25	3.36568e-24	1.50391	4449.11	0.146413	10.2717
C4orf45	1.60555e-10	3.07543e-10	1.15744	4.01501	0.180991	6.39499
C4orf47	3.60516e-121	3.38116e-119	2.66462	368.335	0.113837	23.4073
C4orf50	2.92433e-42	2.03551e-41	2.38914	26.745	0.175376	13.623
C4orf51	3.16103e-11	6.2767e-11	1.39503	7.64519	0.210131	6.63887
C5	4.59252e-36	2.52518e-35	-1.24168	351.078	0.0990286	-12.5386
C5AR1	9.92837e-44	7.30381e-43	1.5094	1435.6	0.108842	13.8678
C5orf46	1.32476e-126	1.48953e-124	6.42019	884.769	0.268234	23.935
C5orf58	2.01843e-59	2.52483e-58	2.53839	22.9853	0.156149	16.2562
C5orf66	1.33568e-30	5.97058e-30	1.40478	21.598	0.122166	11.4989
C5orf67	7.16164e-50	6.61633e-49	-2.96382	21.7187	0.19961	-14.8481
C6	5.89017e-12	1.20913e-11	1.53547	677.47	0.223104	6.88228
C6orf132	1.10996e-20	3.3565e-20	-1.48899	500.737	0.159677	-9.32499
C6orf141	1.29116e-18	3.56457e-18	2.05229	75.1739	0.233043	8.8065
C6orf163	7.80598e-21	2.3776e-20	1.15386	44.7223	0.123246	9.36225
C6orf223	1.72875e-127	2.03632e-125	3.66662	2909.53	0.15265	24.0198
C6orf52	3.41535e-91	1.22661e-89	-1.82503	27.4559	0.0901162	-20.2519
C7orf61	4.48567e-28	1.82086e-27	2.00202	10.6127	0.182242	10.9855
C8G	1.41342e-19	4.07075e-19	1.63216	57.2862	0.180324	9.05125
C9orf131	1.31945e-11	2.66679e-11	1.41287	5.69484	0.208804	6.76649
C9orf139	1.16361e-63	1.70064e-62	2.33224	52.2675	0.138462	16.8439
C9orf152	1.18296e-17	3.13591e-17	-1.81633	12.1095	0.212323	-8.55458
C9orf153	4.59535e-46	3.69364e-45	1.84545	14.3292	0.129521	14.2483
C9orf24	8.10734e-09	1.43375e-08	-1.02519	57.2595	0.177792	-5.76621
C9orf50	2.15174e-16	5.41189e-16	1.25367	43.5756	0.152639	8.21331
C9orf92	1.91416e-10	3.65489e-10	1.20602	7.42921	0.189386	6.36807
CA1	3.7794e-19	1.06935e-18	2.53579	36.8784	0.283542	8.94324
CA15P1	8.07205e-41	5.31396e-40	2.35768	8.37228	0.176229	13.3785
CA2	2.70859e-33	1.34708e-32	-1.54257	7830.69	0.128307	-12.0224
CA4	2.20569e-09	4.00665e-09	-1.4559	656.545	0.243385	-5.98189
CA9	4.97913e-213	4.284e-210	6.17336	10628.4	0.198178	31.1506
CAB39L	2.18664e-81	5.68613e-80	-1.73801	1048.18	0.0909594	-19.1075
CABP1	1.94679e-11	3.90166e-11	1.10293	697.885	0.164372	6.70996
CABP7	3.20225e-22	1.03157e-21	1.59864	8.60253	0.164912	9.69385
CABYR	1.95273e-42	1.36933e-41	1.55917	63.371	0.114205	13.6524
CACNA1A	2.7911e-30	1.22849e-29	1.45437	127.08	0.127184	11.4351
CACNA1C	4.50665e-21	1.38632e-20	1.05758	1013.69	0.112268	9.4201
CACNA1C-AS1	7.04463e-30	3.05447e-29	1.80092	11.668	0.158608	11.3545
CACNA1C-AS2	5.37019e-25	1.92939e-24	1.47542	6.05268	0.142882	10.3261
CACNA1F	6.36344e-46	5.09204e-45	2.35862	108.454	0.165802	14.2255
CACNA1I	3.56796e-14	8.08964e-14	1.75957	22.9201	0.232261	7.57585
CACNA2D2	1.85174e-103	1.07146e-101	-2.24648	151.411	0.104011	-21.5986
CACNA2D3	5.26287e-63	7.50253e-62	-2.09426	152.87	0.124998	-16.7544
CACNA2D4	7.80332e-58	9.35311e-57	2.10814	390.956	0.131506	16.0307
CACNB1	3.3135e-34	1.70535e-33	1.40333	240.905	0.115076	12.1948
CACNB4	4.61143e-14	1.04125e-13	-1.3399	144.29	0.177647	-7.54247
CACNG8	8.55953e-59	1.05012e-57	2.42207	50.8221	0.149811	16.1674
CACTIN-AS1	9.32324e-29	3.88743e-28	1.41513	13.5582	0.127185	11.1265
CADM1	4.52267e-35	2.39494e-34	-1.44348	2853.26	0.116825	-12.356
CADM3	1.93345e-45	1.51649e-44	3.51994	511.145	0.248802	14.1476
CADM3-AS1	2.37066e-26	8.99749e-26	1.9822	38.4897	0.186624	10.6214
CADM4	2.40335e-21	7.48268e-21	-1.69708	882.732	0.178906	-9.48588
CADPS2	1.35387e-115	1.11632e-113	-1.68506	2579.83	0.0737335	-22.8533
CALB2	3.77374e-41	2.51952e-40	2.67447	32.8205	0.199068	13.4349
CALCR	8.84371e-11	1.71526e-10	1.29508	360.349	0.199689	6.4855
CALCRL	1.37831e-25	5.08109e-25	1.03569	6679.61	0.0990541	10.4558
CALHM2	3.08078e-42	2.14215e-41	1.11693	1028.2	0.082012	13.6192
CALM2P2	9.87681e-36	5.37399e-35	1.52411	31.2022	0.122146	12.4777
CALML3-AS1	4.7212e-24	1.63909e-23	-2.2624	30.5289	0.223659	-10.1154
CALML6	2.15669e-12	4.51771e-12	1.49537	8.94183	0.212896	7.02396
CAMK1D	1.27383e-96	5.66468e-95	1.42469	1620.6	0.0683023	20.8586
CAMK2N2	1.1904e-39	7.49262e-39	2.19523	55.5662	0.166596	13.177
CAMKK1	5.83088e-96	2.50842e-94	1.60393	869.185	0.0771651	20.7857
CAMP	8.32394e-07	1.33965e-06	1.04018	7.63848	0.211091	4.92762
CAND2	5.38728e-57	6.30076e-56	-1.88758	193.763	0.11864	-15.9102
CAPN11	3.41475e-75	7.2739e-74	3.02703	119.043	0.164977	18.3482
CAPN12	1.24368e-57	1.48349e-56	2.55284	1183.35	0.159535	16.0017
CAPN15	9.42147e-68	1.59625e-66	1.39895	2551.02	0.0804348	17.3924
CAPN3	6.09361e-15	1.43112e-14	1.18964	343.457	0.152479	7.80199
CAPN5	3.57588e-35	1.90326e-34	-1.06148	1889.92	0.0857771	-12.3748
CAPS	1.33065e-36	7.46377e-36	-2.06644	500.774	0.163531	-12.6364
CARD11	1.61018e-47	1.36637e-46	2.29011	915.958	0.158152	14.4805
CARD14	7.33095e-43	5.20718e-42	2.52953	164.948	0.184319	13.7236
CARD16	3.0126e-101	1.58133e-99	2.04944	553.126	0.0959384	21.3621
CARD17	1.03637e-40	6.79997e-40	3.1773	5.6219	0.237823	13.3599
CARD9	2.89823e-45	2.25977e-44	1.64628	255.808	0.1166	14.1191
CASC11	8.61076e-52	8.47331e-51	2.51849	7.52352	0.166329	15.1416
CASC19	3.41362e-36	1.88588e-35	2.06635	96.8325	0.164492	12.5621
CASC2	9.90759e-45	7.59045e-44	-1.1342	264.006	0.0808284	-14.0322
CASK-AS1	2.31672e-23	7.82616e-23	2.1128	3.53959	0.212162	9.95844
CASP1	2.42029e-105	1.50142e-103	1.84823	1599.82	0.0847886	21.7981
CASP12	1.89748e-20	5.67894e-20	1.30001	64.8129	0.140269	9.26796
CASP1P2	3.13016e-38	1.86687e-37	3.01341	7.56196	0.233093	12.928
CASP4	3.04227e-92	1.15159e-90	1.35045	3200.05	0.0662937	20.3707
CASP5	3.57277e-77	8.21156e-76	2.91546	23.7527	0.156793	18.5943
CASQ1	8.75083e-16	2.13896e-15	1.07452	16.551	0.133593	8.04322
CASS4	7.18835e-38	4.23238e-37	1.39726	276.864	0.108619	12.8639
CASZ1	1.84714e-85	5.55519e-84	-1.98906	357.47	0.10153	-19.5909
CAT	1.22311e-48	1.08636e-47	-1.3205	11187	0.090096	-14.6566
CATIP-AS2	9.41112e-20	2.73234e-19	-1.61737	12.3464	0.17782	-9.09555
CATSPER1	6.56848e-61	8.70038e-60	2.13997	35.2734	0.129973	16.4648
CATSPER2	1.49113e-24	5.27587e-24	1.29323	178.23	0.126444	10.2276
CATSPER3	5.88045e-30	2.55698e-29	1.15411	55.3362	0.101503	11.3703
CATSPERB	2.47126e-12	5.16026e-12	1.05665	34.1788	0.150844	7.00492
CATSPERG	2.94655e-23	9.90306e-23	1.02509	150.249	0.103185	9.9345
CAV1	1.26338e-151	2.87368e-149	2.36427	13979.2	0.0901417	26.2283
CAV2	8.70919e-191	3.82992e-188	2.11332	8526.27	0.0717293	29.4625
CBFA2T3	4.02647e-30	1.76088e-29	1.19499	199.881	0.104794	11.4033
CBLC	2.97069e-16	7.41886e-16	-1.95637	129.945	0.239325	-8.17451
CBLN1	2.90854e-24	1.01799e-23	2.21968	55.7131	0.218414	10.1627
CBLN3	5.50086e-62	7.54376e-61	1.76643	433.897	0.10632	16.6142
CBLN4	1.99178e-35	1.07078e-34	2.24655	248.554	0.180856	12.4217
CBR3	7.23223e-25	2.58804e-24	1.27913	57.4544	0.124218	10.2975
CBY3	2.06656e-13	4.54794e-13	1.25244	7.37165	0.170529	7.34442
CC2D2B	5.68201e-43	4.05194e-42	1.8601	71.5884	0.135358	13.7421
CCDC102B	3.39652e-66	5.48684e-65	1.61981	737.635	0.094253	17.1857
CCDC113	1.71965e-17	4.52347e-17	-1.1949	261.916	0.140389	-8.51132
CCDC116	2.69909e-31	1.23926e-30	1.63835	15.3694	0.140798	11.6362
CCDC127	1.07848e-97	4.96329e-96	1.17786	2353.62	0.0561517	20.9764
CCDC13	1.50897e-18	4.15488e-18	-1.10406	14.4921	0.125618	-8.789
CCDC13-AS1	6.39191e-31	2.89251e-30	-1.70294	17.3559	0.147283	-11.5624
CCDC14	3.29855e-42	2.28955e-41	1.27575	1940.29	0.0937079	13.6142
CCDC141	6.95499e-61	9.20617e-60	2.23925	113.553	0.136031	16.4613
CCDC142	5.73894e-67	9.49564e-66	1.29894	495.107	0.0751329	17.2885
CCDC144A	5.26129e-07	8.54597e-07	1.19157	59.0809	0.237529	5.01653
CCDC144B	3.23939e-16	8.07461e-16	1.43368	88.2523	0.175608	8.16406
CCDC144CP	2.82537e-16	7.06664e-16	1.52718	10.4648	0.186684	8.18056
CCDC144NL-AS1	3.33978e-17	8.6836e-17	1.26458	99.1101	0.149938	8.43402
CCDC146	2.03571e-29	8.68578e-29	2.16861	4111.25	0.192571	11.2614
CCDC150	6.95502e-18	1.86141e-17	1.28238	381.895	0.148843	8.61564
CCDC154	8.66815e-29	3.62345e-28	1.96695	49.8305	0.176678	11.133
CCDC160	7.85173e-42	5.38758e-41	-2.59529	139.618	0.191525	-13.5507
CCDC168	3.88661e-26	1.46332e-25	1.63237	17.3486	0.15436	10.5751
CCDC17	3.54918e-20	1.05032e-19	1.24604	71.7083	0.135426	9.20091
CCDC178	2.5367e-23	8.55173e-23	-1.54187	109.751	0.15497	-9.94942
CCDC18	1.07952e-45	8.57244e-45	1.44115	165.569	0.101572	14.1885
CCDC180	1.41994e-26	5.43191e-26	1.48186	89.4974	0.138892	10.6691
CCDC181	5.31631e-54	5.60493e-53	-3.37928	106.829	0.218405	-15.4725
CCDC186	5.01904e-94	2.01056e-92	-1.34081	1741.07	0.0651804	-20.5707
CCDC26	1.68349e-33	8.43407e-33	2.10273	18.3943	0.174332	12.0617
CCDC27	1.57242e-12	3.31591e-12	1.12153	8.76946	0.158678	7.06795
CCDC57	4.05246e-27	1.58299e-26	1.13375	1282.08	0.105123	10.785
CCDC60	1.03134e-21	3.26389e-21	1.81638	10.2282	0.189726	9.57371
CCDC68	1.66086e-18	4.5661e-18	1.0975	468.034	0.125026	8.77822
CCDC7	1.18698e-38	7.17228e-38	1.20913	187.556	0.0929938	13.0023
CCDC73	2.3804e-39	1.48271e-38	1.81831	27.2928	0.138542	13.1246
CCDC74A	6.54954e-43	4.66051e-42	1.64554	652.688	0.119834	13.7318
CCDC74B	2.65519e-22	8.56594e-22	1.34452	273.988	0.138425	9.71296
CCDC78	4.22294e-28	1.71773e-27	2.05299	116.551	0.186789	10.991
CCDC8	7.75804e-10	1.44073e-09	-1.33983	1106.4	0.217866	-6.1498
CCDC81	9.72309e-33	4.74267e-32	1.42716	53.7573	0.119764	11.9164
CCDC85A	5.55361e-17	1.43062e-16	1.07232	112.536	0.128048	8.37434
CCDC85B	4.31858e-30	1.88654e-29	1.41044	1071.72	0.123754	11.3972
CCDC88A	1.10134e-70	2.04067e-69	1.15914	2351.22	0.0652115	17.7751
CCDC88B	2.75697e-72	5.34356e-71	2.58617	1015.7	0.14383	17.9808
CCER2	1.16187e-36	6.53747e-36	2.28158	25.9604	0.180405	12.647
CCIN	4.10764e-13	8.91197e-13	1.21768	9.70495	0.167911	7.25197
CCL17	1.71664e-13	3.79305e-13	1.18612	33.6561	0.160957	7.36919
CCL18	7.20856e-124	7.50791e-122	6.36062	842.61	0.268712	23.6708
CCL20	4.75473e-29	2.00408e-28	2.65828	1246.13	0.237636	11.1864
CCL22	3.49974e-17	9.08877e-17	1.26799	103.885	0.15044	8.42855
CCL23	1.5582e-14	3.59761e-14	-1.39414	24.1856	0.181466	-7.68266
CCL28	1.48936e-36	8.33512e-36	1.64735	1658.11	0.130457	12.6275
CCL3	9.22854e-30	3.98394e-29	1.73945	80.6364	0.153515	11.3309
CCL3L3	7.64935e-23	2.52204e-22	1.78921	177.737	0.181849	9.83897
CCL4	1.49042e-72	2.9173e-71	2.67411	843.305	0.148439	18.0148
CCL4L2	4.39626e-52	4.36954e-51	2.64852	434.594	0.174409	15.1857
CCL5	1.32998e-104	8.02405e-103	3.62746	3982.87	0.167011	21.7199
CCM2	1.57272e-78	3.74969e-77	1.27133	2890.47	0.0677643	18.761
CCNA2	2.40607e-58	2.92109e-57	1.99075	289.769	0.123621	16.1036
CCNB1	3.30853e-27	1.29674e-26	1.07672	670.387	0.0996631	10.8036
CCNB2	2.08632e-54	2.22807e-53	1.89721	273.801	0.122143	15.5326
CCND1	4.60905e-138	6.96249e-136	2.36411	34595.5	0.0945216	25.0113
CCND2	5.74845e-45	4.44186e-44	1.36772	3730.02	0.0972033	14.0707
CCND2-AS1	5.86037e-12	1.20327e-11	1.19286	21.0225	0.173305	6.883
CCNE2	7.28381e-76	1.58744e-74	1.52634	73.7109	0.0828095	18.4319
CCNF	1.62771e-40	1.05922e-39	1.18254	239.544	0.0887376	13.3263
CCNI2	8.50861e-81	2.16423e-79	-3.13638	53.8469	0.164757	-19.0365
CCNL2	2.9004e-40	1.8708e-39	1.73982	5358.63	0.13098	13.2831
CCNYL2	5.91889e-62	8.11142e-61	3.14753	112.208	0.189499	16.6098
CCR1	6.37985e-27	2.47648e-26	1.26575	920.912	0.117819	10.7432
CCR10	8.40208e-38	4.93379e-37	1.55362	54.7562	0.120887	12.8518
CCR2	5.2412e-30	2.28203e-29	1.49938	518.794	0.131752	11.3803
CCR3	1.47862e-14	3.41788e-14	1.25914	9.14346	0.163751	7.68937
CCR4	9.39871e-32	4.38658e-31	1.59318	161.099	0.13587	11.7258
CCR5	2.94994e-84	8.4359e-83	2.89971	1071.96	0.14909	19.4494
CCR6	1.58836e-23	5.39978e-23	2.14177	12.5246	0.214265	9.9959
CCR7	1.80029e-35	9.69151e-35	1.88878	214.485	0.151956	12.4298
CCR8	2.30206e-51	2.22765e-50	2.94144	18.8434	0.195097	15.0768
CCR9	7.47879e-16	1.83279e-15	-1.50812	12.9548	0.187055	-8.06244
CCRL2	5.87226e-57	6.85987e-56	1.55748	366.229	0.0979257	15.9048
CCSER1	3.81442e-42	2.63929e-41	-2.71159	188.55	0.19933	-13.6036
CCT6P1	1.08839e-36	6.13096e-36	1.01448	173.979	0.0801825	12.6522
CCT6P3	4.63077e-25	1.66767e-24	1.00761	160.813	0.0974446	10.3403
CD101	7.80647e-51	7.42703e-50	1.61056	111.212	0.1074	14.9959
CD109	1.48157e-28	6.13366e-28	1.1477	4921.72	0.103535	11.0851
CD14	3.64539e-62	5.03058e-61	1.91541	6156.17	0.115117	16.6389
CD160	1.81378e-76	4.06028e-75	1.98841	63.0614	0.107441	18.507
CD163	3.51502e-28	1.43568e-27	1.85111	4830.71	0.168168	11.0075
CD163L1	5.53118e-33	2.71942e-32	1.69614	385.174	0.141778	11.9633
CD180	2.2387e-58	2.71956e-57	2.2476	406.686	0.139533	16.1081
CD19	1.48418e-11	2.99057e-11	1.26573	38.8223	0.187531	6.74944
CD1A	7.37827e-31	3.33049e-30	2.61478	21.7119	0.226387	11.55
CD1D	3.33204e-126	3.68367e-124	2.38856	487.359	0.0999546	23.8965
CD2	4.52368e-83	1.24505e-81	3.1263	1263.61	0.16191	19.3089
CD200	4.21716e-100	2.11274e-98	1.79156	2201.35	0.0843547	21.2384
CD200R1	4.20111e-63	6.01997e-62	2.44199	215.321	0.145636	16.7678
CD207	4.41268e-16	1.09276e-15	1.44353	73.4	0.177629	8.12666
CD209	8.7761e-16	2.14487e-15	1.10067	264.288	0.13685	8.04287
CD22	2.42664e-23	8.18908e-23	1.45454	260.102	0.146128	9.95383
CD244	2.33167e-84	6.69686e-83	2.42446	154.683	0.124578	19.4614
CD247	8.13301e-86	2.47988e-84	2.66445	625.197	0.135715	19.6327
CD248	4.9261e-51	4.71842e-50	1.97672	3978.05	0.131549	15.0265
CD27	1.82898e-72	3.57646e-71	3.35433	266.75	0.186315	18.0035
CD276	6.69668e-91	2.37067e-89	1.35492	4031.29	0.067013	20.2187
CD28	2.9999e-37	1.72523e-36	1.58913	274.274	0.124608	12.753
CD300A	1.75549e-126	1.95165e-124	3.08611	1190.7	0.129	23.9232
CD300C	4.87821e-92	1.82486e-90	2.44058	166.577	0.119945	20.3476
CD300E	2.86596e-22	9.23689e-22	1.26647	245.774	0.130495	9.70517
CD300LB	2.17105e-55	2.39883e-54	1.91536	111.491	0.122176	15.6771
CD300LF	3.05829e-140	4.88068e-138	3.13156	285.883	0.124215	25.2107
CD33	9.68791e-56	1.08374e-54	1.81785	341.343	0.115578	15.7282
CD36	5.33956e-66	8.58363e-65	2.26485	8127.56	0.131988	17.1595
CD37	1.78171e-73	3.57953e-72	2.27051	1400.56	0.125221	18.132
CD38	1.37116e-48	1.21513e-47	2.23793	474.636	0.152772	14.6488
CD3D	1.01577e-66	1.664e-65	2.92245	570.336	0.169363	17.2556
CD3E	3.18166e-59	3.9549e-58	2.70253	1619.58	0.166532	16.2283
CD3G	6.2408e-73	1.23007e-71	2.75019	401.764	0.152256	18.0629
CD4	3.63416e-95	1.52043e-93	1.9658	5383.31	0.0949768	20.6977
CD40	2.44965e-146	4.70641e-144	1.95218	2921.12	0.0757814	25.7606
CD40LG	2.83489e-38	1.69434e-37	1.69565	99.8813	0.131085	12.9356
CD44	2.70693e-25	9.83429e-25	1.50924	9409.29	0.145236	10.3916
CD48	1.68295e-55	1.86786e-54	2.0729	477.701	0.132089	15.6932
CD5	1.70937e-56	1.96438e-55	2.26963	448.802	0.143305	15.8377
CD52	6.05617e-58	7.28544e-57	2.28659	962.038	0.142498	16.0464
CD53	3.21545e-78	7.5841e-77	1.97817	3474.45	0.105655	18.723
CD5L	6.87172e-88	2.24027e-86	5.52356	139.762	0.277933	19.8737
CD6	4.91176e-70	8.94193e-69	2.50155	606.288	0.141402	17.6911
CD63	5.57272e-53	5.68153e-52	1.04178	44446.5	0.0679986	15.3206
CD69	2.69338e-27	1.05921e-26	1.33603	488.762	0.123449	10.8225
CD7	1.78669e-47	1.51485e-46	2.52199	449.187	0.174251	14.4733
CD70	5.50342e-142	9.3083e-140	5.60942	2851.5	0.22111	25.3693
CD72	5.00401e-99	2.40935e-97	2.98402	386.282	0.141276	21.1219
CD74	3.17283e-76	6.99968e-75	1.91395	232859	0.103586	18.4768
CD79A	9.65953e-14	2.15602e-13	1.63943	285.676	0.220192	7.44548
CD79B	8.99359e-14	2.0101e-13	1.12995	191.7	0.151572	7.4549
CD80	1.67298e-71	3.18027e-70	2.54022	50.5918	0.142066	17.8805
CD81-AS1	2.43695e-32	1.1671e-31	1.07991	18.2621	0.0912123	11.8396
CD82	1.91127e-24	6.73711e-24	-1.39313	2228.52	0.136534	-10.2036
CD84	1.35027e-85	4.07947e-84	2.8898	1729.03	0.147387	19.6069
CD86	5.07297e-103	2.89733e-101	2.32708	934.778	0.107975	21.552
CD8A	4.19452e-100	2.10674e-98	3.88407	2004.61	0.182877	21.2387
CD8B	2.09246e-91	7.59774e-90	3.66199	392.696	0.180607	20.2761
CD93	1.78358e-33	8.9242e-33	1.15479	15364.9	0.0957781	12.0569
CD96	2.39716e-68	4.16117e-67	2.58645	647.298	0.148045	17.4707
CD99	2.14653e-63	3.10283e-62	1.40844	4781.49	0.0837979	16.8076
CD99P1	4.8166e-64	7.14511e-63	1.51597	161.906	0.0897239	16.896
CDC20	1.38741e-45	1.09646e-44	2.06386	330.334	0.145641	14.1709
CDC20B	5.60038e-07	9.08559e-07	-1.19754	35.0559	0.239292	-5.00451
CDC25C	1.86077e-77	4.32191e-76	2.85659	71.2642	0.153339	18.6293
CDC42P5	3.65686e-15	8.68423e-15	1.63553	4.32907	0.207919	7.86616
CDC45	2.6407e-123	2.7076e-121	3.00427	138.922	0.127214	23.616
CDC6	4.42791e-63	6.33579e-62	2.08232	278.739	0.124209	16.7646
CDCA2	1.33222e-278	4.39389e-275	4.82003	1119.09	0.135144	35.666
CDCA3	1.72915e-42	1.21557e-41	1.84782	200.607	0.13526	13.6613
CDCA4P1	1.4988e-12	3.16608e-12	1.21859	5.20989	0.172249	7.0746
CDCA5	7.08227e-52	6.99356e-51	1.74085	282.49	0.114874	15.1544
CDCA7	8.97613e-51	8.51936e-50	2.11819	210.665	0.141338	14.9867
CDCA7L	2.8124e-75	6.02321e-74	1.88268	921.465	0.10255	18.3587
CDCA8	1.1478e-45	9.10371e-45	1.62912	232.994	0.114854	14.1842
CDH1	6.52384e-25	2.33835e-24	-1.51626	7087.46	0.147104	-10.3074
CDH13	8.13716e-42	5.57956e-41	1.58726	2528.69	0.117158	13.548
CDH15	5.04186e-10	9.43662e-10	1.42925	28.6931	0.229864	6.2178
CDH16	4.78909e-46	3.84624e-45	-2.54596	20680.7	0.178722	-14.2454
CDH2	9.47421e-37	5.35213e-36	1.29035	4856.15	0.101899	12.6631
CDH23	3.17269e-52	3.17093e-51	2.43092	498.635	0.159854	15.2071
CDH24	1.4946e-40	9.73878e-40	1.17025	440.397	0.0877732	13.3327
CDH26	3.8019e-64	5.66961e-63	1.6928	54.4586	0.100107	16.9099
CDH4	9.53275e-104	5.58117e-102	4.33676	1537.85	0.200504	21.6292
CDH5	2.16115e-48	1.89738e-47	1.36563	8925.43	0.0934221	14.6179
CDH6	5.26993e-48	4.56197e-47	1.95575	16624.7	0.134351	14.557
CDH8	1.06803e-122	1.06743e-120	3.64482	116.871	0.154724	23.5568
CDHR1	7.05147e-81	1.80286e-79	4.39152	1505.61	0.230571	19.0463
CDHR3	5.21605e-52	5.16877e-51	1.59635	522.049	0.105199	15.1745
CDHR4	2.2183e-17	5.81121e-17	2.22098	13.1972	0.261854	8.48175
CDHR5	5.09073e-10	9.52359e-10	1.16981	9571.89	0.188185	6.21628
CDK10	7.09613e-31	3.20752e-30	1.05081	3986.62	0.0909526	11.5534
CDK18	1.13865e-130	1.43521e-128	2.49754	16720.3	0.102685	24.3223
CDK5R1	3.12962e-51	3.0196e-50	1.21854	206.294	0.0809312	15.0565
CDKL1	3.08024e-66	4.98812e-65	-1.53512	822.673	0.0892959	-17.1914
CDKL2	1.36307e-45	1.07852e-44	-1.5353	569.166	0.108332	-14.1721
CDKN1C	3.76852e-34	1.93551e-33	-1.47231	1703.84	0.120837	-12.1843
CDKN2A	1.20941e-215	1.08787e-212	5.39356	342.628	0.172082	31.3431
CDKN2B	3.85053e-88	1.25947e-86	1.79998	708.29	0.0904386	19.9028
CDKN2B-AS1	1.82347e-195	9.49598e-193	4.44789	71.2659	0.14913	29.8255
CDKN2C	3.61832e-94	1.45534e-92	1.68588	1324.77	0.0818922	20.5866
CDKN3	2.38462e-53	2.4565e-52	1.97165	142.343	0.128232	15.3756
CDO1	1.52054e-23	5.17455e-23	-1.93395	76.0599	0.193391	-10.0002
CDON	4.88416e-81	1.25686e-79	2.25438	1158	0.118244	19.0655
CDRT1	9.98778e-18	2.65763e-17	1.46346	13.6445	0.170684	8.57408
CDRT15P1	3.69101e-18	1.00002e-17	1.17009	10.909	0.13468	8.68793
CDS1	2.57059e-37	1.48264e-36	-1.48814	1646.99	0.11658	-12.765
CDT1	1.92282e-86	5.94542e-85	2.43272	312.067	0.123452	19.7058
CEACAM1	2.22235e-24	7.81556e-24	-1.12544	1326.95	0.110458	-10.1889
CEACAM21	2.6285e-71	4.94913e-70	2.01323	118.132	0.112752	17.8553
CEACAM22P	2.92757e-29	1.24241e-28	2.56732	9.76142	0.228627	11.2293
CEACAM3	2.04092e-22	6.6231e-22	1.49836	13.8055	0.15384	9.73973
CEACAM4	1.28524e-37	7.51362e-37	1.96373	39.1717	0.15319	12.8189
CEBPA	8.16508e-32	3.82164e-31	1.55039	273.047	0.132086	11.7377
CEBPB	6.35646e-30	2.75851e-29	1.50345	2578.34	0.132306	11.3635
CEBPE	1.87546e-29	8.01587e-29	1.56842	6.35702	0.139185	11.2686
CECR2	1.72853e-12	3.63776e-12	-1.39237	88.2765	0.197365	-7.0548
CECR7	1.43282e-12	3.02961e-12	-1.40182	81.8792	0.197973	-7.08084
CELF2	4.28149e-37	2.44733e-36	1.12985	2014.23	0.0887883	12.7252
CELF2-AS1	6.50765e-44	4.82141e-43	2.75103	18.703	0.197943	13.8981
CELF4	1.14832e-14	2.66933e-14	1.15864	76.3291	0.150051	7.72165
CELF5	3.48405e-16	8.67244e-16	1.96935	68.4809	0.241482	8.15527
CELSR3	6.10783e-26	2.28268e-25	1.53221	145.827	0.145472	10.5327
CENPA	3.38021e-52	3.37492e-51	2.4089	70.9109	0.158449	15.203
CENPE	8.49456e-49	7.57202e-48	1.79899	207.854	0.122536	14.6813
CENPF	2.04714e-49	1.86428e-48	2.064	734.364	0.139672	14.7775
CENPH	8.69528e-85	2.5492e-83	1.50959	243.934	0.0773675	19.5119
CENPI	4.56273e-57	5.35221e-56	1.76624	83.1014	0.110941	15.9206
CENPK	2.94618e-82	7.8574e-81	2.08297	151.528	0.108421	19.2118
CENPM	1.31816e-68	2.30027e-67	2.2907	166.919	0.130862	17.5047
CENPT	5.99637e-38	3.54215e-37	1.2983	1249.43	0.100816	12.8779
CENPU	1.10505e-100	5.65061e-99	1.99974	346.769	0.0938788	21.3013
CENPUP2	1.03344e-27	4.13061e-27	2.60331	4.94008	0.238619	10.9099
CENPW	2.75651e-27	1.08339e-26	1.10923	119.541	0.102513	10.8204
CEP164P1	1.56424e-30	6.97022e-30	2.21788	13.0823	0.193106	11.4853
CEP170	1.41388e-62	1.98999e-61	1.0753	1508.72	0.0644064	16.6955
CEP250	3.76672e-57	4.43425e-56	1.0505	2389.21	0.0659344	15.9326
CEP295NL	1.44055e-08	2.52185e-08	1.01825	5.57395	0.179632	5.6685
CEP55	2.36803e-79	5.77817e-78	2.69878	285.914	0.143084	18.8614
CEP95	2.39957e-39	1.49418e-38	1.00445	1535.4	0.0765356	13.124
CERKL	2.44407e-17	6.38998e-17	-1.48516	162	0.175334	-8.47047
CERS1	2.86359e-12	5.9625e-12	1.572	21.5168	0.225077	6.98426
CERS3-AS1	1.01947e-68	1.79008e-67	3.10573	26.6953	0.177274	17.5194
CES3	1.22322e-25	4.51947e-25	1.90151	3557.63	0.181666	10.4671
CES4A	7.38906e-62	1.00843e-60	3.02516	1343.33	0.182277	16.5965
CETN4P	3.64761e-65	5.68367e-64	-1.93809	23.1863	0.113688	-17.0475
CETP	1.1388e-38	6.88954e-38	1.41255	616.907	0.108612	13.0055
CFAP126	3.08306e-31	1.41196e-30	-1.00076	517.081	0.0860882	-11.6248
CFAP221	3.50796e-31	1.60321e-30	-1.42118	595.105	0.122371	-11.6138
CFAP44	1.51359e-19	4.35546e-19	1.0815	331.685	0.119585	9.04377
CFAP46	1.34166e-09	2.46244e-09	-1.01052	134.422	0.166688	-6.06233
CFAP47	6.14526e-10	1.14574e-09	1.5718	66.4629	0.254063	6.18666
CFAP61	3.793e-36	2.09313e-35	-1.90755	26.5815	0.151951	-12.5537
CFAP74	6.45069e-191	2.9012e-188	4.11994	61.4407	0.139789	29.4727
CFD	6.98668e-19	1.95254e-18	1.41826	882.024	0.159802	8.87511
CFHR1	5.2795e-12	1.08501e-11	-1.82206	29.1007	0.264148	-6.89785
CFL1P5	1.86637e-16	4.70791e-16	1.14147	5.20943	0.13869	8.23037
CFLAR-AS1	3.39757e-61	4.54595e-60	2.44664	83.7898	0.148239	16.5046
CFP	5.47324e-23	1.8182e-22	1.49597	29.6609	0.151528	9.87259
CGN	3.58334e-31	1.63728e-30	-2.6111	1436.67	0.224863	-11.612
CGNL1	1.02365e-35	5.56511e-35	-2.22926	7786.21	0.1787	-12.4749
CGREF1	1.32785e-105	8.31544e-104	3.35119	1329.58	0.153544	21.8255
CH25H	2.11127e-18	5.77949e-18	-1.32259	120.905	0.151133	-8.75118
CHAC1	7.15572e-28	2.88107e-27	-2.01273	180.259	0.183923	-10.9433
CHDH	2.16585e-23	7.32273e-23	-1.3116	3351.6	0.131619	-9.96513
CHEK2	1.14342e-61	1.54981e-60	1.36482	358.571	0.0823659	16.5703
CHFR	1.00296e-83	2.81525e-82	1.25372	1314.52	0.0646695	19.3865
CHI3L2	4.70205e-39	2.88882e-38	2.61089	367.553	0.199717	13.0729
CHIAP3	1.47327e-11	2.9696e-11	1.22476	4.0971	0.181432	6.75051
CHIT1	9.385e-89	3.14779e-87	5.49315	834.681	0.275023	19.9734
CHMP4BP1	2.0077e-16	5.05732e-16	1.46787	17.7499	0.178537	8.22162
CHODL	1.879e-10	3.58846e-10	-1.67021	112.939	0.262162	-6.37092
CHRDL2	1.54854e-06	2.45564e-06	1.07766	128.111	0.224285	4.80487
CHRM4	1.20221e-12	2.55235e-12	1.07191	9.10452	0.150864	7.10512
CHRNA1	4.47951e-96	1.93972e-94	5.47043	58.5021	0.263022	20.7984
CHRNA5	1.30948e-15	3.17332e-15	1.18205	17.2458	0.147873	7.9937
CHRNA6	8.66167e-65	1.32667e-63	3.18568	31.2819	0.187428	16.9969
CHRND	6.815e-37	3.8709e-36	3.06062	8.7086	0.241205	12.6889
CHST1	1.01837e-23	3.48901e-23	1.57698	694.844	0.157072	10.0398
CHST11	8.92835e-103	5.03371e-101	1.94719	2377.38	0.0904584	21.5258
CHST13	3.47513e-42	2.40873e-41	2.12827	586.431	0.156371	13.6104
CHST14	7.03142e-63	9.99127e-62	1.0231	1990	0.0611273	16.7371
CHST15	2.19864e-60	2.84558e-59	1.84011	5349.95	0.11226	16.3915
CHST9	1.7812e-11	3.57559e-11	1.17971	1085.24	0.175476	6.72292
CHSY3	4.80253e-112	3.61358e-110	2.39801	285.494	0.106609	22.4935
CHTF18	3.69531e-41	2.46799e-40	1.60101	445.214	0.119154	13.4365
CIART	3.76953e-46	3.04594e-45	1.43523	553.194	0.100633	14.2621
CIB4	4.11305e-35	2.18154e-34	2.63048	61.0315	0.21276	12.3636
CICP14	4.90146e-32	2.31713e-31	1.40021	359.987	0.118855	11.7808
CIITA	3.5368e-48	3.08596e-47	1.58745	2560.96	0.108847	14.5843
CILP	6.35046e-12	1.30146e-11	-1.64109	104.88	0.238824	-6.87156
CILP2	7.7408e-18	2.06808e-17	2.09072	41.6758	0.243012	8.60337
CIRBP-AS1	1.38784e-31	6.43789e-31	1.05882	47.1694	0.0905531	11.6928
CITED4	1.21226e-21	3.82241e-21	1.17101	1168.49	0.122529	9.55699
CKAP2L	3.33114e-57	3.93083e-56	2.16599	144.361	0.135882	15.9402
CKM	3.018e-35	1.61023e-34	-2.60334	26.933	0.210142	-12.3885
CLASRP	4.27353e-41	2.84648e-40	1.31285	1605.15	0.0977862	13.4257
CLCN1	1.38712e-32	6.71962e-32	-1.90317	11.0705	0.160109	-11.8867
CLCN5	4.7614e-36	2.61732e-35	-1.46763	5583.6	0.117076	-12.5357
CLDN10	1.75385e-44	1.32672e-43	-2.47041	2039.57	0.176563	-13.9916
CLDN11	2.78236e-35	1.48691e-34	-2.53547	169.72	0.204557	-12.395
CLDN14	2.45303e-47	2.06478e-46	-3.17483	110.939	0.219689	-14.4515
CLDN4	1.95388e-19	5.59475e-19	-1.22183	6568.22	0.13552	-9.01583
CLDN9	7.85915e-19	2.1908e-18	-1.79325	32.6817	0.202353	-8.862
CLDND2	4.96995e-18	1.33901e-17	1.12787	48.337	0.130328	8.65406
CLEC12A	1.53285e-80	3.87402e-79	2.80161	224.666	0.14741	19.0056
CLEC12B	1.80857e-40	1.17459e-39	2.84569	10.3833	0.213666	13.3184
CLEC14A	7.53784e-47	6.23345e-46	1.4748	4538.93	0.102602	14.374
CLEC17A	1.74152e-27	6.89809e-27	1.99109	37.4131	0.183301	10.8624
CLEC18A	5.05233e-18	1.36065e-17	1.64993	764.649	0.190695	8.65218
CLEC18B	9.18624e-18	2.4478e-17	1.52101	1408.11	0.177197	8.58371
CLEC18C	8.52365e-11	1.65416e-10	1.35675	628.347	0.209019	6.49106
CLEC19A	6.80199e-50	6.29582e-49	3.44864	7.80607	0.232208	14.8515
CLEC1A	4.9805e-46	3.9951e-45	1.36551	505.025	0.0958745	14.2426
CLEC1B	2.11609e-59	2.64198e-58	2.83285	11.2863	0.174294	16.2533
CLEC2B	1.42173e-108	9.73516e-107	2.62166	955.424	0.118434	22.136
CLEC2D	1.85825e-70	3.42712e-69	2.47375	785.258	0.139399	17.7458
CLEC4A	2.30326e-16	5.78344e-16	1.21263	11.2152	0.147789	8.20514
CLEC4E	1.38941e-17	3.67138e-17	1.29262	281.513	0.151431	8.53601
CLEC4F	1.93271e-21	6.04781e-21	1.61339	46.4577	0.169677	9.50859
CLEC5A	6.09875e-52	6.03139e-51	2.17483	242.391	0.143418	15.1643
CLEC7A	1.6853e-61	2.26566e-60	2.13842	813.833	0.129234	16.5469
CLEC9A	3.78063e-30	1.65483e-29	1.57791	97.4488	0.138307	11.4088
CLECL1	3.936e-61	5.25216e-60	2.41509	51.061	0.146406	16.4958
CLGN	2.70568e-17	7.06275e-17	1.87947	157.745	0.222196	8.45862
CLIC1P1	4.68392e-13	1.01345e-12	1.22336	5.05288	0.169108	7.23417
CLIC3	5.87258e-32	2.76565e-31	1.77324	103.478	0.150714	11.7656
CLK1	4.61695e-33	2.27843e-32	1.23781	5246.41	0.103337	11.9783
CLK2	1.10705e-41	7.54389e-41	1.15372	2106.65	0.0853	13.5254
CLK4	1.86783e-73	3.74494e-72	1.61291	2120.79	0.0889665	18.1294
CLMN	7.58489e-46	6.05475e-45	-1.37552	3803.29	0.0967774	-14.2132
CLRN3	2.17594e-26	8.26641e-26	1.60683	2185.03	0.151169	10.6294
CLSPN	2.11554e-89	7.21801e-88	2.05319	180.916	0.102415	20.0477
CLVS1	4.63039e-13	1.0022e-12	1.23859	8.43454	0.171178	7.23573
CLVS2	4.25058e-47	3.54615e-46	3.63908	36.9524	0.252475	14.4136
CMTM3	1.29549e-64	1.96447e-63	1.6805	2510.87	0.0990087	16.9733
CMTM4	1.06299e-57	1.27103e-56	-1.99786	4500.63	0.124777	-16.0115
CNDP1	1.32007e-11	2.66751e-11	-1.24074	100.801	0.183368	-6.76642
CNIH2	6.59378e-51	6.2884e-50	1.94865	30.2719	0.129848	15.0071
CNKSR1	4.03073e-25	1.45454e-24	-2.62006	182.224	0.253058	-10.3536
CNN2P9	2.97629e-32	1.41957e-31	1.17247	12.2944	0.0991705	11.8228
CNNM2	3.03714e-57	3.59032e-56	-1.03689	1325.35	0.0650249	-15.946
CNP	2.53034e-120	2.33986e-118	-1.34849	5358.45	0.0578154	-23.324
CNR1	2.79116e-16	6.98372e-16	1.46708	133.33	0.179305	8.18202
CNTD1	5.40575e-20	1.58481e-19	-1.14133	53.1883	0.124659	-9.1556
CNTNAP1	1.1648e-43	8.55612e-43	1.62666	644.17	0.117395	13.8563
CNTNAP5	1.28647e-06	2.04826e-06	1.4546	102.065	0.300423	4.84183
COBL	1.97598e-21	6.18126e-21	-1.22656	1620.64	0.129026	-9.50628
COBLL1	3.5228e-100	1.77386e-98	-2.63696	5827.67	0.12411	-21.2469
COCH	1.97739e-06	3.11748e-06	-1.23458	54.5543	0.259599	-4.75572
COL10A1	1.54053e-06	2.44354e-06	1.20009	123.106	0.249711	4.8059
COL11A1	4.39728e-32	2.08576e-31	3.53864	313.245	0.30014	11.79
COL11A2	4.96598e-15	1.17046e-14	1.09421	107.003	0.139786	7.82777
COL14A1	1.43492e-11	2.89426e-11	-1.24587	4009.88	0.184455	-6.75434
COL15A1	2.00366e-36	1.11503e-35	1.57997	7552.51	0.125353	12.6041
COL17A1	5.57665e-07	9.04783e-07	1.14529	88.7538	0.228815	5.00533
COL18A1-AS1	2.92956e-21	9.08242e-21	-2.1848	53.4531	0.230824	-9.46522
COL18A1-AS2	2.33188e-11	4.65788e-11	1.28322	3.94429	0.191996	6.68357
COL19A1	6.18966e-07	1.00235e-06	-1.09355	81.3342	0.21936	-4.9852
COL1A1	1.17683e-45	9.33024e-45	2.85976	55026.5	0.201641	14.1824
COL1A2	2.69339e-33	1.3402e-32	1.92064	47314.7	0.159748	12.0229
COL21A1	5.84984e-63	8.32824e-62	2.38503	708.722	0.142406	16.7481
COL23A1	0	0	5.40339	10917.1	0.143119	37.7547
COL27A1	5.78959e-44	4.3023e-43	1.72558	4284.88	0.124085	13.9064
COL3A1	6.08702e-23	2.01803e-22	1.50501	39006.8	0.152608	9.86193
COL4A1	3.7131e-93	1.44076e-91	2.0298	72117.4	0.0991429	20.4735
COL4A2	2.98087e-66	4.83115e-65	1.68801	60762.6	0.0981782	17.1933
COL4A2-AS1	1.10059e-34	5.76027e-34	1.92223	15.2505	0.156479	12.2843
COL4A2-AS2	3.27163e-13	7.1302e-13	1.40128	5.45202	0.192411	7.28272
COL4A3	1.83749e-26	6.99271e-26	-1.77172	1437.17	0.166435	-10.6451
COL4A4	1.64e-48	1.44561e-47	-2.23473	2019.72	0.152681	-14.6366
COL4A5	1.54855e-36	8.65412e-36	-2.44687	909.075	0.19382	-12.6244
COL5A1	1.62891e-34	8.4716e-34	2.12449	6815.18	0.173392	12.2525
COL5A2	2.1543e-78	5.10555e-77	2.24837	6045.18	0.119949	18.7443
COL5A3	3.55384e-122	3.49886e-120	3.22004	2069.21	0.136989	23.5059
COL6A1	3.18644e-29	1.35053e-28	1.22587	16880.2	0.10924	11.2218
COL6A2	3.01419e-51	2.90965e-50	2.11664	25448.7	0.140556	15.059
COL6A3	5.42962e-18	1.46087e-17	1.55862	12150.9	0.180313	8.64396
COL8A1	4.21331e-67	7.01829e-66	2.14445	5894.17	0.123911	17.3063
COL9A2	2.17038e-35	1.16553e-34	-2.20977	520.826	0.177993	-12.4149
COL9A3	8.67023e-12	1.76663e-11	-1.23778	65.6797	0.181306	-6.82701
COLCA1	4.89212e-20	1.43657e-19	-1.83432	531.562	0.200114	-9.16637
COLGALT1	1.44254e-128	1.76213e-126	1.86484	7397.05	0.0773062	24.1228
CORIN	1.0915e-41	7.44049e-41	-1.59006	89.7293	0.117552	-13.5265
CORO1A	1.75204e-76	3.92652e-75	2.56382	3279.65	0.138519	18.5088
CORO1C	3.05413e-91	1.09887e-89	1.18164	9140.03	0.0583311	20.2574
CORO2B	2.0525e-30	9.09472e-30	-2.03896	408.549	0.177892	-11.4618
CORO6	7.71189e-21	2.34966e-20	1.68564	101.958	0.180022	9.36353
CORO7	7.85333e-55	8.51093e-54	1.54208	585.938	0.0988818	15.5952
COX4I2	1.58562e-86	4.91814e-85	3.06086	693.755	0.155251	19.7156
COX6B1P5	8.73336e-27	3.37284e-26	2.17559	3.81286	0.203057	10.7142
CP	2.10913e-109	1.48532e-107	4.54903	21622.1	0.204709	22.2219
CPA1	5.50045e-44	4.09051e-43	-2.46681	12.4331	0.17734	-13.9101
CPA3	1.84371e-19	5.28389e-19	1.48334	601.392	0.16441	9.02219
CPA4	1.15877e-16	2.94817e-16	2.66299	191.403	0.321335	8.28727
CPA6	5.84422e-83	1.5996e-81	2.69187	53.8316	0.139507	19.2956
CPAMD8	1.15868e-73	2.33732e-72	-2.97785	843.027	0.164018	-18.1556
CPB1	1.7488e-14	4.02923e-14	1.73591	37.175	0.226388	7.66787
CPE	2.19449e-13	4.82144e-13	1.07896	15683.2	0.14707	7.33638
CPEB3	2.05844e-81	5.35981e-80	-1.39886	662.733	0.073198	-19.1107
CPEB4	3.48319e-30	1.52835e-29	-1.03276	5446.12	0.0904671	-11.4159
CPHL1P	9.89693e-86	3.00384e-84	4.13837	28.2748	0.210897	19.6227
CPNE2	3.60573e-55	3.9422e-54	1.08485	3161.69	0.0693429	15.6448
CPNE5	1.26201e-46	1.03755e-45	1.90198	549.8	0.132651	14.3382
CPNE7	5.01871e-13	1.08447e-12	1.52082	192.586	0.2105	7.22479
CPT1C	2.56522e-22	8.28514e-22	1.00787	214.908	0.103729	9.71647
CPVL	3.01989e-26	1.14134e-25	-1.4533	4782.24	0.13712	-10.5988
CR1	3.96448e-23	1.32679e-22	-1.94271	298.761	0.196137	-9.90488
CRACR2A	1.4883e-93	5.86692e-92	2.29633	249.94	0.111918	20.518
CRACR2B	4.57832e-23	1.52603e-22	1.24872	749.361	0.126255	9.89048
CREB3L3	2.07006e-42	1.44802e-41	2.89025	1128.93	0.211768	13.6482
CREB5	8.46134e-59	1.03872e-57	1.62804	2302.78	0.100694	16.1681
CREG2	4.56636e-37	2.60639e-36	2.12123	170.934	0.166761	12.7202
CRHR2	3.58069e-17	9.28923e-17	1.42257	44.4786	0.168834	8.42587
CRIP3	2.57557e-14	5.88272e-14	1.18965	71.4971	0.156162	7.61804
CRLF2	5.71902e-32	2.69589e-31	2.50705	5.17408	0.213043	11.7678
CRLF3	3.22725e-99	1.57301e-97	1.13998	808.283	0.0539184	21.1426
CRNDE	1.58494e-50	1.49568e-49	1.66812	1253.27	0.111589	14.9488
CRNN	1.19895e-07	2.01187e-07	1.03926	4.15655	0.196321	5.29366
CROCCP3	1.47027e-35	7.94298e-35	1.48942	233.415	0.11967	12.446
CROT	7.5224e-102	4.06723e-100	-1.29585	1147.65	0.0604781	-21.4268
CRTAM	3.99929e-86	1.22701e-84	3.12932	156.59	0.159102	19.6687
CRYAB	2.9337e-16	7.32925e-16	1.12375	55990.5	0.137445	8.17602
CRYBA1	2.6281e-19	7.47555e-19	1.87143	3.99095	0.208323	8.98328
CRYBB1	1.58836e-46	1.301e-45	1.6907	27.0263	0.118047	14.3223
CRYBB2	9.05471e-34	4.57802e-33	1.87939	14.6622	0.15516	12.1126
CRYBB2P1	1.50732e-41	1.02047e-40	1.09992	626.92	0.0814592	13.5027
CRYGS	6.10946e-31	2.76659e-30	1.63602	149.149	0.141448	11.5663
CRYL1	1.3907e-27	5.53176e-27	-1.06092	9190.33	0.097485	-10.8829
CRYM	6.47699e-12	1.32671e-11	-1.17247	973.89	0.170696	-6.86874
CRYM-AS1	2.19443e-37	1.26901e-36	1.84521	19.2322	0.144413	12.7773
CRYZP1	8.60138e-19	2.39298e-18	1.36363	13.6011	0.154049	8.85194
CSAD	2.50375e-32	1.19765e-31	1.54111	922.616	0.130191	11.8373
CSAG1	2.71568e-42	1.89227e-41	3.3332	7.46122	0.244578	13.6284
CSDC2	1.96413e-06	3.09731e-06	-1.28534	823.891	0.270196	-4.75708
CSF1	1.82262e-45	1.43183e-44	1.15499	4128.24	0.0816146	14.1517
CSF1R	1.10987e-64	1.69077e-63	1.78818	6024.03	0.105296	16.9823
CSF2RA	2.25548e-76	5.02066e-75	2.05167	356.028	0.11093	18.4952
CSF2RB	1.16147e-60	1.52618e-59	1.51166	895.847	0.0920043	16.4303
CSF3R	1.83505e-76	4.10326e-75	2.50738	1078.56	0.135488	18.5064
CSK	2.78663e-82	7.44193e-81	1.09718	3175.47	0.0571012	19.2147
CSMD1	1.36527e-09	2.50462e-09	-1.35654	146.357	0.223869	-6.05952
CSMD2	2.61094e-20	7.76727e-20	1.16454	146.981	0.126116	9.23384
CSNK1E	3.48106e-68	5.99015e-67	1.39521	3330.03	0.0799575	17.4494
CSNK1G2-AS1	1.56844e-31	7.26542e-31	2.4691	4.8663	0.211352	11.6824
CSPG4	1.72816e-114	1.36794e-112	2.88337	7505	0.126787	22.7418
CSPG4P10	7.32294e-21	2.23322e-20	1.1227	63.0956	0.119832	9.36899
CSPG4P13	6.58534e-58	7.9076e-57	2.63385	81.4054	0.164193	16.0412
CSRNP3	2.3691e-45	1.85305e-44	-1.69277	363.743	0.119772	-14.1333
CST6	1.43444e-13	3.18052e-13	-1.79194	29.1123	0.24238	-7.3931
CST7	5.39016e-103	3.06511e-101	3.44323	876.083	0.159785	21.5492
CSTA	1.93542e-82	5.19675e-81	2.45331	201.142	0.127553	19.2336
CT45A11P	1.42411e-13	3.15903e-13	1.37196	2.53748	0.18555	7.39406
CTAGE3P	1.16893e-15	2.83793e-15	1.10065	9.39975	0.137449	8.00768
CTAGE7P	2.56479e-28	1.05235e-27	1.51655	25.0648	0.13742	11.0359
CTAGE9	1.91161e-52	1.9271e-51	2.66341	44.935	0.174762	15.2402
CTBP1-AS	2.17913e-47	1.83814e-46	1.86884	79.0423	0.129245	14.4596
CTDSPL	6.55642e-64	9.66804e-63	-1.21573	4001.96	0.0720312	-16.8778
CTF1	4.11056e-22	1.31859e-21	-1.17245	365.24	0.121267	-9.66832
CTH	4.13278e-88	1.34956e-86	-1.95184	277.162	0.0980864	-19.8992
CTHRC1	1.64807e-60	2.14564e-59	3.26654	1453.4	0.199069	16.409
CTLA4	3.00695e-64	4.49769e-63	3.14606	98.2888	0.185896	16.9237
CTNNAL1	1.019e-59	1.28767e-58	-1.44026	1648.9	0.0883698	-16.298
CTRC	5.38106e-15	1.26573e-14	1.76164	6.46512	0.22534	7.81767
CTSE	2.43541e-35	1.30467e-34	3.04192	208.998	0.245205	12.4056
CTSH	5.87868e-51	5.61996e-50	-1.24374	10152.8	0.0828343	-15.0147
CTSK	2.87131e-09	5.19191e-09	1.06242	1283.43	0.178895	5.93879
CTSL3P	1.87987e-63	2.72732e-62	3.10589	164.431	0.184704	16.8155
CTSS	3.6755e-92	1.38542e-90	2.06878	8763.13	0.101603	20.3614
CTSV	3.85133e-40	2.46807e-39	-3.07421	174.239	0.231808	-13.2619
CTSW	7.42783e-102	4.0271e-100	3.33408	783.674	0.155599	21.4274
CTSZ	1.41493e-61	1.90736e-60	1.42089	17976.8	0.0858158	16.5574
CX3CL1	6.48497e-41	4.28627e-40	1.10781	12704.3	0.0827042	13.3948
CX3CR1	5.02956e-37	2.865e-36	1.76399	1201.4	0.138759	12.7127
CXCL10	9.81214e-74	1.9854e-72	3.23819	2010.46	0.178268	18.1648
CXCL11	4.90569e-102	2.68916e-100	3.88559	465.831	0.181174	21.4467
CXCL12	4.67854e-19	1.31604e-18	-1.24027	6240.52	0.139049	-8.91963
CXCL13	3.38193e-74	6.94964e-73	4.64365	360.201	0.254822	18.2231
CXCL2	9.83999e-17	2.50868e-16	1.53884	625.411	0.185253	8.3067
CXCL5	1.70331e-66	2.76967e-65	5.56464	467.857	0.323043	17.2257
CXCL9	3.36948e-97	1.53284e-95	3.78584	4350.81	0.180949	20.9221
CXCR2P1	6.0553e-95	2.49123e-93	4.55314	241.169	0.220245	20.6731
CXCR3	2.1009e-79	5.1454e-78	3.22741	320.067	0.171054	18.8677
CXCR4	2.41416e-104	1.43897e-102	2.91142	10696.5	0.134213	21.6925
CXCR6	2.15776e-77	4.99999e-76	2.80837	388.995	0.150815	18.6213
CXorf21	1.87339e-58	2.27858e-57	1.78232	201.285	0.110572	16.1191
CXorf58	4.28141e-79	1.03576e-77	-1.81575	5.80773	0.0964281	-18.8301
CXXC4	7.13473e-23	2.3559e-22	1.12464	233.433	0.114224	9.84597
CYB5R3	2.05015e-47	1.7323e-46	1.01752	25908.5	0.070349	14.4638
CYBA	4.46662e-42	3.07979e-41	1.38734	7487.22	0.10207	13.592
CYBB	2.11839e-55	2.34194e-54	1.95274	4627.75	0.124548	15.6786
CYCSP24	2.86346e-19	8.138e-19	1.43684	3.92061	0.160114	8.97384
CYCSP40	1.22597e-21	3.86502e-21	2.32182	5.83293	0.242975	9.55583
CYFIP2	1.17196e-89	4.03337e-88	-2.49068	14277.9	0.124056	-20.077
CYGB	5.93929e-67	9.81893e-66	2.08411	1827.86	0.120562	17.2866
CYP19A1	1.74554e-07	2.90297e-07	1.04565	16.9249	0.20014	5.22458
CYP1B1	3.39983e-11	6.7387e-11	-1.28208	3386.39	0.19343	-6.62812
CYP21A1P	1.04176e-30	4.67574e-30	1.97042	145.615	0.171038	11.5204
CYP21A2	8.05441e-20	2.34326e-19	1.80431	83.3973	0.198005	9.11245
CYP26B1	1.04224e-28	4.33843e-28	-1.68464	544.715	0.151544	-11.1166
CYP26C1	7.0761e-06	1.08407e-05	1.05915	8.85745	0.235818	4.49139
CYP27B1	4.52624e-58	5.4649e-57	-3.74172	255.438	0.232919	-16.0645
CYP2B7P	7.78752e-11	1.51412e-10	1.24125	16.6966	0.190824	6.50465
CYP2C8	3.63551e-26	1.37034e-25	1.99848	205.619	0.188867	10.5814
CYP2C9	4.91627e-06	7.59115e-06	1.09891	100.624	0.240551	4.56833
CYP2D7	6.60586e-38	3.89521e-37	1.99818	70.6967	0.155254	12.8704
CYP2D8P	7.97627e-52	7.85677e-51	2.52185	18.4986	0.166496	15.1466
CYP2J2	1.27918e-235	1.68758e-232	5.44898	7586.2	0.166247	32.7764
CYP2S1	6.52582e-16	1.60322e-15	-1.08385	209.969	0.134155	-8.07908
CYP39A1	1.39406e-22	4.55008e-22	-1.76745	269.668	0.180751	-9.77839
CYP3A4	1.02657e-22	3.36673e-22	-2.18301	42.0365	0.222544	-9.80932
CYP3A5	1.2179e-30	5.45147e-30	1.72781	2157.96	0.150154	11.5069
CYP4B1	4.80559e-17	1.24051e-16	-1.63073	77.7693	0.194334	-8.39136
CYP4F22	1.70704e-25	6.2638e-25	1.39277	18.7512	0.133464	10.4355
CYP4F29P	2.69841e-08	4.65998e-08	1.30245	29.1466	0.234256	5.55996
CYP4F60P	5.02338e-32	2.37363e-31	2.9576	12.288	0.251096	11.7787
CYP51A1-AS1	4.20547e-36	2.31623e-35	-1.49819	8.64663	0.11942	-12.5455
CYP51A1P2	5.89841e-45	4.55595e-44	1.92351	17.7719	0.136721	14.0689
CYP8B1	1.69545e-08	2.95814e-08	-1.44125	636.026	0.255517	-5.64051
CYS1	4.02869e-28	1.64007e-27	-2.19472	6720.91	0.199607	-10.9952
CYSLTR1	1.56802e-41	1.06084e-40	1.24687	305.838	0.092362	13.4998
CYSLTR2	1.16614e-11	2.3634e-11	1.63348	1417.65	0.240772	6.78435
CYTH4	1.83792e-80	4.6273e-79	2.11195	1402.82	0.111178	18.9961
CYTIP	1.16317e-26	4.46777e-26	1.31316	888.984	0.122867	10.6876
CYTL1	3.37239e-37	1.93438e-36	1.78808	99.2325	0.140309	12.7439
DACH1	1.03675e-44	7.93048e-44	-2.51055	578.072	0.178955	-14.029
DAG1	9.21804e-90	3.17798e-88	-1.15968	6654.35	0.0577275	-20.089
DAGLB	2.52119e-98	1.19645e-96	1.0949	1324.74	0.0520258	21.0454
DANCR	5.47709e-69	9.71203e-68	-1.61969	760.754	0.0922654	-17.5547
DAND5	1.9865e-45	1.55625e-44	2.71148	16.1611	0.191683	14.1457
DARS-AS1	2.67293e-207	1.95906e-204	3.41666	300.117	0.111203	30.7246
DBF4	6.09237e-35	3.20985e-34	1.02857	332.534	0.0834068	12.332
DBIL5P2	3.53426e-21	1.09246e-20	2.2172	4.17303	0.234734	9.44558
DBT	2.47881e-193	1.14077e-190	-1.61818	2149.99	0.0545565	-29.6606
DCAF11	8.57595e-128	1.01622e-125	-1.15714	3586.21	0.0481163	-24.0489
DCAF4L1	4.05494e-17	1.05003e-16	1.14697	21.9288	0.136361	8.4113
DCDC2	1.15144e-21	3.63642e-21	-1.69759	2509.55	0.177529	-9.56232
DCDC2B	2.25032e-31	1.03755e-30	1.87963	21.1661	0.161318	11.6517
DCHS2	6.89149e-22	2.19465e-21	1.68431	151.363	0.17517	9.61529
DCLK1	1.78631e-64	2.6902e-63	2.30583	1586.33	0.136002	16.9544
DCLK3	1.64082e-116	1.40563e-114	3.55367	52.8852	0.154876	22.9453
DCST1	3.12019e-46	2.52744e-45	2.63992	16.3894	0.184929	14.2753
DCST2	1.4972e-39	9.39082e-39	1.9013	43.7523	0.14448	13.1597
DCSTAMP	3.86456e-59	4.78871e-58	2.96833	33.9946	0.183046	16.2164
DCXR	3.76453e-53	3.86191e-52	-2.07547	2462.4	0.135245	-15.346
DDB2	3.63455e-218	3.42496e-215	2.17592	2791.2	0.0690164	31.5276
DDC	1.07683e-10	2.08039e-10	-1.7129	4194.65	0.265329	-6.45575
DDIT4	3.29055e-64	4.91818e-63	2.04681	6603.23	0.120981	16.9184
DDX11	7.09796e-36	3.88122e-35	1.33472	999.048	0.106744	12.504
DDX11-AS1	5.71593e-38	3.3775e-37	1.32793	28.7241	0.103088	12.8816
DDX12P	4.4219e-67	7.35954e-66	2.56976	114.256	0.14851	17.3036
DDX25	2.06189e-29	8.79367e-29	-2.55633	45.8335	0.227023	-11.2602
DDX39A	6.34747e-53	6.45478e-52	1.15154	2492.09	0.0752046	15.3121
DDX39B	8.95974e-39	5.43878e-38	1.49382	3684.48	0.114699	13.0238
DDX3P1	9.48512e-11	1.83714e-10	1.2826	3.80662	0.198087	6.47494
DDX41	3.61424e-63	5.19406e-62	1.18243	6128.49	0.0704807	16.7767
DDX43	1.25702e-08	2.20759e-08	1.196	69.3112	0.210126	5.69181
DDX50P1	2.59236e-27	1.02151e-26	1.33672	20.6294	0.123473	10.826
DDX60L	1.52734e-56	1.75827e-55	1.07697	1234.23	0.0679703	15.8448
DEF6	2.2381e-78	5.29781e-77	2.40195	768.786	0.128157	18.7423
DEGS1	2.77372e-68	4.80221e-67	1.4003	7688.05	0.08019	17.4623
DENND1B	3.08293e-40	1.98659e-39	-1.10188	1153.61	0.0829818	-13.2786
DENND3	1.93211e-53	2.00076e-52	1.10866	2957.76	0.0720409	15.3893
DEPDC1	8.33168e-65	1.27811e-63	2.44348	127.685	0.143741	16.9992
DEPTOR	1.58371e-84	4.58188e-83	-1.58556	1824.03	0.0813889	-19.4812
DFFBP1	5.41998e-14	1.2209e-13	1.15358	4.31876	0.153373	7.52138
DGCR5	6.24317e-200	3.86081e-197	4.25772	1196.17	0.141134	30.1679
DGKA	4.47793e-37	2.5574e-36	1.33263	991.661	0.104752	12.7217
DGKB	1.56833e-21	4.92163e-21	-1.47023	51.406	0.154269	-9.5303
DGKD	7.17551e-110	5.10777e-108	2.21113	2673.05	0.0992861	22.2703
DGKH	4.95279e-34	2.53389e-33	1.07779	2110.98	0.0886192	12.162
DGKZ	6.12555e-86	1.87066e-84	1.40489	4402.95	0.0715066	19.6471
DGKZP1	1.05526e-45	8.38655e-45	1.10073	50.6886	0.0775706	14.1901
DGUOK-AS1	3.00491e-17	7.82939e-17	1.07648	30.9663	0.127448	8.44637
DHDH	5.64075e-08	9.60792e-08	-1.23898	320.472	0.228181	-5.42983
DHPS	5.27176e-20	1.54598e-19	1.25864	195.048	0.137431	9.15831
DHRS11	9.61554e-67	1.57649e-65	-1.4176	497.928	0.0821383	-17.2588
DHRS4-AS1	8.7197e-52	8.57625e-51	-1.06962	1494.5	0.0706449	-15.1408
DHRS9	1.11933e-45	8.88506e-45	2.35356	103.912	0.165908	14.186
DIAPH2	1.82218e-79	4.47939e-78	1.22423	2395.44	0.0648591	18.8753
DIAPH2-AS1	1.31316e-25	4.84727e-25	1.77925	6.04505	0.170094	10.4604
DIRAS2	2.33265e-130	2.92157e-128	3.10118	1544.21	0.127658	24.2929
DIRAS3	7.82688e-29	3.27801e-28	-1.87499	179.787	0.16828	-11.1421
DIRC3	1.86294e-45	1.46177e-44	1.94468	96.9204	0.137432	14.1502
DIRC3-AS1	1.53297e-10	2.93895e-10	1.13668	15.5483	0.177549	6.40206
DISC1	7.74691e-123	7.78191e-121	1.79837	660.511	0.0762977	23.5705
DISP2	2.43773e-24	8.5593e-24	1.51606	81.0504	0.148927	10.1799
DLEU1	2.60087e-46	2.11196e-45	1.2196	265.513	0.0853589	14.288
DLEU2	5.72319e-75	1.20614e-73	2.1238	225.471	0.115927	18.3201
DLEU2L	1.13311e-20	3.42547e-20	1.33214	20.1735	0.14289	9.3228
DLEU7	1.21199e-40	7.92864e-40	1.59483	37.0982	0.119478	13.3483
DLG2	3.96853e-15	9.40292e-15	-1.21736	236.034	0.154961	-7.85592
DLGAP1	1.19772e-15	2.90675e-15	-1.88948	121.208	0.236047	-8.00469
DLGAP2	1.00931e-30	4.53218e-30	-2.56971	37.3127	0.223005	-11.5231
DLGAP3	2.55367e-50	2.39614e-49	-1.57104	42.2484	0.105319	-14.917
DLGAP5	2.0135e-56	2.30852e-55	2.37277	180.84	0.149915	15.8274
DLK2	5.07758e-67	8.42954e-66	2.42505	108.02	0.140212	17.2956
DLL4	1.08912e-118	9.7966e-117	2.54976	4938.05	0.110082	23.1624
DLX1	2.65045e-98	1.25178e-96	3.27015	48.4984	0.155403	21.043
DLX2	9.27049e-51	8.79031e-50	2.74648	11.7168	0.183288	14.9845
DLX3	8.74812e-38	5.13394e-37	-2.39471	20.7821	0.186378	-12.8487
DLX4	7.91508e-62	1.07873e-60	2.80279	56.0253	0.168921	16.5924
DLX5	5.5857e-115	4.47512e-113	3.33431	140.762	0.146297	22.7914
DLX6	1.34604e-59	1.69122e-58	2.48184	26.1344	0.152437	16.281
DLX6-AS1	1.18334e-43	8.68909e-43	1.96538	37.5306	0.141851	13.8552
DMBT1	1.82909e-10	3.49447e-10	1.04427	28.9528	0.163805	6.37505
DMP1	9.80486e-61	1.29094e-59	4.64718	9.33508	0.282666	16.4405
DMTF1	3.70065e-32	1.7587e-31	1.01719	2767.39	0.0861699	11.8045
DNA2	8.10262e-39	4.92907e-38	1.52226	215.326	0.116814	13.0315
DNAH1	3.97395e-33	1.96601e-32	1.44273	834.073	0.120321	11.9907
DNAH10	2.4124e-14	5.51704e-14	-1.10623	87.2441	0.145051	-7.62649
DNAH11	1.82538e-141	3.0355e-139	4.87168	2047.58	0.192389	25.3221
DNAH17-AS1	2.8038e-13	6.13561e-13	1.76857	6.34556	0.242154	7.3035
DNAH3	6.51958e-16	1.60189e-15	1.25814	24.9792	0.155726	8.07919
DNAI2	1.20269e-21	3.79344e-21	1.53705	7.77497	0.160816	9.55781
DNAJB13	8.21854e-66	1.30947e-64	3.40946	103.058	0.198983	17.1344
DNAJB3	2.53152e-12	5.28553e-12	1.60944	7.11404	0.229869	7.00155
DNAJC11	3.86776e-101	2.0089e-99	-1.34801	2023.41	0.0631376	-21.3504
DNAJC12	6.32452e-15	1.48359e-14	-1.28829	280.825	0.165222	-7.7973
DNAJC19P5	1.36216e-28	5.65348e-28	1.05124	31.4694	0.0947696	11.0926
DNAJC22	4.53015e-40	2.89652e-39	1.21507	2807.72	0.0917054	13.2497
DNAJC28	1.39028e-48	1.23098e-47	-1.14417	112.654	0.0781117	-14.6479
DNAJC5B	7.07586e-129	8.69716e-127	4.01417	79.9318	0.166203	24.1522
DNAJC6	1.52359e-33	7.65625e-33	-1.4939	632.668	0.123771	-12.0699
DNASE1	4.90848e-28	1.99004e-27	-2.45395	1419.97	0.223546	-10.9774
DNASE1L3	3.86628e-34	1.9852e-33	-2.24212	593.546	0.184048	-12.1822
DNASE2B	4.15845e-51	3.98893e-50	2.93674	21.0677	0.195292	15.0377
DNHD1	1.42066e-37	8.28327e-37	1.61953	666.251	0.126416	12.8111
DNM1	1.38018e-20	4.15777e-20	1.3966	1756.45	0.150142	9.30185
DNM1P46	1.36368e-33	6.85616e-33	1.47509	28.0749	0.12212	12.079
DNM1P47	3.50473e-72	6.76634e-71	2.42197	34.5524	0.134798	17.9674
DNM3	1.31439e-41	8.93213e-41	-1.23523	453.876	0.0914119	-13.5128
DNMBP	3.93721e-96	1.71239e-94	-1.14408	1744.69	0.0549919	-20.8045
DOC2A	5.63723e-122	5.49533e-120	4.85684	1543.45	0.206795	23.4863
DOC2B	6.31512e-27	2.45183e-26	-1.27668	910.481	0.118826	-10.7441
DOC2GP	2.31798e-36	1.28777e-35	2.03376	30.6487	0.161504	12.5926
DOCK10	1.04159e-75	2.2601e-74	1.56632	1941.49	0.085068	18.4126
DOCK2	2.56752e-64	3.85206e-63	2.35403	1992.05	0.13902	16.933
DOCK3	2.73179e-08	4.7164e-08	-1.04696	85.8599	0.188377	-5.55781
DOCK4	3.97988e-52	3.96166e-51	1.08964	2590.34	0.0717233	15.1923
DOCK6	3.90719e-55	4.26472e-54	1.30608	4951.29	0.0835105	15.6397
DOCK8	7.15555e-68	1.21442e-66	1.32447	5290.64	0.0760831	17.4082
DOK1	5.61231e-95	2.31379e-93	1.41747	726.896	0.0685541	20.6767
DOK2	6.2015e-72	1.18916e-70	2.03661	554.584	0.11355	17.9358
DOK3	1.11959e-116	9.63289e-115	2.68543	768.253	0.116951	22.9619
DOK7	2.35634e-26	8.94486e-26	-2.45859	85.259	0.231464	-10.6219
DONSON	2.65224e-45	2.07123e-44	1.12317	424.174	0.0795144	14.1253
DPCD	4.55897e-35	2.41288e-34	1.0058	1620.66	0.081406	12.3553
DPEP2	7.74374e-103	4.37831e-101	2.43211	245.072	0.112951	21.5324
DPEP3	6.29371e-34	3.20417e-33	2.15403	10.9252	0.177397	12.1424
DPF1	3.81668e-17	9.89107e-17	1.32282	17.7335	0.157134	8.4184
DPP7	2.65356e-37	1.53005e-36	1.13093	8051.39	0.0886128	12.7626
DPP9	5.30048e-95	2.19438e-93	1.58348	4208.68	0.0765725	20.6795
DPP9-AS1	1.23966e-66	2.02406e-65	2.82491	27.6046	0.163819	17.2441
DPRXP4	1.59503e-47	1.3541e-46	2.16913	14.7082	0.14979	14.4811
DPY19L1P1	5.21765e-30	2.27227e-29	1.06548	143.517	0.0936216	11.3807
DPY19L2P1	1.67563e-48	1.47636e-47	3.15197	62.3082	0.21537	14.6352
DPY19L2P2	5.39476e-60	6.8831e-59	1.84998	525.106	0.11324	16.3369
DPYS	3.36692e-11	6.67614e-11	-1.44485	3741.75	0.21794	-6.62956
DPYSL3	6.88017e-24	2.37695e-23	1.29331	4986.41	0.128324	10.0785
DPYSL4	7.34363e-18	1.96409e-17	2.01338	117.754	0.233858	8.60941
DQX1	2.85783e-16	7.14692e-16	2.10539	9.42647	0.257408	8.17918
DRC1	2.10213e-08	3.65029e-08	-1.15225	11.886	0.205635	-5.60338
DRD1	4.3418e-08	7.43187e-08	-1.02555	39.5553	0.187269	-5.47635
DRD4	1.3788e-45	1.0901e-44	1.95948	50.9844	0.138271	14.1713
DRICH1	2.09599e-10	3.99668e-10	1.03183	23.7689	0.162388	6.35414
DSCAM	9.58388e-18	2.55153e-17	1.92992	23.4241	0.224963	8.57884
DSCAML1	4.0092e-34	2.05805e-33	1.42956	901.128	0.117377	12.1793
DSCC1	1.0705e-56	1.23884e-55	1.13709	160.039	0.0716636	15.8671
DSCR9	1.28757e-17	3.40729e-17	1.3982	5.24177	0.163631	8.5448
DSP	2.76106e-13	6.04343e-13	-1.50954	6895.58	0.206628	-7.30556
DSTNP1	1.67761e-26	6.3941e-26	1.078	40.9955	0.101186	10.6536
DTHD1	1.47185e-87	4.75144e-86	3.50868	104.288	0.17689	19.8355
DTL	3.67283e-104	2.17609e-102	2.29548	332.346	0.105913	21.6732
DTX1	5.45423e-57	6.37529e-56	-2.61033	411.702	0.164075	-15.9094
DTX2	1.40712e-88	4.68779e-87	1.47497	736.18	0.0739217	19.9532
DTX2P1-UPK3BP1-PMS2P11	1.08046e-09	1.99192e-09	1.11209	8.89811	0.182399	6.09705
DTX3L	3.44888e-81	8.89829e-80	1.02396	4613.91	0.0536563	19.0837
DUOX2	2.69122e-06	4.21203e-06	-1.13901	52.9593	0.2427	-4.69308
DUSP1	3.11175e-25	1.12843e-24	1.04427	53544.3	0.10062	10.3783
DUSP10	8.10474e-66	1.29238e-64	1.52929	497.71	0.0892485	17.1352
DUSP15	4.12491e-08	7.06612e-08	-1.21802	510.395	0.222046	-5.48542
DUSP23	4.01171e-22	1.28793e-21	1.13206	3242.2	0.11706	9.67081
DUSP4	2.10622e-60	2.73132e-59	2.04253	969.505	0.124589	16.3941
DUSP5P1	2.54627e-109	1.7805e-107	4.08531	32.2191	0.183912	22.2134
DUTP6	1.84406e-38	1.10851e-37	1.55721	20.829	0.120075	12.9686
DUX4L26	4.42971e-17	1.14513e-16	1.8561	6.1768	0.22094	8.40093
DUX4L27	4.75472e-08	8.1232e-08	-1.03948	13.3187	0.190373	-5.46025
DUX4L50	1.27272e-41	8.65194e-41	1.56412	40.4596	0.115731	13.5152
DUXAP8	1.26998e-53	1.32481e-52	2.58235	67.741	0.167507	15.4164
DUXAP9	3.11321e-44	2.33272e-43	2.42135	19.8917	0.173564	13.9507
DYNLL2	2.77325e-69	4.98002e-68	-1.00768	7738.89	0.0572763	-17.5933
DYSF	3.54681e-82	9.43384e-81	1.59736	8181.83	0.0831862	19.2022
E2F1	6.6156e-104	3.88475e-102	2.33659	350.248	0.107945	21.6461
E2F2	9.6219e-82	2.53539e-80	2.44863	114.969	0.127864	19.1503
E2F3P1	1.34091e-39	8.41856e-39	2.76198	8.77565	0.209749	13.168
E2F7	9.30859e-61	1.22723e-59	2.47615	103.74	0.150584	16.4437
E2F8	2.77134e-69	4.98002e-68	2.69262	106.639	0.153048	17.5933
EAF1-AS1	5.22226e-23	1.73657e-22	1.48101	8.22183	0.149941	9.8773
EAF2	1.67881e-22	5.46683e-22	-1.05914	287.453	0.108524	-9.75956
EBF2	2.03931e-104	1.21921e-102	2.94393	747.148	0.135663	21.7003
EBF3	9.39513e-38	5.50875e-37	1.79146	227.144	0.139487	12.8432
EBI3	1.23867e-81	3.24662e-80	2.45811	322.767	0.128447	19.1371
EBLN2	3.6623e-24	1.27729e-23	1.46102	39.907	0.144081	10.1402
ECEL1	2.33982e-06	3.6754e-06	-1.04256	61.0533	0.220806	-4.72161
ECHS1	3.30522e-42	2.29338e-41	-1.29707	10371.3	0.0952742	-13.614
ECSCR	4.49801e-34	2.30539e-33	1.34537	168.185	0.110549	12.1699
EDA2R	6.17021e-195	3.05256e-192	2.43219	961.711	0.081659	29.7847
EDARADD	9.3296e-11	1.80773e-10	-1.01634	64.6581	0.156904	-6.47743
EDIL3	1.51832e-21	4.76617e-21	1.23798	6851.59	0.129854	9.53366
EDN1	1.91769e-53	1.98687e-52	1.88854	3431.67	0.122714	15.3898
EDNRA	3.9776e-43	2.85501e-42	1.38542	1932.49	0.100627	13.7679
EDNRB	6.61124e-18	1.77228e-17	1.03365	9625.55	0.119892	8.62145
EDNRB-AS1	1.13658e-25	4.20645e-25	2.3169	4.4049	0.221204	10.4741
EDRF1-AS1	1.29109e-12	2.73635e-12	1.20769	7.5567	0.17021	7.09526
EEF1A1P30	1.65975e-18	4.56368e-18	1.17079	12.1586	0.133373	8.77829
EEF1A1P31	1.14239e-26	4.39135e-26	2.66695	5.49388	0.249498	10.6893
EEF1A2	3.50572e-05	5.15797e-05	1.19222	426.006	0.288126	4.13785
EEF1B2P1	6.24338e-12	1.27978e-11	1.47309	3.35631	0.2143	6.87398
EEF1B2P2	5.46055e-18	1.46879e-17	1.08234	6.92206	0.125223	8.64331
EEF1B2P6	2.37715e-29	1.01164e-28	1.28844	40.8573	0.114552	11.2477
EEF1B2P7	1.97756e-14	4.54465e-14	1.5948	3.73213	0.208414	7.65208
EEF1DP4	5.31056e-09	9.47873e-09	1.10559	12.527	0.189407	5.83714
EFCAB3	3.52498e-41	2.35741e-40	3.36523	5.24909	0.250389	13.44
EFCAB6-AS1	1.21784e-14	2.82762e-14	1.42716	7.07243	0.185005	7.71416
EFCAB8	7.29033e-24	2.51602e-23	2.26161	11.2943	0.224527	10.0728
EFEMP2	8.53682e-42	5.84348e-41	1.08963	6042.07	0.0804479	13.5445
EFHD1	1.05548e-61	1.43257e-60	-2.85608	4412.04	0.172312	-16.5751
EFHD2	1.71894e-90	6.00991e-89	1.60672	3918.69	0.0796504	20.1722
EFNA1	6.38331e-49	5.71064e-48	1.33263	6742.63	0.0906509	14.7007
EFNA2	1.66287e-08	2.90207e-08	1.42259	23.3543	0.252061	5.64385
EFNA3	6.37451e-97	2.86693e-95	2.54124	188.87	0.121639	20.8917
EGFL7	1.28184e-23	4.37351e-23	1.22216	3943.28	0.122007	10.0171
EGFLAM	1.494e-35	8.06458e-35	1.57157	747.065	0.126284	12.4447
EGFR	7.88917e-65	1.2121e-63	1.56282	17974.9	0.0919181	17.0024
EGFR-AS1	1.81358e-146	3.55335e-144	6.30173	726.212	0.244516	25.7723
EGLN3	0	0	4.41643	28404.3	0.104311	42.3389
EGR2	3.28142e-11	6.51119e-11	-1.22667	988.824	0.184924	-6.63335
EGR3	7.76961e-09	1.37463e-08	-1.20107	829.734	0.208035	-5.77338
EHBP1L1	5.13987e-74	1.04967e-72	1.5677	3401.55	0.0861362	18.2002
EHD2	1.16183e-142	1.99925e-140	2.43227	18076	0.095644	25.4304
EHD3	1.34594e-35	7.28723e-35	-1.25965	2264.47	0.101152	-12.4531
EHMT2-AS1	2.83848e-13	6.20875e-13	1.17185	14.3474	0.160487	7.30185
EIF1P6	3.0356e-26	1.14706e-25	1.82615	11.893	0.172307	10.5983
EIF2S2P3	1.01293e-14	2.35933e-14	1.16741	7.19368	0.150875	7.73762
EIF3KP1	5.56442e-18	1.49592e-17	1.26245	12.9082	0.146097	8.64116
EIF4A2P1	5.58551e-26	2.08945e-25	-1.55071	7.66634	0.147112	-10.5411
EIF4EBP1	5.50822e-74	1.12142e-72	2.28071	2388.35	0.125338	18.1964
EIF4EBP3	6.29776e-19	1.76275e-18	1.02138	62.5211	0.114935	8.88665
EIF4EP1	2.61429e-27	1.02933e-26	1.83095	13.1166	0.169138	10.8252
EIF5AP2	4.49279e-14	1.01481e-13	1.26918	4.98711	0.168196	7.54587
EIF5AP3	3.84772e-49	3.47524e-48	3.34218	7.74725	0.226821	14.7349
ELAVL2	7.28227e-10	1.35364e-09	1.11271	75.6163	0.180639	6.15983
ELAVL3	2.55563e-13	5.60185e-13	1.3116	24.4271	0.179279	7.31595
ELAVL4	4.70248e-43	3.36677e-42	1.7154	14.8961	0.124704	13.7558
ELDR	2.42101e-76	5.37703e-75	4.83461	18.445	0.261451	18.4914
ELF3	1.99916e-18	5.47865e-18	-1.14878	3193.49	0.131179	-8.75734
ELFN1	3.53115e-17	9.16673e-17	-1.01714	419.083	0.120693	-8.4275
ELL2P1	2.87935e-52	2.88503e-51	1.6624	12.5738	0.109271	15.2135
ELMO1	2.72567e-130	3.39235e-128	1.96813	2314.82	0.0810381	24.2865
ELOVL2	4.54651e-99	2.19441e-97	3.43653	284.002	0.162665	21.1264
ELOVL2-AS1	9.23716e-39	5.60387e-38	3.50393	4.90593	0.269088	13.0215
ELOVL3	5.94939e-24	2.06042e-23	-1.47281	13.1213	0.145928	-10.0927
EMB	2.86225e-58	3.47065e-57	1.72726	1288.92	0.107331	16.0929
EMCN	1.496e-14	3.45644e-14	-1.10795	4755.14	0.144116	-7.68787
EME1	1.1599e-64	1.76428e-63	2.13392	60.4307	0.125674	16.9797
EME2	2.40892e-35	1.29083e-34	1.67543	629.175	0.135044	12.4065
EMILIN2	3.5632e-75	7.58195e-74	1.8435	1212.89	0.100486	18.3458
EMILIN3	6.85567e-14	1.53957e-13	-1.15782	16.1327	0.154569	-7.49061
EML3	1.44748e-54	1.55169e-53	1.0005	2789.96	0.0643161	15.5561
EML5	5.44865e-19	1.52832e-18	-1.21257	47.8505	0.136202	-8.90274
EMP3	1.11285e-81	2.92245e-80	1.88295	3457.44	0.0983635	19.1427
EMX1	1.17355e-66	1.91928e-65	-2.78077	1010.58	0.16123	-17.2472
EN1	1.67053e-44	1.26708e-43	3.20739	23.8168	0.22918	13.9951
EN2	3.27155e-05	4.82204e-05	1.04228	22.9038	0.250929	4.15369
ENAM	2.77879e-14	6.3352e-14	-1.87377	543.761	0.246282	-7.60823
ENGASE	8.50361e-28	3.41196e-27	1.10304	1314.8	0.100941	10.9276
ENHO	8.20351e-19	2.28454e-18	-1.42868	9.25597	0.161301	-8.85722
ENKUR	2.23452e-37	1.29144e-36	1.66156	116.121	0.130054	12.7759
ENO1-AS1	2.4508e-30	1.08208e-29	-1.53909	3.8686	0.13446	-11.4464
ENO2	7.41156e-146	1.39683e-143	3.3234	10355.4	0.129226	25.7177
ENOX1	6.99954e-65	1.07793e-63	-1.96782	135.457	0.11569	-17.0094
ENPEP	3.34258e-16	8.32762e-16	1.03193	22358.1	0.126458	8.16028
ENPP1	2.61273e-15	6.25041e-15	-1.05529	714.326	0.133444	-7.90814
ENPP2	4.11005e-31	1.87318e-30	1.64488	23550.7	0.141797	11.6002
ENPP3	1.89005e-228	1.96854e-225	4.89486	14691.8	0.151688	32.2692
ENPP7P10	1.99997e-10	3.8169e-10	1.09074	4.8244	0.171464	6.36134
ENPP7P11	8.01742e-14	1.79598e-13	1.60583	5.44536	0.214969	7.47003
ENPP7P4	5.90232e-30	2.56536e-29	2.07839	9.38562	0.182797	11.3699
ENPP7P7	8.86155e-20	2.57505e-19	1.7393	50.6258	0.191089	9.10208
ENTHD1	1.06112e-21	3.35546e-21	2.2918	5.65228	0.239458	9.57077
ENTPD1	1.77154e-81	4.61885e-80	1.27805	3338.68	0.0668487	19.1185
ENTPD2	7.29945e-22	2.32233e-21	1.36041	722.93	0.141571	9.60937
ENTPD3-AS1	1.32166e-40	8.62896e-40	-1.12407	213.729	0.0842517	-13.3418
ENTPD8	3.16462e-20	9.37775e-20	-1.73456	87.8085	0.188268	-9.21323
EOMES	3.84423e-108	2.5614e-106	3.73781	376.841	0.169199	22.0912
EP300-AS1	1.25339e-27	4.99363e-27	1.1456	19.9827	0.105174	10.8924
EPB41L4A-AS1	1.37157e-53	1.42702e-52	1.5268	2132.69	0.0990694	15.4114
EPB41L5	2.84759e-114	2.23615e-112	-1.85518	2140.69	0.0816544	-22.7199
EPCAM	9.6764e-40	6.10996e-39	-3.19693	4974.74	0.242327	-13.1926
EPHA1	2.69534e-43	1.94949e-42	-1.57328	308.736	0.114039	-13.796
EPHA1-AS1	4.82252e-25	1.73546e-24	1.32302	14.8407	0.127996	10.3364
EPHA10	1.07528e-09	1.98256e-09	1.50506	87.7759	0.24682	6.09781
EPHA3	1.44657e-55	1.61002e-54	1.86468	967.802	0.118748	15.7028
EPHA6	1.42846e-13	3.16797e-13	1.46348	111.987	0.197937	7.39366
EPHB3	6.78433e-16	1.66528e-15	-1.10822	377.947	0.137253	-8.07434
EPHX2	4.58294e-34	2.3477e-33	-1.39932	4411.67	0.114997	-12.1683
EPM2A	7.49145e-112	5.57325e-110	-1.35338	526.52	0.0602204	-22.4738
EPO	1.81393e-59	2.27332e-58	5.20228	533.272	0.319889	16.2628
EPS8L1	5.89433e-13	1.26896e-12	-1.47912	605.71	0.205351	-7.2029
EPS8L3	1.46906e-44	1.11856e-43	3.81492	273.48	0.272412	14.0042
EPSTI1	1.89216e-36	1.05387e-35	1.21709	1584.87	0.0965283	12.6086
EPX	6.63289e-35	3.48905e-34	-1.39921	16.7395	0.113525	-12.3251
ERAP2	5.2886e-13	1.14091e-12	1.16946	4932.34	0.162027	7.21767
ERBB2	2.66119e-74	5.49138e-73	-1.53451	8565.83	0.0841459	-18.2362
ERC2	5.14546e-19	1.4443e-18	-1.69249	35.1866	0.189973	-8.90909
ERCC6L	1.28097e-36	7.19124e-36	1.67064	54.4997	0.132178	12.6394
ERGIC1	1.25682e-66	2.05038e-65	1.09212	22378.9	0.063336	17.2433
ERI3-IT1	1.89666e-15	4.56106e-15	1.48702	5.63985	0.187095	7.94792
ERICH3	6.18701e-13	1.33052e-12	1.35145	29.9769	0.187798	7.1963
ERICH6B	4.45351e-24	1.54805e-23	1.54771	8.33231	0.152919	10.1211
ERMN	4.72913e-32	2.2378e-31	1.93916	35.3312	0.164561	11.7838
ERMP1	2.16088e-112	1.63838e-110	-2.78732	4442.31	0.123722	-22.5289
ERVFRD-1	1.83909e-27	7.27875e-27	-2.04978	28.0951	0.188791	-10.8574
ERVFRD-3	9.26771e-18	2.46869e-17	1.56919	3.37021	0.182832	8.58269
ERVH48-1	1.65823e-09	3.03194e-09	1.02401	10.9144	0.169871	6.02817
ERVW-1	3.91294e-16	9.71558e-16	1.27901	19.0213	0.157103	8.14123
ESCO2	9.07853e-64	1.33275e-62	1.8987	84.9268	0.112625	16.8586
ESM1	2.87452e-196	1.5374e-193	3.72818	13493	0.124741	29.8873
ESRP2	3.95708e-43	2.84132e-42	-1.5456	841.369	0.112258	-13.7682
ETF1P2	3.02826e-14	6.88966e-14	1.68062	3.69133	0.221218	7.59711
ETNK2	1.98802e-29	8.48962e-29	-1.7079	1300.71	0.151632	-11.2635
ETS1	1.17948e-57	1.40947e-56	1.26049	16499.4	0.0787564	16.005
ETV4	9.95134e-10	1.83872e-09	-1.22601	96.8147	0.200649	-6.11019
ETV7	1.48223e-119	1.35795e-117	2.83208	505.283	0.121819	23.2482
EVA1C	1.58707e-44	1.20516e-43	1.28929	1264.95	0.0921003	13.9987
EVC	1.27335e-26	4.8834e-26	-1.23018	4252.79	0.115194	-10.6792
EVI2A	1.97513e-69	3.55648e-68	2.05754	463.236	0.116823	17.6125
EVI2B	7.59156e-79	1.82983e-77	2.09498	1137.43	0.111437	18.7997
EVL	4.94071e-81	1.26976e-79	1.79011	4081.01	0.0938957	19.0649
EVPL	3.04163e-37	1.74872e-36	-1.55519	1123.59	0.121957	-12.7519
EWSAT1	7.02052e-14	1.57569e-13	-1.69036	51.0179	0.225759	-7.48749
EXO1	2.60184e-54	2.76965e-53	1.84672	109.542	0.119002	15.5185
EXOC3L1	3.6388e-63	5.22556e-62	1.6068	905.545	0.095778	16.7763
EXOC3L4	2.13769e-49	1.94406e-48	2.10013	726.091	0.142145	14.7746
EXOSC5	3.97895e-71	7.45639e-70	1.4707	1138.33	0.0824746	17.8321
EXTL1	2.85363e-18	7.76441e-18	-1.27075	22.2861	0.145776	-8.71712
EXTL3-AS1	4.29703e-13	9.31573e-13	1.10676	22.6305	0.152744	7.24586
EYA1	4.25347e-10	7.98974e-10	1.60404	81.4569	0.256876	6.24443
EYA2	3.57951e-15	8.5046e-15	-1.23372	234.296	0.156786	-7.86884
EZH2	1.07714e-97	4.96329e-96	1.9689	427.633	0.0938626	20.9764
F10	6.56572e-13	1.40997e-12	1.45756	548.614	0.202771	7.18819
F12	9.23323e-12	1.87883e-11	1.28519	201.056	0.188501	6.81798
F2RL3	4.36874e-41	2.90696e-40	2.20345	1703.55	0.164142	13.4241
F8	9.29164e-17	2.37102e-16	1.07302	5148.77	0.129069	8.3135
FAAHP1	7.67357e-33	3.75129e-32	1.89883	75.06	0.159083	11.9361
FABP5	5.66089e-49	5.07582e-48	1.88911	321.229	0.128434	14.7088
FABP6	8.94273e-225	8.84839e-222	6.58704	1215.17	0.205805	32.0062
FABP7	3.49645e-131	4.43534e-129	6.81576	11337.4	0.27967	24.3707
FADS2	1.27406e-17	3.37288e-17	1.07934	2811.21	0.126298	8.54602
FADS3	2.10117e-51	2.03624e-50	1.44861	1841.49	0.096044	15.0828
FAHD2B	3.38462e-17	8.79556e-17	-1.00755	227.536	0.119484	-8.43246
FAIM2	1.09775e-18	3.04206e-18	-1.56503	87.7553	0.177347	-8.82468
FAM102A	1.75274e-20	5.25371e-20	-1.06154	3709.32	0.114434	-9.27642
FAM106A	2.55515e-18	6.96375e-18	1.79134	55.0765	0.205203	8.72963
FAM107A	2.50146e-33	1.24657e-32	-1.5511	2259.63	0.128947	-12.029
FAM110A	9.654e-68	1.63424e-66	1.25887	636.642	0.0723861	17.391
FAM110C	1.9758e-18	5.41613e-18	1.03451	3218.24	0.118113	8.75866
FAM111B	5.30824e-92	1.98198e-90	2.44146	229.005	0.120012	20.3434
FAM118A	9.74243e-25	3.46625e-24	1.12695	924.175	0.109746	10.2688
FAM124A	8.97174e-18	2.3921e-17	-1.12081	448.614	0.130533	-8.58642
FAM135B	8.85934e-07	1.42384e-06	1.00391	118.047	0.204238	4.91542
FAM13A-AS1	2.11772e-57	2.51245e-56	2.11154	341.659	0.132232	15.9685
FAM153A	2.27872e-35	1.22304e-34	2.57666	225.415	0.207611	12.411
FAM163A	1.23965e-124	1.31889e-122	3.33943	79.2596	0.140638	23.7449
FAM166A	5.2273e-10	9.7726e-10	1.41124	8.53253	0.227175	6.21212
FAM169B	1.78663e-10	3.41502e-10	1.3159	53.0298	0.206297	6.37864
FAM171A1	1.59763e-85	4.81942e-84	-2.33275	2363.68	0.119028	-19.5983
FAM171A2	6.72208e-16	1.65021e-15	-1.05327	105.042	0.130428	-8.07546
FAM172BP	5.43292e-26	2.03446e-25	2.17413	3.39343	0.206202	10.5437
FAM177B	3.69346e-54	3.91483e-53	2.25773	53.5765	0.145698	15.496
FAM181B	1.52434e-32	7.36996e-32	-2.32378	31.6336	0.195623	-11.8789
FAM182A	1.02937e-26	3.96308e-26	1.66196	14.0544	0.155338	10.699
FAM182B	5.59744e-37	3.18298e-36	1.28087	61.9715	0.100822	12.7043
FAM183A	4.82913e-31	2.19485e-30	1.93995	69.6057	0.167433	11.5864
FAM184A	5.47131e-39	3.34792e-38	-1.5483	210.306	0.11854	-13.0614
FAM184B	5.2599e-15	1.23826e-14	-1.41301	51.827	0.18068	-7.82054
FAM186A	3.48546e-37	1.9975e-36	1.82723	37.5914	0.14341	12.7413
FAM193B	2.41977e-53	2.4914e-52	1.96608	2710.77	0.127878	15.3747
FAM216A	7.58293e-57	8.82697e-56	1.08328	366.6	0.0681788	15.8887
FAM219A	7.69504e-97	3.453e-95	1.18556	1986.35	0.0567726	20.8827
FAM220CP	4.39767e-24	1.52918e-23	-1.81255	9.30993	0.179064	-10.1223
FAM222A	7.93999e-62	1.08138e-60	-2.97084	289.976	0.179051	-16.5922
FAM225A	1.25754e-38	7.59168e-38	1.93045	29.3496	0.14852	12.9979
FAM225B	3.53474e-20	1.0462e-19	1.29394	22.0062	0.140625	9.20135
FAM3D	2.04012e-10	3.89277e-10	-1.037	12.7758	0.163093	-6.35829
FAM43B	4.89335e-19	1.3749e-18	-1.6053	69.2525	0.180074	-8.91466
FAM66A	1.838e-16	4.63694e-16	-1.05918	8.07661	0.128663	-8.2322
FAM71F2	2.50398e-19	7.13174e-19	1.30554	108.45	0.145244	8.9886
FAM72A	6.01243e-40	3.82572e-39	1.55712	16.6529	0.11771	13.2284
FAM72B	1.72633e-27	6.84066e-27	1.39707	17.8476	0.128606	10.8632
FAM72C	4.54156e-34	2.32711e-33	2.12666	6.64445	0.174759	12.1691
FAM72D	7.86798e-28	3.16205e-27	1.62882	9.4421	0.148959	10.9347
FAM78A	9.1517e-142	1.53477e-139	2.55343	837.088	0.10073	25.3493
FAM78B	6.92149e-35	3.63603e-34	1.54928	213.332	0.125736	12.3217
FAM81A	2.45082e-87	7.82247e-86	-2.85587	300.451	0.144164	-19.8098
FAM86GP	1.10597e-34	5.78691e-34	1.43461	36.3731	0.116788	12.2839
FAM89B	1.67035e-19	4.79608e-19	1.05399	195.227	0.116682	9.033
FAM90A1	7.71557e-14	1.72973e-13	1.03575	69.8072	0.13856	7.47508
FAM9B	4.0718e-16	1.00999e-15	2.01313	8.77194	0.247423	8.13641
FAM9C	4.92128e-36	2.70295e-35	2.13723	9.13706	0.170527	12.5331
FANCA	2.98599e-55	3.28276e-54	1.74782	286.827	0.111633	15.6568
FANCG	3.95482e-11	7.80824e-11	1.01828	36.5859	0.15415	6.60576
FANCI	2.43932e-71	4.60169e-70	1.34596	614.814	0.0753642	17.8595
FAP	3.6889e-16	9.16737e-16	1.32536	313.985	0.162654	8.14836
FAS	2.40768e-74	4.9943e-73	1.36277	1743.17	0.0747064	18.2417
FASLG	1.60692e-106	1.02249e-104	3.53043	150.851	0.161046	21.9219
FAT2	1.14385e-26	4.39613e-26	-1.92258	109.557	0.179863	-10.6892
FATE1	4.26172e-150	9.16686e-148	3.6091	103.36	0.138311	26.094
FAU	3.6963e-30	1.61899e-29	1.05795	13019.1	0.0927157	11.4107
FBLN1	1.37281e-16	3.4829e-16	-1.50599	2794.09	0.182167	-8.26708
FBLN5	4.47389e-19	1.26063e-18	-1.73316	4527.02	0.1942	-8.92458
FBLN7	1.36364e-60	1.78591e-59	2.38186	498.754	0.145054	16.4205
FBP1	9.09707e-26	3.37815e-25	-2.46233	1877.91	0.234617	-10.4951
FBXL16	2.19685e-36	1.22117e-35	1.69267	2545.87	0.134372	12.5969
FBXL22	2.51665e-29	1.07032e-28	-1.14113	46.9094	0.1015	-11.2427
FBXL6	1.3166e-36	7.38918e-36	1.17274	470.223	0.0928009	12.6372
FBXL8	2.55156e-94	1.03047e-92	1.87575	294.163	0.0910404	20.6035
FBXO17	1.66211e-78	3.95805e-77	1.71124	5007.28	0.0912267	18.7581
FBXO2	1.97848e-23	6.7007e-23	-2.67246	424.874	0.267939	-9.97412
FBXO21	1.62228e-52	1.63792e-51	-1.06039	4611.1	0.0695294	-15.251
FBXO39	5.0801e-50	4.71751e-49	2.29464	21.005	0.154303	14.8711
FBXO41	6.22338e-44	4.61426e-43	2.1218	493.395	0.152634	13.9013
FBXO43	2.12095e-40	1.37521e-39	1.79919	29.8539	0.135211	13.3065
FBXO6	1.59259e-40	1.0367e-39	1.1396	821.269	0.0855045	13.3279
FCAMR	2.92033e-07	4.79667e-07	-1.51083	889.669	0.294594	-5.12852
FCAR	2.32686e-12	4.86388e-12	1.18157	24.7088	0.168474	7.01335
FCER1G	3.00407e-98	1.41542e-96	2.66278	2608.03	0.126576	21.0371
FCF1P5	3.24753e-11	6.44781e-11	1.42375	4.75486	0.214585	6.63489
FCF1P7	2.96484e-23	9.96117e-23	2.33203	7.77649	0.234755	9.93388
FCGBP	1.79966e-08	3.13665e-08	-1.15756	2305.94	0.205597	-5.63023
FCGR1A	3.75104e-92	1.4112e-90	2.94167	389.05	0.14448	20.3605
FCGR1B	1.00259e-88	3.35141e-87	2.66267	88.5977	0.133333	19.9701
FCGR2A	1.5001e-76	3.36571e-75	2.01933	2637.94	0.109052	18.5172
FCGR2B	1.71935e-41	1.16123e-40	2.06357	555.331	0.152936	13.493
FCGR2C	2.84114e-93	1.10894e-91	3.21075	293.63	0.156725	20.4865
FCGR3A	1.57012e-144	2.85056e-142	3.52987	7703.7	0.137892	25.5989
FCGR3B	1.1042e-11	2.23976e-11	1.21311	137.28	0.178603	6.79222
FCHO1	1.96679e-72	3.84213e-71	2.68854	335.199	0.149368	17.9995
FCHSD1	1.22906e-44	9.38347e-44	1.37559	783.371	0.0981378	14.0169
FCMR	2.47761e-48	2.17136e-47	1.71175	512.257	0.117174	14.6085
FCN1	1.98365e-22	6.43938e-22	1.20031	688.542	0.123202	9.74262
FCRL1	1.84674e-07	3.06767e-07	1.14272	19.1083	0.219159	5.21414
FCRL2	9.91413e-13	2.11185e-12	1.67801	21.0486	0.235289	7.13169
FCRL3	8.09006e-51	7.69314e-50	2.83099	174.398	0.188814	14.9936
FCRL6	3.50767e-84	9.98751e-83	2.56784	152.77	0.132087	19.4405
FCRLA	4.48692e-06	6.94119e-06	1.03575	42.7219	0.225778	4.58745
FDFT1	1.39941e-65	2.2119e-64	-1.01217	3735.56	0.0591794	-17.1034
FDX1	1.32019e-78	3.15904e-77	-1.13662	1601.08	0.0605542	-18.7703
FDXR	1.30254e-72	2.55461e-71	1.55474	1484.67	0.0862677	18.0223
FECH	3.00957e-232	3.72228e-229	-2.11948	2420.42	0.0651368	-32.5389
FEM1A	1.28755e-32	6.2495e-32	1.09134	141.139	0.0917632	11.893
FENDRR	1.84929e-11	3.71002e-11	1.11891	40.1806	0.166568	6.71745
[truncated: 4,679 more rows]
