# Supplementary material for: Dissecting order amidst chaos of programmed cell deaths: construction of a diagnostic model for KIRC using transcriptomic information in blood-derived exosomes and single-cell multi-omics data in tumor microenvironment
Source: Front Immunol. 2023 Apr 19;14:1130513. doi: 10.3389/fimmu.2023.1130513 (PMC10154557; doi:10.3389/fimmu.2023.1130513)
Supplement: Supplementary file 6 [file Table_6.xlsx]

## Sheet: Supplementary Table 6
Supplementary Table 6: DEGs between blood-derived exosomes of healthy controls and KIRC patients based on exoRBase database
Gene symbol	p_val	p_val_adj	logFC	AveExpr	t	B
CAVIN2	8.91526e-13	9.616e-09	-2.50305	10.9491	-7.88529	18.6234
HOPX	1.19636e-11	4.51865e-08	1.28583	3.98065	7.4082	15.6376
TUBB1	1.25681e-11	4.51865e-08	-2.25994	11.1274	-7.39903	16.0855
F13A1	5.04824e-11	1.21279e-07	-2.41068	10.1993	-7.1385	14.7441
PRKAR2B	5.95733e-11	1.21279e-07	-2.20689	9.00571	-7.10722	14.5701
PGRMC1	6.74649e-11	1.21279e-07	-2.71953	9.01825	-7.08367	14.4373
C19orf53	1.36959e-10	2.11034e-07	1.03406	7.92758	6.94902	13.7909
RGS18	4.32204e-10	5.82719e-07	-2.16351	10.2336	-6.72796	12.69
CLU	5.37294e-10	6.43917e-07	-2.25321	8.63584	-6.68572	12.4665
PRDX6	6.1134e-10	6.59391e-07	-1.38494	8.80636	-6.66061	12.3561
SH3BGRL2	7.24311e-10	7.02989e-07	-2.00629	8.83979	-6.62755	12.1903
VCL	7.82112e-10	7.02989e-07	-2.03828	8.55496	-6.61256	12.1123
HIST1H1E	1.08871e-09	8.42753e-07	0.737148	10.7648	6.5478	11.7967
PPBP	1.09388e-09	8.42753e-07	-2.21383	13.729	-6.54687	11.7885
MTPN	1.24904e-09	8.48601e-07	-1.18201	9.66194	-6.5208	11.6746
MMD	1.25882e-09	8.48601e-07	-2.05468	8.34511	-6.51927	11.6553
ITGB1	1.66476e-09	9.88034e-07	-1.79687	8.55391	-6.46418	11.3973
KIF2A	1.67019e-09	9.88034e-07	-1.63518	9.52531	-6.46353	11.3976
PTPN22	1.74046e-09	9.88034e-07	0.935847	6.28856	6.45539	11.3533
LIMS1	4.37077e-09	2.35716e-06	-1.67677	8.11313	-6.2721	10.4771
NRGN	6.50811e-09	3.33698e-06	-1.78376	12.5947	-6.19202	10.0807
DAPP1	6.9242e-09	3.33698e-06	-1.64838	8.04172	-6.1795	10.0406
ITM2B	7.11576e-09	3.33698e-06	-1.73965	7.66678	-6.17399	10.005
AC092069.1	7.96086e-09	3.50392e-06	3.02272	0.945538	6.15128	8.64384
NORAD	8.36404e-09	3.50392e-06	-1.08613	9.25816	-6.14127	9.85909
C2orf88	8.44632e-09	3.50392e-06	-2.14141	7.70576	-6.13929	9.8291
PTPRJ	1.00214e-08	3.89364e-06	-1.77346	7.13344	-6.10457	9.64869
MAP3K7CL	1.01077e-08	3.89364e-06	-2.18951	9.23826	-6.10283	9.68322
EIF2AK1	1.0469e-08	3.89376e-06	-0.969112	8.46361	-6.09568	9.64886
MPIG6B	1.11356e-08	4.00363e-06	-2.04586	8.72837	-6.08312	9.59196
AP001189.1	1.41438e-08	4.92112e-06	-1.94263	9.16219	-6.0343	9.36314
SPARC	1.50672e-08	5.07858e-06	-1.94761	9.23915	-6.02136	9.30257
THBS1	2.01358e-08	6.58134e-06	-2.73257	7.30221	-5.96181	8.89855
RNF11	2.08267e-08	6.60696e-06	-1.04643	9.01813	-5.95486	8.99082
TLN1	2.20167e-08	6.61142e-06	-1.27333	9.72056	-5.9434	8.93359
COMMD6	2.20667e-08	6.61142e-06	0.774094	7.00096	5.94294	8.94043
ACTN1	2.60222e-08	7.47548e-06	-1.50423	7.45725	-5.90888	8.78345
ANO6	2.64682e-08	7.47548e-06	-1.91274	7.63121	-5.90536	8.76291
RAB11A	2.70298e-08	7.47548e-06	-1.47432	8.49062	-5.90101	8.74955
SAMD3	2.82311e-08	7.61252e-06	0.958116	5.59673	5.89201	8.70742
PPM1A	2.92181e-08	7.6865e-06	-0.828667	6.65851	-5.88488	8.66806
SH3BGRL	3.04464e-08	7.81892e-06	-1.17649	10.3394	-5.87634	8.618
TREML1	3.48114e-08	8.73199e-06	-2.60287	7.6935	-5.8485	8.47439
ARL4C	3.71967e-08	9.11827e-06	0.810275	7.37327	5.8347	8.44065
RPL27	5.08635e-08	1.19264e-05	0.557406	11.1152	5.76931	8.10745
SDF4	5.47802e-08	1.25715e-05	1.11286	5.23682	5.75374	8.07907
CD226	5.72909e-08	1.28738e-05	-1.79307	6.9697	-5.74433	8.00894
RPL18A	6.16158e-08	1.35327e-05	0.635986	10.5318	5.72903	7.92946
ZNF185	6.27328e-08	1.35327e-05	-2.01956	6.88613	-5.72524	7.89074
LSM3	6.4839e-08	1.37128e-05	0.812408	5.68927	5.71829	7.92507
PRDM1	6.89517e-08	1.43022e-05	0.751048	5.24816	5.70532	7.85664
PTGS1	7.5781e-08	1.54221e-05	-1.67604	8.34812	-5.68538	7.77517
GNG11	7.87261e-08	1.57248e-05	-1.60251	8.17351	-5.67732	7.74025
BHLHE40	9.94492e-08	1.91419e-05	0.784155	6.55607	5.62777	7.51646
ITGA2B	9.94751e-08	1.91419e-05	-2.49166	7.91539	-5.62771	7.51609
ADIPOR1	1.01158e-07	1.91419e-05	-0.805303	9.8368	-5.62415	7.47499
CNST	1.02968e-07	1.91485e-05	-1.35599	7.06467	-5.62037	7.48667
GRAP2	1.06792e-07	1.9523e-05	-1.49723	8.27374	-5.61261	7.44979
RAB27B	1.30816e-07	2.31789e-05	-2.04043	7.20465	-5.56931	7.24475
LTBP1	1.31088e-07	2.31789e-05	-2.03562	6.69599	-5.56887	7.1833
HIST1H2AC	1.35913e-07	2.36444e-05	-1.25388	10.6581	-5.56114	7.18841
TSC22D1	1.44955e-07	2.48172e-05	-1.58131	7.60103	-5.54734	7.16872
PF4	1.52652e-07	2.57267e-05	-1.72121	13.7972	-5.53624	7.0459
YTHDC1	1.78252e-07	2.94435e-05	0.503579	7.09972	5.50292	6.95911
GP1BA	1.80166e-07	2.94435e-05	-2.27708	7.15656	-5.50061	6.92656
ACRBP	1.92907e-07	3.10552e-05	-1.78625	7.30453	-5.48588	6.89749
FXYD5	2.00947e-07	3.18738e-05	-0.974006	8.789	-5.47707	6.8377
YBX1	2.08545e-07	3.25995e-05	0.629215	11.6922	5.46905	6.75092
PTPN18	2.40264e-07	3.59344e-05	-0.693781	8.57552	-5.4384	6.66806
NT5C3A	2.40651e-07	3.59344e-05	-1.45896	8.00493	-5.43806	6.68562
PCGF5	2.4197e-07	3.59344e-05	-1.13988	7.43073	-5.43687	6.68516
NDUFS6	2.43205e-07	3.59344e-05	0.938662	6.65062	5.43577	6.66751
ITGB3	2.49987e-07	3.64372e-05	-3.11338	7.46888	-5.4298	6.56779
CXCL5	2.66388e-07	3.83101e-05	-2.83288	8.01728	-5.416	6.59125
CA2	2.94723e-07	4.10726e-05	-1.53799	8.79377	-5.394	6.48185
HLA-E	3.03798e-07	4.10726e-05	-1.07656	11.0028	-5.38739	6.41673
B2M	3.05524e-07	4.10726e-05	-1.47268	11.5758	-5.38615	6.40824
RIOK3	3.07043e-07	4.10726e-05	-0.750077	8.51501	-5.38507	6.43711
MPP1	3.08445e-07	4.10726e-05	-1.03956	7.86384	-5.38408	6.44779
CLIC4	3.26338e-07	4.2761e-05	-0.911072	7.48145	-5.37177	6.3996
RPL15	3.29053e-07	4.2761e-05	0.505182	9.3538	5.36996	6.34576
MFAP3L	3.35614e-07	4.30944e-05	-2.13067	6.58747	-5.36564	6.28826
TMEM167A	3.66415e-07	4.6496e-05	-0.7272	6.85911	-5.34643	6.29819
PDLIM1	3.94191e-07	4.94389e-05	-1.11799	8.9446	-5.33041	6.1983
AP003068.2	4.04413e-07	5.01379e-05	-1.77815	7.57512	-5.3248	6.20734
FNDC3B	4.31713e-07	5.29143e-05	0.541402	5.6416	5.31044	6.14657
FLNA	4.46698e-07	5.41358e-05	-1.14151	9.69669	-5.30293	6.06831
TRIR	5.49906e-07	6.5827e-05	0.810716	9.23715	5.25706	5.85603
PDE5A	5.59353e-07	6.5827e-05	-2.33554	6.90188	-5.25329	5.84919
RPL23	5.61476e-07	6.5827e-05	0.625527	9.29654	5.25246	5.83726
CYFIP2	5.77358e-07	6.69612e-05	0.526045	7.33426	5.24628	5.84257
GABARAPL2	5.84299e-07	6.70452e-05	-0.919283	8.33223	-5.24363	5.83363
YPEL5	6.02265e-07	6.81232e-05	-1.07986	8.95433	-5.23692	5.79617
GNG2	6.06325e-07	6.81232e-05	0.581015	7.14883	5.23543	5.79903
MYL9	6.25251e-07	6.95253e-05	-1.69961	8.68665	-5.22861	5.77529
RPS20	6.74819e-07	7.42714e-05	0.565535	10.8402	5.21165	5.6427
OST4	7.83482e-07	8.536e-05	-1.38511	11.7783	-5.17838	5.50857
APP	8.16537e-07	8.80717e-05	-1.32233	7.4814	-5.16915	5.54451
APOBEC3G	8.75317e-07	9.28918e-05	0.735447	6.10067	5.1536	5.47387
CTSA	8.85448e-07	9.28918e-05	-1.58358	7.40027	-5.15102	5.47457
STON2	8.90532e-07	9.28918e-05	-1.50984	6.42627	-5.14974	5.45124
ASAP1	8.95674e-07	9.28918e-05	-0.658989	7.69224	-5.14845	5.43927
GLIPR2	9.57101e-07	9.73895e-05	0.753658	6.6376	5.13357	5.37646
SLC44A2	1.00282e-06	0.000101088	-1.20869	6.62799	-5.12309	5.36095
IDNK	1.05949e-06	0.000105812	1.73487	3.68242	5.11073	5.259
PPP1CA	1.08632e-06	0.000107496	0.503906	7.84534	5.1051	5.23573
BEX3	1.12193e-06	0.000109376	-1.38251	9.44992	-5.09783	5.20301
CYB5R3	1.13001e-06	0.000109376	-1.11186	6.9442	-5.09621	5.24794
ARHGAP9	1.14329e-06	0.000109376	0.633293	6.37772	5.09357	5.21729
ARL8B	1.14589e-06	0.000109376	-0.759218	6.93258	-5.09306	5.22883
ELOVL7	1.18554e-06	0.000111194	-2.23176	6.75008	-5.08538	5.15978
ENDOD1	1.22696e-06	0.000114087	-1.85377	6.66792	-5.07763	5.15508
ARHGAP18	1.64992e-06	0.000151344	-1.34447	7.25868	-5.01042	4.89215
WDR26	1.65572e-06	0.000151344	-0.551278	6.45158	-5.00962	4.89208
BEND2	1.67542e-06	0.000151858	-2.94545	6.43193	-5.00692	4.62503
SRSF6	1.73927e-06	0.000156332	-1.00162	7.50106	-4.99839	4.82722
MOB1B	1.75826e-06	0.000156732	-1.34647	6.37432	-4.99591	4.83287
RPL37	1.81837e-06	0.000160762	0.628409	8.49929	4.98823	4.73484
PRKAR1A	1.87787e-06	0.000164672	-0.675809	7.77887	-4.98087	4.74011
HIST1H3H	1.92423e-06	0.000167377	-1.1887	9.19559	-4.97529	4.69484
GFI1B	1.94492e-06	0.000167684	-1.52698	6.69389	-4.97285	4.74558
NPTN	1.95885e-06	0.000167684	-2.34777	6.59895	-4.97121	4.6631
TLK1	2.10754e-06	0.000178991	-0.913304	7.86641	-4.95444	4.63434
RPLP1	2.3968e-06	0.000201968	0.502566	11.003	4.92487	4.43634
RAP2A	2.46141e-06	0.000205804	0.636426	6.19959	4.91874	4.50266
TSC22D3	2.49109e-06	0.000206684	-0.567993	8.3389	-4.91598	4.45852
TMEM126A	2.57089e-06	0.000210393	1.86402	3.43077	4.9087	4.43897
SNN	2.57481e-06	0.000210393	-1.17629	8.0694	-4.90835	4.44636
CMIP	2.66764e-06	0.00021634	-1.14596	6.11298	-4.90017	4.44743
CMPK1	2.69131e-06	0.00021663	-0.694879	8.63697	-4.89813	4.3815
APOH	2.72529e-06	0.000217741	2.14196	0.846383	4.89523	3.50633
MFSD1	2.78892e-06	0.00021798	-1.75047	6.40406	-4.88989	4.39116
PRPF31	2.87113e-06	0.000222792	0.753824	6.44844	4.88317	4.34789
MTRNR2L1	2.98039e-06	0.000229618	-2.48555	6.56599	-4.87451	4.26552
MRFAP1	3.12491e-06	0.000239044	0.558683	8.39723	4.86353	4.22577
TSPAN33	3.20025e-06	0.000243083	-1.98745	6.58981	-4.85799	4.26683
DAB2	3.27122e-06	0.000246737	-1.07408	7.07738	-4.85289	4.2522
RAP1B	3.32019e-06	0.000248692	-0.918874	7.75798	-4.84944	4.21054
MAP1A	3.37997e-06	0.000251423	-2.4675	4.95107	-4.84529	3.57465
TBX21	3.45409e-06	0.000255177	0.98177	6.78298	4.84024	4.16042
RPL30	3.55247e-06	0.00026066	0.533968	9.25926	4.83369	4.08975
GZMB	3.63588e-06	0.000264977	0.850413	7.57118	4.82828	4.09543
CX3CR1	3.79951e-06	0.00027503	0.738017	6.71941	4.81801	4.07708
PSMA7	3.82483e-06	0.00027503	0.501385	8.48024	4.81646	4.03416
ARHGAP21	4.07565e-06	0.000291126	-1.0566	6.41905	-4.8016	4.06446
SMOX	4.30851e-06	0.000305734	-1.53271	6.52619	-4.78859	4.01151
DNM3	4.39739e-06	0.000310002	-1.7879	6.30775	-4.7838	3.96642
SLC40A1	4.46965e-06	0.00031305	-0.972093	8.07105	-4.77997	3.92326
NCOA4	4.84847e-06	0.000337391	-0.849124	9.84793	-4.76085	3.80425
EFHD2	5.07048e-06	0.000350578	0.627253	9.39316	4.7503	3.7502
FAXDC2	5.34662e-06	0.000367316	-1.30591	6.14976	-4.73779	3.80877
CD9	5.49553e-06	0.000375157	-2.52006	6.11922	-4.73131	3.60522
HIST1H1D	5.5452e-06	0.000376167	0.881348	9.13952	4.72918	3.66675
DYNLRB1	5.78114e-06	0.000388513	-1.06888	7.87971	-4.71932	3.69037
PPP3CC	5.79924e-06	0.000388513	0.769086	6.31638	4.71858	3.69289
TMBIM1	6.20613e-06	0.000410671	-0.984086	6.05074	-4.70251	3.67791
ATP5F1D	6.27013e-06	0.000411041	0.76866	6.95265	4.70008	3.59912
EGF	6.28795e-06	0.000411041	-2.33919	5.58725	-4.69941	3.37109
GUCY1A1	6.34685e-06	0.000412392	-1.13265	6.26855	-4.69719	3.65802
TAGLN2	6.43368e-06	0.000415531	-0.954214	10.8194	-4.69397	3.52206
USP12	6.89238e-06	0.000442507	-0.779466	7.45104	-4.67759	3.53231
RPS8	7.12087e-06	0.000452683	0.610778	10.8728	4.66982	3.40555
YWHAH	7.13481e-06	0.000452683	-0.853848	8.71306	-4.66935	3.46448
ARL6IP5	7.19028e-06	0.000453534	-1.34817	7.67687	-4.66751	3.50295
RPS19	7.6016e-06	0.000476691	0.550245	9.89499	4.65423	3.36065
FSTL1	7.66973e-06	0.000478082	-3.00275	4.3432	-4.6521	2.43532
RPL3	7.71243e-06	0.000478082	0.528067	11.1856	4.65078	3.32593
CCL3	7.80153e-06	0.000480842	1.82365	2.87843	4.64803	3.3563
CTTN	7.9381e-06	0.000486479	-1.33599	7.34477	-4.64388	3.42461
LRBA	8.22213e-06	0.000501039	-1.0268	6.41245	-4.63547	3.41769
CD52	8.26868e-06	0.000501045	0.512968	10.0796	4.63412	3.27866
ANKRD28	8.46229e-06	0.000509912	-1.64642	6.25822	-4.62857	3.38247
TGFB1	8.63584e-06	0.000517479	-0.945802	9.60091	-4.6237	3.26655
JARID2	8.70869e-06	0.000518961	-0.745544	6.417	-4.62169	3.35677
NFAT5	9.02471e-06	0.000534838	-0.756258	5.39282	-4.61313	3.31584
MINDY1	9.35642e-06	0.000547845	-1.2599	6.53654	-4.60445	3.30031
SFMBT2	9.36364e-06	0.000547845	0.523865	4.90435	4.60427	3.30218
INF2	9.39656e-06	0.000547845	-1.62453	4.80985	-4.60342	2.99319
BMP6	9.6584e-06	0.000560083	-2.63754	5.93191	-4.59681	3.04495
EDF1	9.91171e-06	0.000567559	0.660965	8.90703	4.59057	3.1258
NLK	9.92613e-06	0.000567559	-1.25669	6.5137	-4.59022	3.24679
RABGAP1L	9.94517e-06	0.000567559	-0.846288	7.0456	-4.58976	3.20961
KLRC2	1.00562e-05	0.000570876	2.09289	1.02389	4.58708	2.56847
AP001767.3	1.02505e-05	0.00057886	2.12102	0.00532077	4.58247	2.10174
SOD2	1.03625e-05	0.000582134	-0.761284	6.63837	-4.57985	3.18694
RAB31	1.06187e-05	0.000593436	-0.903289	7.47136	-4.57395	3.1318
IL32	1.07136e-05	0.000595653	0.626184	7.34684	4.5718	3.08838
NDUFB7	1.11001e-05	0.000613975	1.26168	8.22506	4.56323	3.02376
CD36	1.13388e-05	0.00061768	-1.07432	6.122	-4.55808	3.1275
RPL23A	1.17518e-05	0.000636959	0.550219	11.836	4.54941	2.91663
LRP12	1.30253e-05	0.000702452	-2.36481	2.70335	-4.52443	1.51581
TMSB4X	1.32545e-05	0.00071126	-0.936465	13.5238	-4.52018	2.79408
CLCN3	1.41901e-05	0.000753964	-1.34445	6.53238	-4.50355	2.9202
PTPN12	1.45729e-05	0.000770507	-0.900234	8.78814	-4.49705	2.79297
CCDC28B	1.49738e-05	0.000787842	1.75143	1.81818	4.49042	2.46712
NEXN	1.54659e-05	0.000809784	-1.90091	7.45377	-4.48251	2.82381
TPP1	1.55708e-05	0.000811066	-1.78666	5.79395	-4.48085	2.77322
TRAPPC1	1.56408e-05	0.000811066	-1.04992	8.08876	-4.47976	2.7511
ELP3	1.58654e-05	0.000818778	0.701458	5.38959	4.47626	2.7991
MMRN1	1.65914e-05	0.000844431	-2.89154	5.65877	-4.46529	2.4267
MYLK	1.65974e-05	0.000844431	-1.48865	5.02359	-4.4652	2.60449
XK	1.71191e-05	0.000866885	-1.07204	5.80349	-4.4576	2.74934
IGF2BP3	1.73986e-05	0.000871219	-2.31315	5.37751	-4.45362	2.46062
NCK2	1.7418e-05	0.000871219	-0.912427	7.70462	-4.45335	2.66055
PF4V1	1.7447e-05	0.000871219	-1.79491	10.3578	-4.45294	2.60393
MED12L	1.77497e-05	0.000878774	-2.04377	4.40395	-4.44871	2.17318
XBP1	1.77612e-05	0.000878774	0.784798	6.80752	4.44855	2.62768
SRSF8	1.81531e-05	0.000894059	-0.714029	6.15236	-4.44318	2.68932
AL445524.1	1.89076e-05	0.000926989	1.85644	2.94376	4.43314	2.59621
SNAP23	1.99575e-05	0.000974036	-0.951882	7.57061	-4.4198	2.54088
NKG7	2.01734e-05	0.00097917	0.790217	9.51589	4.41714	2.44434
PKHD1L1	2.02443e-05	0.00097917	-2.07282	5.10056	-4.41627	2.31157
SSBP3	2.07007e-05	0.000996773	0.581465	5.30168	4.41076	2.56194
KLRC1	2.15077e-05	0.00102647	1.85917	1.10477	4.40129	1.93494
ODC1	2.1688e-05	0.00103052	-0.76048	8.58298	-4.39922	2.42289
MBNL1	2.21191e-05	0.00104639	-0.738983	9.10055	-4.39434	2.39081
RBP5	2.26085e-05	0.00106487	2.10449	2.30024	4.38891	2.34642
SUSD1	2.27526e-05	0.001067	-1.14107	7.489	-4.38733	2.43022
ATP5IF1	2.34505e-05	0.00109378	0.501989	7.92663	4.37982	2.34132
HMGB1	2.35265e-05	0.00109378	-0.571955	8.18254	-4.37902	2.35387
TMEM189	2.38602e-05	0.00110374	-1.4202	3.60258	-4.37551	1.84593
KIAA0513	2.39454e-05	0.00110374	-0.911051	5.54548	-4.37463	2.44201
EOMES	2.42167e-05	0.0011115	0.824653	4.86154	4.37182	2.42971
ALOX12	2.48728e-05	0.00113677	-1.7018	6.58322	-4.36516	2.41326
RPL35	2.54649e-05	0.00115892	0.512781	11.2966	4.3593	2.19723
DAZAP1	2.63212e-05	0.00119114	0.563806	4.7841	4.35104	2.36125
RAB4A	2.66646e-05	0.00119338	-1.01129	6.81021	-4.34781	2.31516
ANXA2	2.67755e-05	0.00119339	0.518553	7.52365	4.34677	2.22772
DENND2D	2.73198e-05	0.00120921	0.540646	6.22601	4.34174	2.25724
PARVB	2.73546e-05	0.00120921	-1.33319	5.84392	-4.34142	2.31989
PHF20	2.8132e-05	0.00123424	0.507955	5.60253	4.33441	2.26631
UFC1	2.81496e-05	0.00123424	0.587056	6.55986	4.33425	2.2126
WBP2	2.91972e-05	0.00127361	-0.681585	7.51393	-4.3251	2.17906
SELP	3.02578e-05	0.00131069	-2.34106	6.37933	-4.31614	2.20441
GMFG	3.08531e-05	0.00133113	0.604202	8.28954	4.31125	2.07343
PPP3R1	3.15601e-05	0.00135621	-0.602737	7.86787	-4.30555	2.09047
MAX	3.40109e-05	0.00144426	-0.861027	9.22444	-4.28672	1.98727
RCOR3	3.45362e-05	0.00145951	-0.771575	4.86261	-4.28285	2.06754
ZNF593	3.49472e-05	0.00146669	1.85264	4.59661	4.27986	2.07943
PLA2G12A	3.56772e-05	0.00149153	-1.64603	5.38003	-4.27464	1.99993
KLRD1	3.6648e-05	0.00152033	0.787319	4.07908	4.26785	2.05545
RHOBTB1	3.71704e-05	0.00153023	-1.2779	5.88627	-4.26427	2.04949
KLRC3	3.95591e-05	0.00161623	2.01767	0.898211	4.24848	1.42702
PRDX1	3.9815e-05	0.00162054	0.642259	7.31248	4.24685	1.86061
ZRANB2	4.00119e-05	0.00162244	0.594235	5.63322	4.24559	1.93516
CCL5	4.0378e-05	0.00162478	-1.1172	11.6522	-4.24328	1.78082
EPRS	4.04542e-05	0.00162478	0.510287	6.67214	4.2428	1.87252
RSU1	4.05216e-05	0.00162478	-1.1971	9.01816	-4.24238	1.83623
EMC3	4.09117e-05	0.00162832	-0.929605	6.98609	-4.23994	1.90449
RINL	4.23053e-05	0.00167759	1.12171	4.0187	4.23143	1.93377
TUBA4A	4.44253e-05	0.00175521	-0.76025	7.62094	-4.21897	1.78676
GTF3A	4.6015e-05	0.00179825	0.541912	7.46721	4.21	1.7233
C1QC	4.69036e-05	0.00182636	1.52557	4.25383	4.20511	1.83418
AP000547.3	4.85742e-05	0.00188461	-1.94532	6.33628	-4.19616	1.80689
ARPC4	4.92772e-05	0.0018977	-0.73363	5.60569	-4.19248	1.79743
F2R	4.94394e-05	0.0018977	-1.71234	6.14639	-4.19164	1.79116
PECAM1	5.01271e-05	0.00191259	-0.629137	6.94733	-4.1881	1.70393
TIMP1	5.03375e-05	0.00191259	-1.02487	8.3782	-4.18703	1.64961
MYBL1	5.03593e-05	0.00191259	0.708343	5.22855	4.18692	1.74476
PSMC2	5.07646e-05	0.00192122	0.514854	6.28753	4.18486	1.6798
TARS	5.11858e-05	0.00193038	0.570303	5.65238	4.18274	1.70804
AC139769.2	5.19532e-05	0.00195192	1.82287	1.51199	4.17893	1.38947
GNAZ	5.21187e-05	0.00195192	-1.32782	7.35453	-4.17811	1.67886
SCMH1	5.40211e-05	0.00201616	0.631781	5.7997	4.1689	1.64671
NFAM1	5.48868e-05	0.0020398	-1.73427	3.86249	-4.16481	1.22496
HIST1H2BI	5.69208e-05	0.00209538	1.09715	7.80226	4.15544	1.50408
SPIC	5.82606e-05	0.00212787	1.78301	3.34743	4.14945	1.64123
YWHAZ	5.93062e-05	0.00215379	-0.659897	9.81973	-4.14486	1.44928
MRPL9	5.98416e-05	0.00216594	0.798257	5.80195	4.14254	1.5445
MRPS6	6.12155e-05	0.0022009	0.763511	4.76522	4.13667	1.59109
GUCY1B1	6.33338e-05	0.0022695	-1.33538	6.85449	-4.12787	1.53401
AC022706.1	6.39062e-05	0.00228243	1.78372	3.61381	4.12554	1.56501
2023-03-06	6.60037e-05	0.00234183	-0.639959	5.84244	-4.11718	1.52213
RGS10	6.68857e-05	0.00236534	-0.947607	10.2061	-4.11373	1.33349
MTURN	6.79476e-05	0.00239504	-0.862182	8.30324	-4.10965	1.36849
SEMA4D	6.83701e-05	0.00240209	-1.00382	6.46276	-4.10804	1.47142
PKM	6.9564e-05	0.00243609	-0.726887	8.6225	-4.10354	1.33294
XCL1	7.13411e-05	0.00249024	1.92101	1.47429	4.09698	1.14721
MCTP2	7.19865e-05	0.00250355	0.500432	5.04438	4.09464	1.43914
MDFIC	7.39775e-05	0.00255744	0.512372	6.02831	4.08753	1.34617
RASA1	7.6618e-05	0.00263282	-0.893457	6.26541	-4.07839	1.37483
STMP1	7.66461e-05	0.00263282	-0.827204	6.74053	-4.07829	1.33635
AGBL5	7.76461e-05	0.00264798	-1.58539	4.07595	-4.07491	1.04514
ARHGEF12	7.79487e-05	0.00264798	-0.582869	6.35629	-4.07389	1.33422
IDI1	7.79924e-05	0.00264798	0.64195	5.38503	4.07374	1.33574
NABP2	7.80695e-05	0.00264798	1.15842	4.197	4.07349	1.38345
TRAF3IP1	7.8316e-05	0.00264801	0.839006	4.84721	4.07266	1.36064
PACSIN2	7.93421e-05	0.00267432	-0.706327	6.85294	-4.06926	1.29008
CD3E	8.05137e-05	0.00270536	0.6922	6.69462	4.06543	1.22682
ZNF28	8.0799e-05	0.00270651	1.03002	3.73411	4.0645	1.34752
GNAQ	8.10617e-05	0.00270691	-0.625256	6.80151	-4.06365	1.2692
CHCHD1	8.24021e-05	0.00273641	1.27256	4.74467	4.05936	1.30373
CDKN1A	8.24525e-05	0.00273641	-1.3691	6.12014	-4.0592	1.33504
RPS18	8.31225e-05	0.00273918	0.543846	11.3503	4.05708	1.08551
MEST	8.32771e-05	0.00273918	-2.25633	3.31537	-4.0566	0.550772
TRAM1	8.47898e-05	0.00277134	-0.80567	7.18881	-4.05188	1.21245
CAMLG	8.59473e-05	0.00280069	0.955391	5.97228	4.04832	1.19412
C9orf16	8.67068e-05	0.00281693	-0.907125	6.75788	-4.04601	1.22655
INAFM2	8.91637e-05	0.00288805	-1.67663	6.21027	-4.03868	1.26783
P2RY1	9.09026e-05	0.00293556	-1.93263	3.1767	-4.0336	0.54171
WDFY4	9.18464e-05	0.00294838	-0.629436	5.02912	-4.03088	1.2374
SKAP2	9.34073e-05	0.00297195	-0.813474	7.56536	-4.02645	1.10237
C1orf198	9.38424e-05	0.00297701	-1.28516	5.87611	-4.02522	1.22244
CLEC4C	9.51211e-05	0.00300873	1.76666	2.88206	4.02166	1.18132
FKBP1A	9.58526e-05	0.003023	-0.586966	7.93627	-4.01964	1.05416
IL6ST	9.76735e-05	0.00307145	-0.771671	6.11943	-4.01468	1.15631
PRUNE1	9.94522e-05	0.00310925	-1.15232	6.70797	-4.00991	1.12225
MCUR1	0.000100433	0.00312415	-1.10972	6.55396	-4.00732	1.12049
HIST1H1C	0.000101261	0.00312951	0.531432	10.7361	4.00515	0.913195
FTSJ1	0.000103579	0.00319202	0.843126	4.84836	3.99917	1.10507
KLHL24	0.000103981	0.00319278	-0.651311	5.29654	-3.99814	1.13125
GTF2F1	0.000104196	0.00319278	0.528831	6.66882	3.99759	0.994245
HIST2H2BE	0.000105413	0.00322091	-0.928942	8.4097	-3.99452	0.958736
MTERF2	0.000108489	0.00328736	1.45563	2.15931	3.9869	0.901577
CXCR1	0.000108502	0.00328736	1.28161	3.71837	3.98687	1.09317
CALM3	0.000110498	0.00333846	-0.721451	9.76681	-3.98203	0.871329
LGALSL	0.000112211	0.00338075	-1.63556	6.42038	-3.97795	1.05564
CCDC58	0.000114652	0.00344466	1.69191	2.98851	3.97223	1.02201
RNF24	0.000117655	0.00351532	-1.52013	4.39377	-3.96536	0.809766
ZNF816	0.000119367	0.00355661	1.32036	3.4751	3.96151	1.00208
HINT1	0.000121857	0.00361086	0.508417	7.29615	3.95601	0.824195
GSE1	0.000123778	0.00365773	-0.639765	6.90847	-3.95184	0.873002
TMEM63A	0.000124536	0.00367006	-1.57899	3.30133	-3.95021	0.450696
LYPLAL1	0.000126085	0.00369552	-1.14782	6.42246	-3.94691	0.925679
HTATSF1	0.000126932	0.00371026	0.539288	7.33659	3.94513	0.78423
ASAP2	0.000134284	0.00388309	-1.25986	6.02454	-3.93007	0.898323
KIF3B	0.000136618	0.00394002	0.505825	5.73503	3.92545	0.802955
SP4	0.000137543	0.00394942	0.708299	4.86491	3.92364	0.853154
EHD3	0.000137677	0.00394942	-0.924664	6.54543	-3.92338	0.821081
DMTN	0.000139804	0.00398705	-0.890927	7.74804	-3.91927	0.723338
TTC39C	0.000140684	0.00399321	0.510292	5.14181	3.91759	0.822767
S100A4	0.000144133	0.00408035	0.526436	8.89253	3.91108	0.621953
EIF1AD	0.000144584	0.00408241	0.743912	4.73203	3.91024	0.815658
PRKG1	0.000145826	0.00410385	-2.01507	2.4278	-3.90794	-0.0757003
LCK	0.000147017	0.00410385	0.598615	6.7912	3.90576	0.66802
MGLL	0.000147076	0.00410385	-1.01693	5.14085	-3.90565	0.813252
NACA2	0.00014716	0.00410385	1.62481	1.96719	3.9055	0.634024
STAT4	0.000147245	0.00410385	0.658453	5.61459	3.90534	0.735116
ILKAP	0.000149695	0.00416138	0.526147	5.10808	3.9009	0.767748
GP9	0.00015331	0.00425091	-1.94956	7.63935	-3.89447	0.703986
AGK	0.000155861	0.00428285	0.910903	3.05808	3.89003	0.700354
NUCB1	0.000156027	0.00428285	-0.625724	6.70432	-3.88974	0.673735
BDH2	0.00015605	0.00428285	1.52452	1.7726	3.8897	0.535387
LDLRAP1	0.000156965	0.00428804	-0.712636	6.10409	-3.88812	0.722538
ZFAND3	0.00015993	0.00435607	-0.628338	6.47642	-3.88307	0.669744
SRGN	0.000162303	0.00440958	-0.85582	9.26288	-3.87909	0.530221
TMEM71	0.000166804	0.00449786	0.715839	5.34487	3.87169	0.638946
ZAP70	0.00016751	0.00450275	0.706958	5.48575	3.87055	0.624634
GOLGA8O	0.00016782	0.00450275	1.79354	1.84673	3.87005	0.532029
ANGPT1	0.000174537	0.00465981	-2.4989	4.91254	-3.85942	0.421151
TTYH3	0.000177173	0.00471848	-1.61427	4.79497	-3.85535	0.552273
RAD23A	0.000178116	0.00473192	0.511254	7.66435	3.85391	0.460049
SIAH2	0.000180372	0.00476456	-0.63719	7.26613	-3.85049	0.503203
PITPNM2	0.000180742	0.00476456	-1.51203	4.77395	-3.84994	0.543432
TSPAN9	0.000181553	0.00476456	-1.86266	3.18134	-3.84872	0.06623
FURIN	0.000183334	0.00479963	-0.844689	5.98411	-3.84607	0.598544
CMTM6	0.00018497	0.00483071	-0.916553	6.22866	-3.84365	0.577746
SSX2IP	0.000185839	0.0048417	-1.12748	5.71118	-3.84238	0.616305
VEPH1	0.000189686	0.00491149	-2.45716	4.34278	-3.8368	0.2141
SLC35E1	0.00019538	0.00502953	-1.23594	4.18676	-3.82874	0.413056
PABPC3	0.000197299	0.00506683	1.08876	2.33087	3.82607	0.395094
ITFG2	0.000199034	0.00509923	0.767239	4.25791	3.82368	0.553253
PDK1	0.000201921	0.00514873	-1.1222	3.53309	-3.81975	0.255866
MICU2	0.00020282	0.00515946	0.651975	5.5442	3.81854	0.449402
ANTXR2	0.000204452	0.00518876	-1.37125	3.83256	-3.81635	0.272341
LMO4	0.00020494	0.00518892	0.824704	3.91333	3.8157	0.532047
MTRNR2L8	0.000205552	0.00519224	-1.77173	12.4108	-3.81488	0.256186
SPX	0.000208727	0.00523692	-2.66592	4.13871	-3.81069	0.0414533
PYM1	0.000209246	0.00523692	0.942001	4.78301	3.81001	0.468129
ITGB5	0.000209263	0.00523692	-1.75766	5.29684	-3.80999	0.467543
FERMT3	0.000213042	0.00531914	-0.785066	8.60688	-3.80509	0.296499
LEPR	0.000217228	0.00541112	-1.34665	3.81838	-3.79975	0.22094
C8orf59	0.000219725	0.00545048	1.31091	4.42856	3.79662	0.436062
GIMAP8	0.000219818	0.00545048	0.537678	6.5441	3.7965	0.311287
NAP1L1	0.000222288	0.00548684	-0.611621	9.36072	-3.79344	0.230597
BTBD10	0.000225914	0.00556326	0.742194	5.86658	3.78899	0.321136
GPR18	0.000227733	0.00558256	1.30898	3.49815	3.78679	0.438771
ATP2A3	0.000228262	0.00558284	-1.2364	6.07794	-3.78615	0.419618
ENOPH1	0.000229705	0.00560541	0.55318	5.94687	3.78442	0.308862
CTIF	0.000230578	0.00561403	-1.43601	2.94849	-3.78338	-0.0724298
NRIP1	0.000234635	0.00568713	-1.09465	5.93847	-3.77858	0.397353
SHMT1	0.000236524	0.00572007	1.22149	1.91168	3.77637	0.18143
RIT1	0.000237845	0.00573913	-0.780081	7.0201	-3.77484	0.273858
APOC1	0.00023936	0.00576281	1.713	2.92795	3.77309	0.384542
DOCK5	0.000240447	0.00577608	-0.652107	5.06583	-3.77184	0.392106
HMCES	0.000241157	0.00578028	0.693763	5.10129	3.77102	0.327239
CCDC9	0.000244981	0.00585891	0.844739	5.57871	3.76669	0.263014
VIL1	0.000247109	0.00589672	-2.069	3.38174	-3.7643	-0.144949
TMEM50A	0.000255737	0.00607574	-0.951106	6.64039	-3.75482	0.250976
LEPROT	0.000257178	0.00609653	-1.8384	5.77931	-3.75327	0.326217
ACAT2	0.000263598	0.00622138	0.979186	3.97944	3.74644	0.309321
ABCC3	0.000266569	0.00626409	-2.23044	4.9023	-3.74334	0.137139
ATP9A	0.000269578	0.00632102	-1.36044	3.8741	-3.74023	0.06185
HOMER2	0.00027143	0.00635065	-1.35479	3.36704	-3.73833	-0.0630843
PTPA	0.000273842	0.00639319	-0.676119	4.65339	-3.73587	0.265049
AIP	0.000278234	0.00648171	0.550533	7.27142	3.73146	0.0609205
CD7	0.00028824	0.00668198	1.16154	3.83013	3.72164	0.231085
NDST1	0.000288689	0.00668198	-0.957883	4.48942	-3.7212	0.182419
LAMP1	0.00029104	0.00672197	-0.958812	5.32931	-3.71895	0.225011
PPP5C	0.000294842	0.00679522	0.644243	4.66552	3.71533	0.185606
XPR1	0.000296161	0.00681106	-0.852016	3.8987	-3.71409	0.0818586
PGD	0.000297503	0.00682738	-0.745212	7.93332	-3.71283	0.0131874
CCDC137	0.000300177	0.00685955	1.23249	4.44358	3.71033	0.158011
MLH3	0.000301204	0.00686847	-1.3584	5.70784	-3.70938	0.194886
GNLY	0.000302313	0.0068792	0.954866	6.35029	3.70836	0.0142301
CARD11	0.000303696	0.00689614	0.548577	6.88758	3.70708	-0.00366139
NOSIP	0.00030998	0.00701988	0.589139	5.43866	3.70137	0.0746056
IFITM2	0.000316425	0.00714008	0.539437	9.32288	3.69562	-0.117083
PDGFC	0.000318708	0.00717658	-2.27566	3.57158	-3.6936	-0.332768
MDM1	0.000323166	0.00726181	-0.925766	5.14046	-3.68972	0.133282
BRMS1	0.000326071	0.00729668	0.786754	5.77372	3.68721	-0.0113701
PTPRS	0.000330676	0.00734655	-1.96459	2.62808	-3.68328	-0.544849
NOB1	0.00033068	0.00734655	0.795216	6.65601	3.68328	-0.0788957
RPL37A	0.000331024	0.00734655	0.56705	8.54538	3.68299	-0.1402
PSTPIP2	0.000334416	0.00739187	-0.670264	6.83643	-3.68013	-0.0305687
EBP	0.000337152	0.00742148	1.22111	3.70246	3.67784	0.0958219
LPXN	0.000346262	0.00757561	0.532088	6.6463	3.67036	-0.111706
ZBTB7B	0.000349343	0.00762756	-0.649173	5.85028	-3.66787	0.0158604
PQBP1	0.000350242	0.00763174	0.700081	6.22615	3.66715	-0.1043
ARHGAP6	0.000356109	0.00771283	-1.7839	4.80325	-3.66247	-0.0425432
RUFY1	0.000357631	0.00773027	-0.978135	8.07483	-3.66127	-0.153668
PRKCA	0.000364805	0.00786957	-0.922217	4.45414	-3.65568	-0.0122573
HIST2H2BF	0.000366189	0.00788366	0.556944	6.88434	3.65461	-0.175675
TOMM70	0.00036736	0.00789312	0.520571	5.14149	3.65371	-0.0460895
LAMTOR1	0.000371177	0.00795928	-0.568742	7.91672	-3.6508	-0.195678
YWHAE	0.000373579	0.00796929	-0.616791	8.76832	-3.64898	-0.231101
RPF1	0.000374599	0.00796929	0.636233	6.46623	3.64821	-0.177815
PNMA1	0.000376926	0.00800299	-0.933764	6.53283	-3.64646	-0.0936518
TIAL1	0.000380185	0.00804053	0.540624	4.7002	3.64403	-0.0387074
CDKN2D	0.000381578	0.00805422	-0.866512	6.87387	-3.643	-0.140685
GPD2	0.000382889	0.0080661	-1.17039	4.88188	-3.64203	-0.0335878
CSTB	0.000387973	0.00815726	0.586975	5.80521	3.6383	-0.160532
PRPF19	0.000391704	0.00820334	0.597381	6.30427	3.63559	-0.207323
RYBP	0.000392446	0.00820334	-0.904158	5.95934	-3.63506	-0.076416
ABO	0.000399217	0.00831266	-1.75066	2.16895	-3.63022	-0.754198
VPS72	0.000400538	0.00832409	0.784454	4.64612	3.62928	-0.0941349
AZI2	0.000404657	0.00839353	0.584348	4.73961	3.62638	-0.0996173
HIST2H2AC	0.000411139	0.00849531	0.588447	11.153	3.62188	-0.398841
CD300A	0.000414187	0.00852579	0.867876	5.91157	3.61978	-0.243931
CPNE5	0.000414196	0.00852579	-1.03717	4.74472	-3.61977	-0.1011
ETV6	0.000416631	0.00855959	-0.503199	5.85193	-3.61811	-0.151997
PPP1R3C	0.000417729	0.00856062	1.47442	1.93801	3.61736	-0.221564
POLB	0.000420703	0.00859413	0.770189	4.29465	3.61535	-0.11054
HLCS	0.000427597	0.00870612	1.09827	2.2249	3.61073	-0.241496
RRAGD	0.0004288	0.00871004	0.761927	3.73658	3.60993	-0.111837
GOLGA5	0.000433598	0.00878182	0.60775	5.86497	3.60677	-0.267614
MAP3K5	0.000433962	0.00878182	-0.66083	6.81265	-3.60653	-0.266774
NDUFB10	0.000435888	0.00880428	0.503456	8.12993	3.60527	-0.380378
ZNF616	0.000442555	0.0089037	0.972033	3.17261	3.60095	-0.157428
DOK6	0.000443183	0.0089037	-1.96294	1.67781	-3.60054	-1.01613
MGAT4B	0.000443287	0.0089037	-0.953426	5.82899	-3.60048	-0.171569
TOX	0.000447798	0.0089776	0.79505	4.52484	3.59759	-0.183791
UBE2J2	0.000454995	0.0090881	0.705186	4.39357	3.59305	-0.183753
CORO1C	0.000455946	0.00909027	-0.580139	8.13066	-3.59245	-0.392965
ADAM9	0.000463076	0.00919082	-1.4718	4.57631	-3.58802	-0.255025
CIITA	0.000464754	0.00919082	-0.906495	3.72947	-3.58699	-0.309078
TRPC6	0.000465232	0.00919082	-2.23235	1.63262	-3.58669	-1.0604
TADA2B	0.000465898	0.00919082	0.730723	4.86133	3.58629	-0.247719
TTC7B	0.000466102	0.00919082	-1.24679	3.8902	-3.58616	-0.345575
UAP1	0.000472155	0.00929319	0.646553	4.70333	3.58247	-0.239626
FTH1	0.000475092	0.00933395	-0.517674	13.9656	-3.5807	-0.571847
CD160	0.000478445	0.00938274	1.04619	4.0941	3.57869	-0.22298
ANKRD33B	0.000509705	0.00990724	-1.37774	3.97188	-3.56055	-0.413488
ARMC3	0.000509783	0.00990724	-2.35817	2.83772	-3.56051	-0.877021
AC100810.1	0.000512251	0.00992901	-1.82667	5.24901	-3.55912	-0.292233
SUCLG2	0.000516548	0.00996688	0.526558	6.25433	3.55672	-0.453345
PPM1L	0.000518297	0.00998276	-1.3553	3.41738	-3.55575	-0.54051
NCAPG2	0.000522383	0.0100435	1.01649	2.84359	3.55349	-0.321649
SLC9A9	0.000527345	0.0101209	-1.98851	5.16019	-3.55077	-0.339994
CD84	0.000533617	0.0101927	-1.01798	4.76447	-3.54737	-0.312501
BCL2L1	0.000533922	0.0101927	-0.591387	8.49809	-3.5472	-0.551372
PIK3CB	0.000541518	0.0103013	-0.813332	5.42881	-3.54314	-0.326324
MAML3	0.000549585	0.0104363	-0.689347	5.24704	-3.53887	-0.335805
ZSCAN2	0.000552347	0.0104703	1.1668	2.38829	3.53743	-0.409556
CHKB-DT	0.000558703	0.0105722	1.6715	0.647653	3.53413	-0.686703
ASCL2	0.000562667	0.0106286	1.33063	3.35482	3.53208	-0.345752
ASAH1	0.000566866	0.010654	-1.41425	5.67413	-3.52994	-0.354531
RAE1	0.000571122	0.0107004	0.971569	3.29977	3.52778	-0.364145
ASNSD1	0.000573056	0.0107004	0.88274	5.57222	3.5268	-0.512404
PAX5	0.000573413	0.0107004	-0.750485	5.35951	-3.52662	-0.378649
KDM8	0.000574601	0.010704	1.11409	3.155	3.52602	-0.371544
PCNP	0.000575773	0.0107074	-0.666325	7.5253	-3.52543	-0.574506
TAL1	0.00059101	0.0109718	-0.875192	6.12229	-3.51787	-0.461988
SERINC3	0.00059267	0.0109747	-0.544731	6.92079	-3.51706	-0.567301
THG1L	0.000593198	0.0109747	0.837605	4.28322	3.5168	-0.417626
CHD9	0.000595881	0.0110054	-0.616806	6.30333	-3.51549	-0.50936
SEC14L5	0.000608115	0.011155	-2.37321	3.30546	-3.5096	-0.873816
TES	0.000613282	0.0112008	0.538009	6.79692	3.50715	-0.642928
UBE2S	0.000614767	0.0112008	0.811355	4.66932	3.50645	-0.481418
CERS2	0.000618253	0.0112453	-0.622854	6.15435	-3.5048	-0.527254
VWF	0.000620272	0.0112464	-1.09794	4.02872	-3.50386	-0.520572
AD000090.1	0.000620396	0.0112464	-3.79718	5.16582	-3.5038	-0.718262
CDIP1	0.000622777	0.0112677	-0.989715	4.86713	-3.50269	-0.437141
MARK4	0.000623661	0.0112677	0.759318	4.52291	3.50227	-0.477204
CDC14B	0.000626772	0.011305	-1.26263	5.18214	-3.50083	-0.440205
S1PR5	0.000652683	0.0117331	1.17093	3.86141	3.48904	-0.486683
LIMCH1	0.000664254	0.0119014	0.636957	4.69689	3.48392	-0.540641
CWC15	0.000670239	0.0119887	0.783955	5.92804	3.4813	-0.67877
PMM1	0.000673988	0.0120358	1.18668	2.39182	3.47967	-0.565868
EHD2	0.000688546	0.0121948	-1.33976	4.9388	-3.47343	-0.529017
H2BFS	0.000689802	0.0121971	1.60496	1.64132	3.4729	-0.655467
HECTD4	0.000695441	0.0122558	-0.553814	4.44364	-3.47052	-0.531569
GADD45GIP1	0.000695739	0.0122558	0.610088	6.81322	3.4704	-0.761733
PAIP2	0.000696532	0.0122558	-0.592493	9.08569	-3.47006	-0.814069
SLA2	0.000698148	0.0122642	-0.741362	6.9184	-3.46938	-0.702503
NBAS	0.000715545	0.012529	-0.589011	5.64153	-3.46218	-0.60676
MYH9	0.000717845	0.0125489	-0.569512	10.3829	-3.46124	-0.876558
CD2	0.000722352	0.0126073	0.844076	6.47586	3.4594	-0.78616
CDK2AP1	0.000723988	0.0126154	-0.873197	6.14959	-3.45874	-0.645513
CREG1	0.000727299	0.0126527	-0.532972	6.86527	-3.4574	-0.75091
CISD3	0.000728771	0.0126578	0.829413	4.94103	3.45681	-0.662269
SUV39H2	0.000745153	0.0129008	1.31618	2.04025	3.45029	-0.684686
ZNF22	0.000752469	0.0130066	0.748744	5.50004	3.44742	-0.743817
ESAM	0.000754435	0.0130197	-1.52472	5.53359	-3.44665	-0.597269
CLMAT3	0.000757586	0.0130532	-2.28318	0.968059	-3.44543	-1.37452
PEX16	0.00076517	0.0131629	1.08959	3.4708	3.4425	-0.609603
OPHN1	0.000773063	0.0132775	-1.18671	4.57439	-3.43948	-0.647343
IL2RB	0.000778859	0.0133558	0.737103	4.89212	3.43728	-0.71346
KATNA1	0.000807537	0.0137383	1.1136	5.10243	3.42662	-0.78796
JAKMIP2	0.000835607	0.0141935	0.937541	2.747	3.41652	-0.723115
PUF60	0.000839142	0.0142311	0.53348	5.47532	3.41528	-0.827215
CAPZA2	0.000842245	0.0142513	-0.509494	6.89666	-3.41418	-0.886793
CLP1	0.000842972	0.0142513	1.08915	3.49957	3.41393	-0.692962
GSN	0.000845931	0.0142789	-0.66716	5.36731	-3.41289	-0.724619
PREB	0.00085018	0.0142924	0.662811	5.01686	3.41141	-0.797393
ITLN1	0.000850707	0.0142924	1.54535	2.68561	3.41122	-0.70792
ZNF600	0.000862152	0.0144622	0.923467	3.48258	3.40727	-0.710702
TNFSF14	0.00086844	0.0145437	1.08898	3.38564	3.40511	-0.716878
TBC1D15	0.000870189	0.0145437	-0.713435	5.37991	-3.40452	-0.745934
TWSG1	0.000872408	0.0145437	-2.38427	3.50928	-3.40376	-1.08226
SELENOT	0.000882687	0.0146924	-0.755118	5.86774	-3.40029	-0.802545
CD151	0.000895442	0.0148817	-1.85843	4.88792	-3.39603	-0.786876
ZNF432	0.000901333	0.0149566	1.2265	2.06276	3.39408	-0.841549
KLRB1	0.000911526	0.0150793	0.796031	6.96392	3.39074	-1.02126
HIST1H3I	0.000914167	0.0150859	0.641358	9.27641	3.38987	-1.09432
ENKUR	0.000914718	0.0150859	-2.20636	6.04111	-3.3897	-0.761046
POLR3C	0.000939	0.0153688	0.605948	5.81915	3.3819	-0.966015
PLXDC2	0.000941061	0.0153792	-1.19634	4.91345	-3.38124	-0.789252
ILK	0.00094253	0.0153799	-0.616441	7.52569	-3.38078	-1.02622
MAP2K3	0.000960356	0.0156471	-0.50612	7.71897	-3.37519	-1.05859
TMEM185A	0.000973485	0.0158371	-1.67704	3.08353	-3.37114	-1.12012
SELENON	0.000981355	0.0159411	-1.0301	4.81431	-3.36873	-0.821918
RAB30	0.000989782	0.0160297	-0.591196	4.3101	-3.36618	-0.834751
ARL15	0.00099313	0.0160598	-1.29718	5.22431	-3.36517	-0.830746
SAT1	0.00100871	0.016263	-0.813763	9.95962	-3.36051	-1.17337
ABCC4	0.00102024	0.0164244	-0.981539	6.10416	-3.35711	-0.93583
NGDN	0.00102511	0.0164324	0.639385	4.44218	3.35568	-0.900574
PAPOLG	0.00102551	0.0164324	0.60077	4.05477	3.35557	-0.868783
CCL4	0.00102684	0.0164324	1.1415	4.95818	3.35518	-0.991507
HIST1H3A	0.00102989	0.0164364	1.64602	5.7887	3.35429	-1.0946
IARS	0.00103109	0.0164364	0.621513	4.93798	3.35394	-0.957924
TFEC	0.00103165	0.0164364	0.599259	5.01043	3.35378	-0.964887
ING2	0.00103878	0.0165255	1.29591	4.39349	3.35171	-0.948736
C16orf45	0.00104753	0.0166402	1.35615	1.80624	3.3492	-0.975438
C19orf66	0.00105712	0.0167432	0.864059	4.20647	3.34646	-0.919033
PDZK1IP1	0.00106594	0.0168334	-1.29823	6.9846	-3.34397	-1.04653
MIEN1	0.00106996	0.0168723	0.570587	5.54372	3.34284	-1.05436
AKAP5	0.0010739	0.0169096	1.27817	1.68616	3.34173	-1.02962
SRP54	0.0010861	0.0170375	0.655011	5.56427	3.33834	-1.07505
ZNF227	0.00108754	0.0170375	0.750694	4.01346	3.33794	-0.922954
SPINT2	0.00108834	0.0170375	-2.08009	3.22412	-3.33772	-1.24214
VPS13A	0.00109432	0.0171063	-0.798908	5.02745	-3.33607	-0.917599
P2RX1	0.00111077	0.0173383	-1.81554	4.44345	-3.33158	-1.00616
TRIM58	0.00112675	0.0175571	-0.691032	8.7445	-3.32727	-1.24002
IFT52	0.00112883	0.0175571	0.75155	4.79646	3.32672	-1.03144
FAM129C	0.00112967	0.0175571	-1.20041	3.5249	-3.32649	-1.07312
HIST1H4E	0.00113322	0.0175869	0.537499	8.84602	3.32555	-1.27798
CISH	0.00113526	0.0175933	0.594627	5.37025	3.32501	-1.09059
LAMTOR2	0.00114291	0.017661	0.959454	5.90794	3.32298	-1.16951
BYSL	0.00115815	0.0178259	1.33426	2.80781	3.31898	-0.967117
TFPI	0.00115927	0.0178259	-1.71121	4.75516	-3.31869	-1.00123
SEC11C	0.00116019	0.0178259	0.863229	4.24807	3.31845	-1.00537
SESTD1	0.00116687	0.0179031	-1.13131	4.45581	-3.31671	-0.98821
BCAP31	0.00117044	0.0179323	-1.34079	5.92082	-3.31579	-1.00294
RUNX1	0.00117421	0.0179646	-0.622223	5.26469	-3.31482	-1.00327
WDR11-AS1	0.00118126	0.0179959	-2.35536	4.65377	-3.31301	-1.09061
GIPC3	0.00118939	0.0180799	-1.36005	4.19703	-3.31094	-1.04491
FCRL6	0.00119013	0.0180799	0.981838	4.51935	3.31075	-1.06499
HIST1H2BM	0.00119784	0.0181459	0.884553	8.36695	3.30879	-1.32236
EXOSC9	0.00120211	0.0181595	0.736686	4.69194	3.30772	-1.07467
TSPAN18	0.001213	0.0182985	-1.00274	4.95549	-3.30499	-1.00011
MPL	0.00121833	0.0183306	-3.73418	5.34566	-3.30366	-1.18453
ID2	0.00122023	0.0183306	0.745017	6.677	3.30319	-1.27061
CXCL8	0.00124395	0.018661	1.69254	1.2576	3.29735	-1.15605
PROS1	0.00125574	0.0187859	-1.94643	5.65052	-3.29449	-1.02884
SLC44A1	0.001286	0.0191585	-1.01085	3.37618	-3.28725	-1.17533
ACVR2A	0.00129137	0.0191855	-1.35176	5.50648	-3.28598	-1.05988
CENPT	0.00129859	0.0192136	-1.53922	3.98354	-3.28429	-1.15786
BLMH	0.00130045	0.0192145	0.619553	4.37501	3.28385	-1.10078
HBA2	0.00130562	0.0192646	-0.865616	12.8705	-3.28264	-1.47486
PBX1	0.00131541	0.0193825	-0.754551	3.69838	-3.28037	-1.12644
XCL2	0.00132354	0.0194757	1.72374	2.86952	3.27849	-1.07313
SLC4A7	0.00132619	0.0194881	0.839397	3.31687	3.27788	-1.07519
PDGFA	0.00133239	0.0195526	-1.50724	5.84371	-3.27646	-1.09847
HIST1H1B	0.00134743	0.0196375	0.675488	8.57473	3.27304	-1.43114
CCDC92	0.00135056	0.0196375	-0.708674	6.0679	-3.27233	-1.20627
CDC26	0.00135092	0.0196375	0.993524	6.86061	3.27225	-1.37991
CMC1	0.0013538	0.0196528	0.755178	2.96568	3.2716	-1.10842
EAPP	0.00135862	0.0196963	0.549106	6.20818	3.27052	-1.32882
ARHGAP10	0.0013744	0.0198185	-1.13372	5.19469	-3.26699	-1.1081
PARD3	0.00138256	0.0198831	-1.07141	5.74822	-3.26518	-1.15493
ANKRD42	0.00139456	0.0200289	-1.24556	2.73885	-3.26254	-1.37208
CLIP2	0.00140834	0.0202	-1.07145	4.78711	-3.25953	-1.1256
RHBDD1	0.00142964	0.0204511	-0.630786	6.12538	-3.25494	-1.27382
GIPC2	0.00143466	0.0204957	1.23321	2.18248	3.25386	-1.19103
DGKG	0.00145545	0.0206951	-1.22549	3.17671	-3.24945	-1.32803
MALAT1	0.00145588	0.0206951	-1.32703	9.47682	-3.24936	-1.48075
TMEM140	0.00147157	0.0208003	-1.37266	6.50634	-3.24607	-1.27079
SDF2L1	0.0014721	0.0208003	1.48756	2.81155	3.24596	-1.16264
ZNF302	0.00147334	0.0208003	0.980768	3.83376	3.24571	-1.18505
DENND2C	0.00151894	0.0213047	-1.35431	3.74453	-3.23634	-1.29287
MTMR10	0.00156648	0.0218577	-0.573509	5.44792	-3.22685	-1.27875
PSAP	0.0015736	0.0219287	-0.780854	8.6261	-3.22546	-1.53672
SLC18A2	0.00160759	0.0222873	-2.26737	2.16153	-3.21886	-1.7623
AP003049.2	0.00162181	0.0224555	-2.86351	1.69703	-3.21614	-1.82129
C1QBP	0.00162419	0.0224596	0.50678	6.95505	3.21569	-1.53578
MTMR12	0.00164806	0.0227605	-0.604925	6.28174	-3.21118	-1.42234
JAM3	0.00165421	0.0228162	-2.09628	6.58997	-3.21003	-1.31119
UROD	0.00166223	0.0228684	0.767326	5.52419	3.20853	-1.46052
GZMM	0.00167184	0.0229713	1.58653	2.73792	3.20675	-1.26869
KIF3C	0.00167719	0.0230105	-1.4138	3.79988	-3.20576	-1.36546
INSIG1	0.00167896	0.0230105	-0.696502	5.94369	-3.20543	-1.3877
SLC10A3	0.00168655	0.0230508	-1.52448	5.15118	-3.20403	-1.27605
ZNF561	0.00168758	0.0230508	0.622896	3.70452	3.20385	-1.28054
TMEM158	0.00168831	0.0230508	-2.9063	3.77607	-3.20371	-1.56841
UBASH3A	0.00169175	0.0230685	1.0542	3.35585	3.20308	-1.28101
NFE2	0.00171283	0.0233265	-0.53865	7.46381	-3.19924	-1.56803
BRD3	0.00171738	0.0233365	-0.500698	5.84462	-3.19842	-1.41725
ZNF253	0.00171872	0.0233365	0.92821	4.09437	3.19818	-1.33643
AC114752.2	0.00172005	0.0233365	-1.96858	7.75305	-3.19794	-1.49792
AC005394.2	0.00176604	0.0239303	-2.13541	1.21041	-3.18974	-1.88361
RGS6	0.00178704	0.0241844	-1.54609	3.641	-3.18607	-1.45167
PIP4P2	0.00179488	0.0242601	-1.22303	6.14188	-3.18471	-1.41601
BLOC1S6	0.00180133	0.0242927	-0.546137	6.18614	-3.18359	-1.49566
CYBA	0.0018018	0.0242927	0.545751	6.55218	3.18351	-1.6085
LANCL3	0.00180603	0.0243194	-1.44479	2.15826	-3.18278	-1.69619
ZNF350	0.00182797	0.0245841	0.9224	4.04081	3.17902	-1.38496
MAP1LC3B	0.00183521	0.0246201	-0.611583	7.4018	-3.17779	-1.62186
ZNF263	0.00186082	0.0249017	0.779424	3.88985	3.17347	-1.37875
PNKD	0.0018642	0.024916	-0.773834	5.17669	-3.1729	-1.38669
CAMTA2	0.00187807	0.0250437	-0.582257	5.22917	-3.17059	-1.41398
TGFB1I1	0.00188466	0.0250963	-1.5876	3.40121	-3.16949	-1.52838
CCDC167	0.00189055	0.0251436	1.4563	5.31991	3.16852	-1.59363
DAP	0.00190923	0.0253364	-0.617775	7.79845	-3.16545	-1.68049
ZNF420	0.00190974	0.0253364	1.05829	3.07884	3.16536	-1.37921
RANBP9	0.00191665	0.0253965	-0.520096	7.81961	-3.16424	-1.68908
ICE1	0.00193917	0.0255622	0.506094	5.11705	3.16058	-1.52933
VDAC3	0.00194099	0.0255622	-0.616242	7.2008	-3.16029	-1.65792
FAM122B	0.00196381	0.0258313	-0.593372	6.00396	-3.15663	-1.54594
FASLG	0.00197178	0.0259046	1.22683	4.30333	3.15536	-1.4979
DHRS7	0.0019785	0.0259297	0.722933	5.26497	3.1543	-1.5821
ZNF879	0.00198663	0.0260047	1.26962	1.86921	3.15301	-1.47533
PCSK6	0.00200464	0.0261509	-1.22074	4.25558	-3.15018	-1.44445
DPYD	0.00200576	0.0261509	-0.521268	6.05675	-3.15001	-1.57889
IGF2BP2	0.00200602	0.0261509	-0.73171	6.06768	-3.14997	-1.5564
TMEM40	0.00201045	0.0261509	-1.13541	5.63029	-3.14927	-1.46304
MBOAT2	0.0020257	0.0262611	-0.722718	5.57145	-3.1469	-1.50363
HIST1H1A	0.00203791	0.0263559	1.72319	0.76054	3.14502	-1.59591
STOM	0.00205105	0.0264625	-0.576649	8.83439	-3.143	-1.78996
TNFSF4	0.00205432	0.026473	-1.2278	5.46163	-3.1425	-1.4623
UBL4A	0.0020815	0.0267912	-0.805315	6.01156	-3.13837	-1.57581
NCKAP1	0.00208554	0.0268084	-0.766102	3.75898	-3.13776	-1.48416
HMOX2	0.00210049	0.0269045	0.782564	5.62402	3.13551	-1.68053
SENCR	0.00210277	0.0269045	-2.62152	5.2888	-3.13517	-1.49132
C1orf216	0.00210549	0.0269073	0.901123	3.73898	3.13476	-1.48006
SLC39A3	0.00211044	0.0269387	-1.6411	2.61682	-3.13402	-1.74165
MIATNB	0.00211399	0.0269521	1.37459	2.00424	3.13349	-1.50335
DSN1	0.00214953	0.0272762	1.15645	3.13179	3.12824	-1.47809
NPM3	0.00215906	0.027365	1.31844	3.77448	3.12685	-1.52727
SSBP4	0.00217186	0.0274876	0.622973	5.58445	3.12498	-1.69933
KDM4B	0.00217383	0.0274876	-0.617318	3.94304	-3.1247	-1.49535
ZNF182	0.00219353	0.0276719	1.00525	3.69983	3.12185	-1.51632
PNPLA4	0.00220632	0.0278006	1.27315	1.82226	3.12002	-1.56342
TCEA3	0.00221556	0.0278047	0.890269	4.74312	3.11869	-1.63176
MCM9	0.00221614	0.0278047	0.778396	2.90674	3.11861	-1.50935
DCTN3	0.00221953	0.0278047	0.852408	4.01903	3.11813	-1.54716
RRP1	0.00222637	0.0278581	1.00789	2.94531	3.11716	-1.50742
HOXB6	0.00224431	0.0280198	1.33059	0.606581	3.11462	-1.73636
LMNA	0.00224449	0.0280198	-0.586217	5.65926	-3.11459	-1.62044
AIMP1	0.00224831	0.028035	0.530023	5.91315	3.11406	-1.75444
TTTY10	0.002255	0.0280783	1.50329	0.415933	3.11312	-1.74738
HLA-C	0.00227271	0.0281862	-0.611705	9.88551	-3.11064	-1.91478
PCED1B-AS1	0.00227868	0.0281955	0.766986	5.65957	3.10981	-1.75645
TCF19	0.00227948	0.0281955	0.83883	3.64629	3.1097	-1.53877
ZNF613	0.00228724	0.0282591	1.2082	2.32898	3.10862	-1.54868
USP31	0.00231993	0.0285648	-0.873121	3.42977	-3.10413	-1.60382
BCR	0.00232405	0.0285829	-0.680292	4.66803	-3.10357	-1.54749
ARMCX3	0.00235436	0.0288898	-0.664747	5.96109	-3.09946	-1.69083
RNF185	0.00237323	0.0290883	0.908375	4.14684	3.09692	-1.62269
DNAJB6	0.00239544	0.0293272	-0.542738	5.87572	-3.09396	-1.70792
FRMD4B	0.00240733	0.0294368	-0.987624	5.36663	-3.09239	-1.60417
AGPAT1	0.00240986	0.0294368	-0.734338	6.72014	-3.09206	-1.79929
CD109	0.0024586	0.0298939	-1.79891	2.68907	-3.08569	-1.85917
LAS1L	0.00246113	0.0298939	0.571427	4.78483	3.08536	-1.70395
MBTD1	0.00246945	0.0299299	-0.633295	5.50217	-3.08428	-1.67615
OR2B6	0.00246965	0.0299299	-2.84972	1.4983	-3.08426	-2.08024
GPN3	0.00249372	0.0301201	1.10914	3.52558	3.08117	-1.61844
PIP4K2C	0.00252532	0.0304336	0.922445	3.97569	3.07715	-1.65773
GPAA1	0.00254048	0.0305481	-1.40196	3.81495	-3.07524	-1.67322
DPY19L1	0.00256373	0.0306795	-1.32389	4.06224	-3.07234	-1.65948
DYNC1I1	0.00256485	0.0306795	-1.95803	1.59972	-3.0722	-2.10159
DNAJC6	0.00256848	0.0306795	-1.15307	4.15243	-3.07175	-1.64206
AURKAIP1	0.00257221	0.0306901	0.706686	6.29823	3.07128	-1.91834
PDCD10	0.00257697	0.0307129	-0.568452	7.37299	-3.07069	-1.92771
ANKEF1	0.00258282	0.0307176	1.10671	2.0136	3.06997	-1.67288
CTDSPL	0.00258306	0.0307176	-1.5529	5.17889	-3.06994	-1.62903
HIST1H3J	0.00262614	0.031127	1.57292	3.13031	3.06465	-1.66031
HIST1H3B	0.00263647	0.0312151	0.761394	8.72593	3.06339	-2.04604
SMIM3	0.00266589	0.0314955	-1.6256	5.39166	-3.05984	-1.65953
ZBTB17	0.00266791	0.0314955	0.842072	3.94195	3.0596	-1.69452
TBL3	0.00266891	0.0314955	-1.24481	2.58133	-3.05948	-1.85471
IFRD1	0.00267855	0.0315747	-1.27709	4.5907	-3.05832	-1.66187
RTN3	0.00268957	0.03167	-0.722806	5.59904	-3.05701	-1.75424
ZNF532	0.00270802	0.0317971	0.681356	3.63167	3.05481	-1.67637
LPP	0.00271029	0.0317971	-0.512719	4.5619	-3.05455	-1.67671
FRMD3	0.0027107	0.0317971	-1.00116	5.8624	-3.0545	-1.76303
CKLF	0.00271216	0.0317971	-2.19679	1.0265	-3.05432	-2.14622
EIF4G3	0.00277231	0.0323145	-0.57241	7.1498	-3.04728	-1.97634
TENT5C	0.00279427	0.0324424	-0.576902	9.00437	-3.04475	-2.07513
SEC61B	0.00281658	0.0326312	0.770354	6.72621	3.04219	-2.02901
SAMD14	0.00283994	0.0328071	-1.25141	4.13693	-3.03953	-1.72835
NFU1	0.00284089	0.0328071	0.673253	5.20025	3.03942	-1.89369
MBNL2	0.00286473	0.0329413	-0.53614	5.69102	-3.03673	-1.84439
AC007262.2	0.00287012	0.0329475	-1.83807	1.97715	-3.03613	-2.09276
AKAP8	0.00289784	0.0331454	0.562256	5.11989	3.03303	-1.89113
FIS1	0.00290388	0.0331703	0.628972	6.61131	3.03236	-2.04439
SLC24A3	0.00290617	0.0331703	-2.20833	4.93969	-3.03211	-1.7476
METTL25	0.00291131	0.0331938	0.721742	4.67667	3.03154	-1.84671
BET1	0.00299899	0.0340262	-1.46399	4.09313	-3.02196	-1.78646
FANCB	0.00300008	0.0340262	1.14088	2.95713	3.02184	-1.75105
RDH11	0.00301141	0.0341187	-1.45667	5.3825	-3.02062	-1.76552
PSMA4	0.00304854	0.0344309	0.559543	5.5652	3.01666	-1.98966
FER	0.00308208	0.0347194	-1.14489	4.34225	-3.01311	-1.77915
IAH1	0.00308467	0.0347194	0.815264	3.05104	3.01284	-1.77348
ARPC5L	0.00308758	0.0347194	0.652524	5.3308	3.01254	-1.982
CCR4	0.00309336	0.0347194	-2.0442	3.07579	-3.01193	-1.98618
UQCR10	0.00309339	0.0347194	0.65326	7.93359	3.01193	-2.16197
SORT1	0.00309813	0.0347364	-0.92592	4.19792	-3.01143	-1.78052
LSS	0.00316766	0.0354354	0.807643	2.70767	3.00423	-1.80234
ZCCHC17	0.00317033	0.0354354	-0.597029	8.01495	-3.00396	-2.14858
LCN2	0.00318309	0.0354924	-1.33914	5.96916	-3.00266	-1.88122
CRTAM	0.00318401	0.0354924	1.07527	3.40517	3.00256	-1.81659
BCL3	0.0031883	0.0354924	-1.04612	4.95005	-3.00212	-1.81534
LNX1	0.00321188	0.035678	1.11475	1.41662	2.99973	-1.90063
PDE3A	0.00321835	0.035713	-1.41928	3.92627	-2.99908	-1.85269
PLEC	0.00325601	0.0360939	-0.808017	5.50887	-2.99529	-1.90332
MAGOH	0.00326271	0.036131	0.915616	6.09351	2.99463	-2.1255
ITGA9-AS1	0.00328093	0.0362248	-1.82037	2.61978	-2.99281	-2.0711
AIG1	0.00328126	0.0362248	-1.50168	4.03277	-2.99278	-1.86478
FHL1	0.00328611	0.0362413	-0.921243	5.46927	-2.9923	-1.88835
RFWD3	0.00330358	0.0363967	0.564639	4.11683	2.99057	-1.87758
KRI1	0.00331369	0.0364708	0.521711	5.38616	2.98958	-2.04042
BATF	0.00332278	0.0365337	1.13597	6.17921	2.98869	-2.15734
CDK4	0.00335084	0.0367771	0.813863	4.53591	2.98594	-1.9612
CALU	0.00335174	0.0367771	-0.948363	5.09983	-2.98586	-1.86492
RARS	0.00336186	0.0368506	0.503341	6.25036	2.98487	-2.14263
CLEC1B	0.00337768	0.0369828	-1.39885	6.14969	-2.98334	-1.94755
BCCIP	0.00338228	0.0369828	0.711524	5.46691	2.9829	-2.08345
SDC4	0.00338442	0.0369828	-2.33515	3.26376	-2.98269	-2.05105
PCP2	0.00338763	0.0369828	-2.47668	1.57312	-2.98238	-2.27101
DBR1	0.0034018	0.0370624	1.00246	3.73559	2.98102	-1.89256
PYGB	0.00342711	0.0372387	-0.709852	6.23682	-2.9786	-2.05597
TMEM199	0.00342838	0.0372387	0.853543	3.08017	2.97848	-1.85948
RAB6B	0.00343077	0.0372387	-1.63093	4.06135	-2.97825	-1.90405
HARS	0.00343179	0.0372387	0.551146	4.06229	2.97816	-1.90129
EFHC2	0.00344602	0.0373198	-2.42239	4.43122	-2.9768	-1.93481
NDUFS3	0.00345491	0.0373768	0.817557	4.11806	2.97596	-1.93392
SLFN14	0.00349481	0.0377327	-1.01176	6.09944	-2.97221	-2.01708
GP5	0.00350393	0.0377934	-2.06967	3.20074	-2.97135	-2.05414
NDUFA11	0.00353048	0.0379745	-1.62785	1.93907	-2.96888	-2.19754
TXN2	0.00354739	0.0380718	0.635566	6.33761	2.96732	-2.20503
HSBP1L1	0.00355157	0.0380787	1.34674	1.7423	2.96693	-1.92628
HIST2H2AA3	0.00355613	0.0380898	1.57651	3.98724	2.96651	-1.99453
H2AFZ	0.00356349	0.0381307	0.634619	6.4389	2.96583	-2.21605
HGD	0.00359146	0.038316	-2.18239	3.71235	-2.96327	-2.0209
TPPP3	0.00360047	0.0383742	-1.7011	3.90265	-2.96245	-1.95522
SYTL4	0.00361242	0.0384635	-1.53112	3.8579	-2.96136	-1.95285
ZDHHC18	0.00361876	0.038493	0.568236	4.35574	2.96079	-1.98517
HBB	0.00362567	0.0385286	-0.611007	14.374	-2.96016	-2.43872
CD27-AS1	0.00363251	0.0385632	-2.19453	2.49543	-2.95954	-2.20622
APBA2	0.00363817	0.0385708	0.706538	4.07518	2.95903	-1.9637
CST3	0.00364038	0.0385708	-0.565866	7.38818	-2.95883	-2.23823
DTHD1	0.00367096	0.0387047	0.738983	4.17552	2.95609	-1.98549
AVPR1A	0.00368849	0.0388517	-1.75475	2.94381	-2.95452	-2.09018
ALB	0.003704	0.0389579	0.811196	5.57344	2.95314	-2.18405
GNPTAB	0.0037058	0.0389579	0.53932	4.69343	2.95298	-2.04486
CD27	0.00374298	0.0391825	1.15432	5.12314	2.9497	-2.1675
GTF2IRD2B	0.00374533	0.0391825	1.07465	2.60288	2.9495	-1.93259
KIAA1211	0.0037847	0.0394795	-1.44488	2.49977	-2.94605	-2.13528
GTF3C4	0.00379592	0.0395582	0.616436	3.35006	2.94508	-1.94393
FAHD1	0.00383363	0.0398358	1.13502	3.29057	2.94182	-1.96597
GOLM1	0.0038675	0.0400719	0.927807	3.64036	2.93892	-1.98732
EIF2B1	0.00388096	0.0401343	0.606918	5.54042	2.93778	-2.20661
FMO5	0.00390926	0.0403855	-1.37855	2.36813	-2.93538	-2.16538
SLC45A4	0.00391274	0.0403855	0.540636	4.67458	2.93508	-2.08892
ZFAND1	0.00393758	0.0405673	-0.749327	5.66142	-2.93299	-2.08767
ERN1	0.00393788	0.0405673	-1.08439	2.84106	-2.93297	-2.07865
GTPBP2	0.00395094	0.040663	-0.639227	5.69447	-2.93188	-2.11324
RPRD1B	0.00398678	0.0409537	0.572152	4.48997	2.92889	-2.08222
AMPD3	0.00404143	0.0413596	-0.724612	4.0246	-2.92439	-1.99268
VIM-AS1	0.00404163	0.0413596	-1.27305	6.50094	-2.92437	-2.16847
CBFA2T3	0.00404743	0.0413797	-0.671835	4.97922	-2.9239	-2.04037
PSMA5	0.00405634	0.0414315	0.607514	5.29636	2.92317	-2.21354
UHRF1BP1	0.0040602	0.0414317	-0.641569	4.14772	-2.92285	-1.99599
SCRN2	0.00408598	0.0415651	-1.86737	2.50276	-2.92076	-2.23323
ZNF143	0.00408807	0.0415651	0.602154	5.29021	2.92059	-2.22071
Z82206.1	0.00408869	0.0415651	-2.54275	5.74028	-2.92054	-2.00157
MEIS1	0.00410779	0.04172	-1.07983	4.4674	-2.91899	-2.00519
MOSPD2	0.00411167	0.0417201	0.670102	3.50911	2.91868	-2.01797
CYB5R1	0.00415139	0.0420116	-1.65584	4.02014	-2.91549	-2.05297
AC009779.2	0.0041879	0.0423343	1.28214	2.60294	2.91259	-2.0207
CEP290	0.00421048	0.0425018	0.52742	4.03552	2.9108	-2.06957
SNCA	0.00421235	0.0425018	-0.553977	9.62406	-2.91065	-2.46454
POP1	0.0042204	0.0425432	1.16788	1.89121	2.91002	-2.05764
TMEM219	0.00428348	0.0430985	-0.672438	6.29268	-2.90509	-2.26601
CCNT2-AS1	0.00428923	0.043116	1.43639	3.09948	2.90464	-2.0585
DHCR7	0.00430344	0.0431679	-1.78105	1.29437	-2.90354	-2.42042
NEAT1	0.00430833	0.0431679	-1.66421	4.4859	-2.90316	-2.0508
ATP6V0E1	0.00431764	0.0432005	-0.501837	7.17044	-2.90244	-2.37785
MINK1	0.00433513	0.0433217	-0.533206	6.24448	-2.9011	-2.28423
RBPMS2	0.00438107	0.0436243	-1.14632	5.65435	-2.89759	-2.13413
LAMP2	0.00438427	0.0436243	-1.49291	3.78236	-2.89734	-2.09987
SLC2A3	0.00441316	0.0437906	-0.712405	6.05217	-2.89515	-2.25201
CCDC65	0.00442607	0.0438783	1.15692	3.2349	2.89418	-2.08289
STAMBPL1	0.00444679	0.0440432	0.836861	3.33964	2.89262	-2.08007
GCSAML	0.004505	0.0444972	-1.88737	2.53598	-2.88828	-2.30089
GNB5	0.00451661	0.044571	-1.09859	3.82287	-2.88742	-2.09932
HIST1H3C	0.00453342	0.0446881	0.778208	8.58665	2.88618	-2.52974
SEC61G	0.00460303	0.0452995	0.895314	5.84945	2.88108	-2.40916
KLHL7	0.00460973	0.0453241	0.743124	2.97886	2.8806	-2.09769
CLDN5	0.00461471	0.0453317	-1.52413	3.61783	-2.88023	-2.1521
RNF126	0.00462132	0.0453554	0.506536	4.95549	2.87976	-2.27235
IL18R1	0.00462605	0.0453605	1.14762	1.82623	2.87941	-2.13084
EPHB4	0.00465231	0.0455766	0.620994	4.60522	2.87752	-2.2406
MED8	0.00467254	0.0457206	0.759025	4.78292	2.87606	-2.27913
SDHAF3	0.00467669	0.0457206	1.05563	3.50068	2.87577	-2.14488
C1GALT1	0.00467972	0.0457206	-0.627036	4.33652	-2.87555	-2.11542
ZSWIM4	0.00470041	0.0458396	1.14974	1.66104	2.87407	-2.15357
PTCRA	0.0047072	0.0458435	-1.80614	5.8698	-2.87359	-2.15353
MGAT2	0.00471356	0.0458435	1.00272	4.06286	2.87313	-2.20923
GEMIN8	0.00474254	0.0460466	1.07726	2.59053	2.87108	-2.12079
HLA-B	0.00475785	0.0461256	-0.505482	10.2925	-2.87	-2.59245
UBA6-AS1	0.00476822	0.0461256	0.848781	2.79381	2.86927	-2.12488
EXO5	0.00478896	0.0462817	1.16622	2.42635	2.86781	-2.13015
EMC7	0.00481787	0.0464543	1.28182	2.90462	2.86579	-2.13928
PHKB	0.00481943	0.0464543	-0.55277	6.01269	-2.86568	-2.3397
HOXB7	0.00483428	0.0465555	1.0422	4.15286	2.86465	-2.24727
AC106782.2	0.00483856	0.0465555	1.37445	0.617533	2.86435	-2.26214
F2RL3	0.00484705	0.0465956	-1.7794	2.73705	-2.86376	-2.3091
BASP1	0.00487384	0.0467067	0.514562	6.78306	2.86191	-2.51264
GP6	0.00488493	0.0467067	-1.7654	4.80767	-2.86114	-2.14533
SLC35D2	0.00488674	0.0467067	-1.26803	3.5124	-2.86102	-2.18805
MIOS	0.00488868	0.0467067	0.706941	3.92009	2.86088	-2.19807
AC139713.2	0.00488892	0.0467067	-1.19532	3.49313	-2.86087	-2.18741
RTL10	0.00492043	0.0468218	0.823693	2.43029	2.85871	-2.15718
TRAPPC3L	0.00492358	0.0468218	-2.46056	4.72116	-2.85849	-2.17942
IER2	0.00494552	0.046915	0.5042	6.68818	2.85699	-2.51935
FUT8	0.00495397	0.0469377	-0.914661	5.59266	-2.85642	-2.25558
2023-03-02	0.00498932	0.0471936	-0.710216	7.60457	-2.85402	-2.52561
TEAD4	0.00499651	0.0471936	1.10073	3.19357	2.85354	-2.17805
OAT	0.00499677	0.0471936	0.726686	5.02862	2.85352	-2.37254
AC078883.1	0.00500647	0.0472439	-2.30041	4.51661	-2.85287	-2.19683
ZNF512	0.00503411	0.0474632	0.885689	3.72824	2.85101	-2.21448
AL603840.1	0.00507319	0.0477899	-1.68796	1.49154	-2.8484	-2.50547
IGF1R	0.00508117	0.0478233	-0.755161	2.89295	-2.84787	-2.23105
CCDC9B	0.00511452	0.0480538	-1.30581	2.51805	-2.84566	-2.32205
HINFP	0.00511907	0.0480538	0.762476	2.53105	2.84536	-2.1871
TRPS1	0.00512031	0.0480538	-0.642953	3.67384	-2.84528	-2.18525
PDE4D	0.00520402	0.0485349	-0.644877	4.00055	-2.8398	-2.19423
TCAF1	0.00529558	0.0493248	0.758621	3.84534	2.8339	-2.25904
IRS1	0.00532347	0.0494991	-1.36181	2.60092	-2.83212	-2.34363
PCTP	0.00535935	0.0497898	-0.643099	4.42394	-2.82984	-2.22927
ATG4C	0.00536808	0.049828	-0.653119	5.40938	-2.82929	-2.33219
ACVR1	0.00538071	0.0499023	-0.921959	4.78027	-2.8285	-2.23839
ATP8A1	0.00545695	0.0505019	-0.817493	4.94374	-2.82372	-2.26854
SAV1	0.00545941	0.0505019	-0.570783	5.29397	-2.82357	-2.33736
BTG3	0.00548228	0.0506266	1.11488	2.70051	2.82215	-2.23614
DCUN1D3	0.00552155	0.0508023	0.911504	2.07871	2.81972	-2.2607
MOB2	0.005525	0.0508023	-0.8216	4.59389	-2.81951	-2.25492
TPM1	0.00553239	0.0508023	-0.899026	5.55895	-2.81906	-2.34745
TTC38	0.00557565	0.0510952	0.635285	4.88961	2.81641	-2.44063
TSPOAP1-AS1	0.00558099	0.0511007	-0.928003	5.52174	-2.81608	-2.35023
ITPR1	0.00559883	0.0512034	-0.539741	3.48658	-2.815	-2.25815
RTCA-AS1	0.00560171	0.0512034	-2.26281	2.07066	-2.81482	-2.5521
PCYT1B	0.00562649	0.0513429	-1.52268	4.53664	-2.81332	-2.25715
SLC4A2	0.00564622	0.0514794	-1.09508	2.44733	-2.81213	-2.37421
LAX1	0.00569615	0.0518908	0.81004	3.89783	2.80913	-2.33349
GDI1	0.00570345	0.0519134	-0.502902	5.90318	-2.80869	-2.47869
FCER1G	0.00571093	0.0519377	-0.507769	9.52039	-2.80824	-2.73428
C11orf80	0.00574073	0.0521647	1.15079	2.03892	2.80647	-2.28313
EGR3	0.0058077	0.0526402	1.13135	1.25327	2.80251	-2.34524
ARF3	0.00581351	0.0526486	-0.513111	5.94803	-2.80217	-2.50112
OASL	0.00587391	0.0530186	1.02047	3.57893	2.79864	-2.33791
TRIM40	0.00587402	0.0530186	-2.19971	1.88261	-2.79863	-2.59551
AC083862.2	0.00589694	0.0531809	-2.57244	2.1198	-2.7973	-2.59761
ALS2	0.00590688	0.0532042	0.564074	3.20395	2.79673	-2.29787
PHACTR3	0.00591239	0.0532042	-1.73543	1.43131	-2.79641	-2.60679
XPNPEP1	0.00592126	0.0532042	-0.871311	4.84457	-2.79589	-2.32742
LHFPL2	0.00592418	0.0532042	-1.19087	3.35879	-2.79573	-2.33661
LIN54	0.00597085	0.0534983	-0.567662	5.19383	-2.79304	-2.40092
ADA	0.00598213	0.0535463	0.672023	4.47283	2.79239	-2.43865
DSE	0.00599896	0.0535552	-0.9482	3.40906	-2.79143	-2.33031
ZNF514	0.00603583	0.0537157	0.824494	2.89699	2.78933	-2.31253
AL008729.1	0.00603904	0.0537157	-1.75644	1.17068	-2.78915	-2.62499
USP13	0.0060409	0.0537157	-0.999101	3.07553	-2.78905	-2.35822
HLA-DMB	0.00606028	0.0538436	-1.49321	3.88364	-2.78795	-2.33458
TXK	0.00610532	0.0541546	0.685912	5.94141	2.78541	-2.65409
SNX11	0.0061231	0.0542677	0.789127	3.96291	2.78441	-2.40145
UIMC1	0.00615942	0.0545	-0.514349	7.32221	-2.78238	-2.70327
GLRX	0.00618497	0.0546679	0.549225	5.44506	2.78096	-2.59893
TMEM104	0.00618853	0.0546679	-1.49502	2.56586	-2.78076	-2.46358
AP000487.1	0.00621283	0.0548376	-2.00508	1.92665	-2.77942	-2.60219
RCC1L	0.00622156	0.0548698	0.633356	4.35855	2.77894	-2.45566
MAST4	0.00622806	0.0548823	-0.728695	4.01993	-2.77858	-2.33647
FGGY	0.00626413	0.055155	0.868446	2.62506	2.77659	-2.34108
AC007365.1	0.00629181	0.0553159	-3.0699	2.42498	-2.77508	-2.63349
ZNF586	0.00629266	0.0553159	0.698343	4.22378	2.77503	-2.44894
GARS-DT	0.00630582	0.0553771	-0.964217	2.38927	-2.77431	-2.4495
THYN1	0.00630989	0.0553771	0.559691	5.53664	2.77409	-2.62736
GYPB	0.00644204	0.0563535	1.08205	3.92808	2.76696	-2.46368
P2RY12	0.00646989	0.0565512	-2.20765	5.80503	-2.76547	-2.38507
SLAMF1	0.00651328	0.0567925	1.09451	1.8348	2.76316	-2.39085
PDLIM7	0.00652316	0.0568326	-0.747246	5.02857	-2.76264	-2.43846
NPRL3	0.00654198	0.0569506	-0.589855	5.66983	-2.76165	-2.55397
STX8	0.00658332	0.0571721	0.857878	4.61058	2.75947	-2.55736
SSR4	0.00661065	0.0573632	-0.742349	5.10327	-2.75804	-2.45543
VEGFB	0.00663714	0.0575468	0.563085	6.77272	2.75666	-2.78768
SPOCD1	0.00665942	0.0576936	-1.63098	2.18977	-2.7555	-2.5696
AL731557.1	0.00669716	0.057974	-2.22184	6.27506	-2.75355	-2.4543
TMEM87B	0.00673709	0.0582262	-0.92063	4.64815	-2.75149	-2.41375
AL035681.1	0.00676218	0.0583962	-1.94201	1.91622	-2.7502	-2.64682
SLC8A3	0.00677643	0.0584725	-1.70001	2.309	-2.74948	-2.57577
SPON2	0.00684618	0.0589328	0.724485	3.50039	2.74593	-2.44065
SUPT3H	0.00689539	0.0593092	1.09373	2.51432	2.74345	-2.41613
SLC4A1AP	0.00690928	0.0593813	0.544975	5.26791	2.74275	-2.67108
SLC25A11	0.00692592	0.0594769	0.795498	4.69953	2.74191	-2.61216
DNAJA3	0.0069375	0.0594805	0.643161	3.53413	2.74134	-2.44793
DDX19B	0.00694076	0.0594805	0.844158	3.16777	2.74117	-2.435
AGFG2	0.00694912	0.0594867	0.732194	3.40406	2.74075	-2.44488
ZFP3	0.00700285	0.0598341	0.952203	2.92399	2.73808	-2.43366
INTS2	0.00700554	0.0598341	0.732644	3.25261	2.73795	-2.44098
BEX5	0.00700634	0.0598341	1.33228	2.71552	2.73791	-2.43707
METTL15	0.007023	0.0598885	-1.20511	3.43487	-2.73708	-2.4585
NCAPH2	0.00710217	0.0603527	0.955753	3.63737	2.73319	-2.49763
THAP4	0.00710625	0.0603527	0.804549	4.28589	2.73299	-2.57143
DERA	0.0071156	0.0603846	-0.702917	5.45345	-2.73253	-2.57441
HSPA1A	0.00713368	0.0604905	-0.860645	5.76388	-2.73165	-2.60939
GRHL1	0.00715278	0.0605572	-1.71731	2.69063	-2.73072	-2.57005
CCPG1	0.00716794	0.0606379	-1.28267	3.27086	-2.72998	-2.4887
BRPF1	0.00724806	0.0611718	0.630216	4.80918	2.72611	-2.6538
VRK3	0.00726779	0.0612388	0.571837	3.18529	2.72516	-2.46333
WDR44	0.00726795	0.0612388	-0.665399	7.0229	-2.72516	-2.81264
AC090559.1	0.00728073	0.0612388	-0.764428	6.3639	-2.72454	-2.73081
PDCD5	0.00728298	0.0612388	0.622979	5.89828	2.72444	-2.80153
UBE3B	0.0072851	0.0612388	-0.527954	4.28098	-2.72434	-2.4766
GFI1	0.00729006	0.0612388	0.894741	3.41298	2.7241	-2.49388
TEC	0.00730932	0.0612817	-1.51003	4.44256	-2.72318	-2.46184
ZSCAN29	0.00731243	0.0612817	-0.708231	4.58337	-2.72303	-2.49154
LIX1-AS1	0.00733237	0.0613051	1.11819	5.49468	2.72208	-2.79547
KANSL2	0.00734602	0.0613267	0.707949	4.37337	2.72143	-2.60661
BARD1	0.00735312	0.0613385	-0.655458	5.58305	-2.7211	-2.62584
CLEC2L	0.00739446	0.0615406	-2.28055	1.96035	-2.71914	-2.73056
DAG1	0.00742273	0.0617283	-1.54577	2.15432	-2.71781	-2.63446
MAP4K3	0.00746143	0.0619818	-0.89963	3.47476	-2.71599	-2.48702
OXTR	0.00746471	0.0619818	-1.83257	1.66707	-2.71584	-2.73097
CDT1	0.00750276	0.0622498	1.24452	1.59896	2.71406	-2.50163
CDK2AP2	0.00755772	0.0625614	0.640862	6.44436	2.71151	-2.88356
SAYSD1	0.0075709	0.0625745	0.921148	3.38958	2.7109	-2.5244
POMT1	0.00761216	0.0628228	0.899148	1.97854	2.709	-2.50632
AL022344.2	0.00761926	0.0628228	-1.7318	1.10856	-2.70867	-2.76425
RTN4	0.00762274	0.0628228	-0.724313	5.4104	-2.70851	-2.62351
MFSD2B	0.00763007	0.0628228	-1.44348	3.52784	-2.70818	-2.52352
FAM104B	0.00765128	0.0629417	1.02147	2.74796	2.7072	-2.50073
DBI	0.00770942	0.0633312	0.519903	7.5903	2.70455	-2.95911
CD82	0.00774497	0.0635264	-1.29811	3.73728	-2.70294	-2.51797
B4GALT1	0.00776943	0.0636786	-0.556073	5.17682	-2.70184	-2.63033
FBXO32	0.00778528	0.0637117	0.663265	3.27147	2.70112	-2.52562
PER1	0.00780274	0.0638061	-0.960405	3.89147	-2.70034	-2.51239
MRPL36	0.00783374	0.0640111	0.969144	4.75239	2.69894	-2.74506
GADD45B	0.00785549	0.0641403	0.651444	5.18457	2.69797	-2.78144
ANKRD26	0.00786337	0.064156	0.565382	4.15564	2.69762	-2.61394
CCDC125	0.00794032	0.0646372	0.775915	2.76437	2.6942	-2.5269
GRB14	0.00795003	0.0646674	-2.52948	2.70492	-2.69377	-2.71419
PPIL3	0.00795766	0.0646808	0.914188	4.14153	2.69343	-2.65448
GPATCH1	0.00798313	0.0647817	0.560534	5.18039	2.69231	-2.78305
TMEM229B	0.0079913	0.0647817	-0.936638	3.09187	-2.69195	-2.55773
SCIMP	0.0079941	0.0647817	-0.605546	5.2131	-2.69183	-2.65575
AC046185.3	0.00807478	0.0652643	0.919277	4.3025	2.6883	-2.69838
PANK4	0.00807786	0.0652643	0.855012	3.10148	2.68816	-2.5523
ATP5ME	0.00810176	0.0653594	0.513859	7.8355	2.68712	-3.01273
EFCAB13	0.0081301	0.0655391	-1.08954	6.23489	-2.68589	-2.75807
LRRC8B	0.00813977	0.0655521	-1.03701	4.63004	-2.68547	-2.55999
SIRT5	0.00814588	0.0655521	0.62873	4.18746	2.68521	-2.65295
SPINDOC	0.008186	0.065744	0.937957	2.59216	2.68348	-2.55013
OXSM	0.00820584	0.0658543	1.24462	1.2826	2.68263	-2.58483
ELP6	0.00822851	0.0659415	0.894356	3.29426	2.68165	-2.58254
WASF3	0.00822893	0.0659415	-1.26126	4.42796	-2.68163	-2.55502
SNRPB2	0.00833824	0.0667183	0.646241	5.94412	2.67698	-2.9258
MSANTD3	0.0083448	0.0667213	-0.907538	5.88739	-2.6767	-2.74997
FAM210B	0.00836061	0.0667982	-0.526653	7.77786	-2.67603	-3.00167
RPN1	0.0083718	0.0668381	-0.632394	5.98709	-2.67556	-2.8084
DCAKD	0.0083914	0.066864	-0.950076	4.78186	-2.67474	-2.59881
PET100	0.00839622	0.066864	-2.12744	1.749	-2.67453	-2.81386
STAP1	0.00841451	0.066864	0.842329	5.92215	2.67376	-2.94458
PRR5L	0.00842205	0.066864	0.533414	5.01393	2.67345	-2.80122
SOX13	0.00843766	0.066864	0.717471	3.19108	2.67279	-2.58868
UBA7	0.00843954	0.066864	-0.70032	5.59847	-2.67272	-2.74616
YJU2	0.00844032	0.066864	0.768078	5.49526	2.67268	-2.89522
KLHDC1	0.00844235	0.066864	-0.979886	5.75636	-2.6726	-2.7285
ARHGAP32	0.00851988	0.0673821	-0.675915	3.75773	-2.66937	-2.58044
CD47	0.008535	0.0674422	-0.659195	5.25625	-2.66874	-2.70374
C6orf89	0.00856251	0.06761	0.55186	3.83583	2.6676	-2.64355
TMEM164	0.00857119	0.067629	-0.577179	5.05809	-2.66724	-2.68954
GPR160	0.00860415	0.0677404	0.774125	3.98277	2.66588	-2.68602
TTC9C	0.00864896	0.0679901	0.967721	3.57775	2.66404	-2.65255
PEAR1	0.00866291	0.0680045	-1.03586	4.7584	-2.66347	-2.62097
ST7	0.00867415	0.0680275	-1.39611	3.51006	-2.66301	-2.61761
EIF3CL	0.00867845	0.0680275	1.15699	3.22784	2.66284	-2.63223
MITF	0.0088249	0.0688985	-1.33397	2.91589	-2.6569	-2.66317
NDUFAF4	0.00882628	0.0688985	1.07304	3.0691	2.65685	-2.63084
HRAT92	0.0088309	0.0688985	-1.5242	5.14287	-2.65666	-2.63247
APLF	0.00883429	0.0688985	-0.699703	6.11064	-2.65653	-2.86266
AL583722.1	0.00885875	0.0690394	-3.05523	2.60124	-2.65554	-2.83596
PANX1	0.00891451	0.0693908	-1.87332	5.1498	-2.65332	-2.62416
BLK	0.0089167	0.0693908	-0.751436	4.62642	-2.65323	-2.6536
CXCR2	0.00903274	0.070243	0.636679	5.67187	2.64863	-2.96701
FAM81B	0.0090396	0.0702458	-2.45003	2.96294	-2.64836	-2.76278
LPIN1	0.00905048	0.0702606	0.514032	3.78535	2.64793	-2.6807
ITGA2	0.00905745	0.0702606	-1.49502	1.60486	-2.64766	-2.8217
ZBED5-AS1	0.00906105	0.0702606	-1.91193	3.99731	-2.64752	-2.64646
MRPL58	0.00910036	0.0704999	1.08779	4.94958	2.64598	-2.91155
ZNF700	0.00916436	0.0708072	0.985704	3.16421	2.64348	-2.66407
ZNF439	0.00924026	0.0712915	0.979515	2.41304	2.64054	-2.64287
MTRNR2L12	0.00931575	0.0718225	-1.69023	11.1213	-2.63764	-3.18683
ZBTB34	0.00934967	0.0720326	-0.893724	4.46999	-2.63635	-2.67052
MAOB	0.0093646	0.0720446	-1.90325	2.15215	-2.63578	-2.81969
AP001972.5	0.00949763	0.072964	-0.520893	5.98872	-2.63074	-2.93279
ZNF32	0.0095151	0.0730462	1.08186	5.0854	2.63008	-2.97026
CDHR2	0.00953939	0.0731805	1.12615	0.592287	2.62917	-2.74322
NDC1	0.00958171	0.073453	0.82736	2.65733	2.62759	-2.67214
TXNL4A	0.00960925	0.0736118	0.641574	4.87606	2.62656	-2.90502
AP001189.3	0.00967465	0.0740602	-3.20693	6.35201	-2.62413	-2.69145
NUTM2A-AS1	0.00970159	0.0742137	-0.68733	4.19738	-2.62313	-2.69309
CXCL1	0.00975759	0.0745628	1.33012	1.44557	2.62107	-2.69791
AP002762.1	0.00977695	0.0745628	-1.81031	1.03499	-2.62036	-2.91274
ZER1	0.00978065	0.0745628	-0.530498	5.78679	-2.62023	-2.92948
MRPL14	0.00984352	0.0749274	1.07257	4.41747	2.61793	-2.89877
HIST1H4L	0.00985941	0.0749426	0.648454	10.5393	2.61735	-3.26807
CST7	0.00987058	0.0749747	0.569504	7.44593	2.61694	-3.17215
ZNF200	0.00988161	0.0750007	0.819488	2.49453	2.61654	-2.69434
AP005329.1	0.00988791	0.0750007	-3.07139	2.68484	-2.61631	-2.90102
PVALB	0.00992696	0.075244	-2.71967	5.09968	-2.6149	-2.70017
DOHH	0.00995552	0.0753546	1.14735	2.27606	2.61387	-2.70006
EGLN3	0.0100033	0.0755867	-1.16854	2.5251	-2.61215	-2.76755
KSR1	0.0100056	0.0755867	-0.815572	3.15398	-2.61206	-2.71454
ARFRP1	0.0100592	0.075873	0.673847	3.30102	2.61015	-2.73426
CLCN4	0.010128	0.0762855	-1.27269	2.48993	-2.60769	-2.78615
MRPL23	0.0101398	0.0763209	0.580987	4.70469	2.60727	-2.91728
C8orf88	0.0101518	0.076358	1.49852	2.35506	2.60685	-2.72233
AL954650.1	0.0102543	0.077075	-1.76	0.91638	-2.60323	-2.94228
DAPK3	0.0103034	0.0773902	0.794729	3.7722	2.60151	-2.80888
PLAUR	0.010494	0.0786031	1.04092	2.99179	2.5949	-2.76571
WDR60	0.0106156	0.0793695	0.558678	6.28795	2.59074	-3.16324
PSMA3	0.0106184	0.0793695	0.599778	5.54723	2.59064	-3.08692
CRADD	0.0106424	0.0794934	0.916335	2.30869	2.58983	-2.75065
SUCNR1	0.0106693	0.0795814	-1.80005	2.02522	-2.58891	-2.90369
LY9	0.0107721	0.0802404	0.779858	2.65705	2.58544	-2.76248
MRPL52	0.0108047	0.0804274	0.818387	3.99317	2.58435	-2.8804
GPR174	0.0108156	0.0804529	0.697551	4.03701	2.58399	-2.87639
ATP2C1	0.0108708	0.0806549	-0.673869	4.91118	-2.58214	-2.85111
LGALS9B	0.0108727	0.0806549	1.08851	1.29786	2.58208	-2.79236
SMIM5	0.0108801	0.0806549	-1.15817	4.23596	-2.58183	-2.77046
EFNB1	0.0109931	0.0812035	-1.3204	3.17691	-2.57809	-2.79928
STARD3NL	0.0110121	0.0812427	0.667797	4.31932	2.57746	-2.93191
AC067852.2	0.0110347	0.081303	1.0238	2.95917	2.57672	-2.8016
PIK3C3	0.0110354	0.081303	-0.513877	5.08576	-2.57669	-2.90843
ARG2	0.0110509	0.0813617	-2.14381	2.7885	-2.57618	-2.88238
MTRNR2L6	0.0110637	0.0814002	-2.71348	3.89172	-2.57576	-2.83362
USP6NL	0.0110926	0.0815571	-0.611376	3.65237	-2.57482	-2.78352
TGFBR1	0.0111053	0.0815949	0.606271	3.96058	2.5744	-2.87937
CLIC3	0.0111692	0.081984	1.02999	4.65325	2.57232	-3.03668
GAS2L1	0.0111914	0.0820602	-1.17359	5.33719	-2.5716	-2.88195
KLRC4-KLRK1	0.0112163	0.0821867	1.17719	1.10842	2.57079	-2.82124
NDUFAF2	0.0112619	0.0823041	1.09728	4.97755	2.56931	-3.09981
GATA2	0.0112628	0.0823041	-0.680289	4.6519	-2.56928	-2.85269
TMEM238	0.0112901	0.0824476	1.27983	2.74183	2.5684	-2.82099
LRRC8D	0.0113196	0.0825046	-0.850054	5.23012	-2.56745	-2.90708
RAI14	0.0113209	0.0825046	0.500628	5.39636	2.56741	-3.11326
AC090409.1	0.0113688	0.0826861	-2.69288	3.78684	-2.56588	-2.85733
OXNAD1	0.0114296	0.0830167	0.607327	4.83109	2.56393	-3.04092
AP000866.5	0.0114465	0.0830834	-3.78304	4.22955	-2.5634	-2.89586
AC113386.1	0.0114777	0.0832141	-2.99329	2.06311	-2.56241	-2.99695
FAH	0.0114883	0.0832141	-1.28873	2.15976	-2.56207	-2.89901
ERH	0.0114954	0.0832141	0.644693	6.5879	2.56184	-3.26064
TGDS	0.0115289	0.0834005	1.01806	2.83109	2.56078	-2.82663
BCAP29	0.0115781	0.0836445	-0.79492	3.33854	-2.55923	-2.81685
CDC42EP4	0.0115974	0.0837279	-1.05718	3.18522	-2.55862	-2.82647
ABAT	0.011673	0.084213	-0.679813	3.62565	-2.55625	-2.82121
GBP3	0.0116802	0.084213	0.731608	5.50942	2.55603	-3.1763
NEXN-AS1	0.011721	0.0844509	-1.8413	1.41755	-2.55475	-3.01604
ABL2	0.0117711	0.0847553	0.627501	2.83301	2.5532	-2.83254
AL356020.1	0.0118049	0.0849417	1.32636	1.89696	2.55215	-2.8291
FKBP3	0.0119005	0.0854063	0.553252	6.61079	2.5492	-3.28791
FAM169A	0.0119011	0.0854063	0.723474	3.69521	2.54918	-2.91039
IFNG-AS1	0.0119606	0.0857573	1.19905	0.55843	2.54736	-2.89731
AL355073.1	0.0119795	0.0857976	-5.0523	4.87639	-2.54678	-2.96678
XYLT1	0.012075	0.0861514	0.598232	3.12616	2.54387	-2.86487
2023-09-11	0.0120769	0.0861514	-0.500182	6.06836	-2.54382	-3.15061
DERL2	0.0121097	0.0863289	-1.06732	2.81085	-2.54282	-2.87593
ZXDB	0.012132	0.0863381	-0.968172	2.71811	-2.54215	-2.87626
RAB37	0.012135	0.0863381	-0.54933	6.82028	-2.54206	-3.24962
MRPL28	0.0121472	0.0863679	0.732011	4.57385	2.54169	-3.06631
HACD4	0.0121895	0.086554	-0.752515	5.19926	-2.54042	-2.97955
HS2ST1	0.0122604	0.0868945	-1.15452	2.27869	-2.53829	-2.92194
TRUB1	0.0122616	0.0868945	0.78781	3.85474	2.53825	-2.96189
TMEM107	0.0122726	0.0869088	-1.52733	1.7641	-2.53792	-2.99268
DGAT1	0.0122866	0.0869088	-1.53748	1.9354	-2.53751	-2.97703
DIS3L	0.0123058	0.086922	0.573018	4.53783	2.53693	-3.05321
FGFBP2	0.0124209	0.0876208	0.792962	6.76301	2.53351	-3.34599
NBEAL2	0.0124831	0.0878868	-0.54572	5.44592	-2.53168	-3.07722
CMTM5	0.0124987	0.0879396	-1.63213	5.01414	-2.53122	-2.89724
SOCS1	0.012547	0.0880095	1.08311	3.06442	2.5298	-2.91553
HIRIP3	0.0125506	0.0880095	0.621388	4.4185	2.5297	-3.05672
HIST1H2BH	0.0125559	0.0880095	-0.537441	7.1719	-2.52954	-3.31416
BLOC1S2	0.0125577	0.0880095	0.665803	5.48176	2.52949	-3.22868
RHOBTB3	0.0125666	0.0880095	-0.552255	5.28926	-2.52923	-3.04753
TIMM13	0.012592	0.088079	0.645101	5.71592	2.52848	-3.26145
ZBTB2	0.0126332	0.0882509	0.538179	5.27013	2.52728	-3.19214
RNASEK	0.0126388	0.0882509	-1.77495	1.82426	-2.52712	-3.02349
DGCR8	0.0126412	0.0882509	0.539907	3.40794	2.52705	-2.91651
CABP5	0.0126676	0.088342	-2.26226	4.57668	-2.52628	-2.88314
AMER1	0.0126812	0.088359	0.816863	2.15288	2.52589	-2.88321
RRS1	0.0127139	0.0885298	0.936933	4.85226	2.52494	-3.17076
PCNX3	0.012841	0.0892601	-1.1244	2.49065	-2.52127	-2.93574
BEX2	0.0129407	0.0898356	1.14031	4.13236	2.51842	-3.08859
SH3TC2	0.0129522	0.0898356	-1.0744	2.33153	-2.51809	-2.95208
BEST1	0.0129652	0.0898356	-1.41887	4.16442	-2.51773	-2.89984
GMCL1	0.0129778	0.0898448	0.66022	4.09286	2.51737	-3.03344
MAFF	0.0130102	0.0899678	0.811816	2.61685	2.51645	-2.9074
DAAM1	0.0130798	0.0902613	-0.801763	5.40758	-2.51448	-3.0622
ANKRD9	0.0130972	0.0903241	-0.930305	3.64351	-2.51398	-2.90714
RHOH	0.0131102	0.0903559	0.602442	4.59687	2.51362	-3.12234
AIF1L	0.0131627	0.0906016	0.533661	6.7214	2.51214	-3.38309
SZT2	0.0131931	0.0907529	-0.72368	2.58469	-2.51129	-2.93333
ZNF385D	0.013356	0.0915237	-1.1545	2.54885	-2.50675	-2.96406
AP002381.2	0.0133892	0.0916346	1.22509	0.640583	2.50583	-2.96709
MOB3B	0.013405	0.0916416	-0.983917	3.22217	-2.5054	-2.9294
CEP162	0.0134242	0.0916416	-0.839425	5.39425	-2.50486	-3.07745
RRP36	0.0134882	0.0919618	0.651568	6.0265	2.5031	-3.35369
LENG1	0.0135028	0.0919753	1.08467	5.12484	2.5027	-3.27532
CCDC124	0.0135072	0.0919753	0.879245	6.32177	2.50258	-3.39279
ARL3	0.0135242	0.0920327	0.837373	3.32432	2.50212	-2.98291
SIAE	0.013548	0.0920804	-1.28546	3.84734	-2.50146	-2.93236
ATL1	0.0135884	0.0922368	-1.44548	2.89285	-2.50036	-2.96815
MAIP1	0.0135989	0.0922501	0.824584	4.10476	2.50007	-3.093
NAA35	0.0136742	0.0926443	0.73194	4.41074	2.49802	-3.13821
ZFY	0.0137207	0.092843	1.58497	2.42717	2.49676	-2.96621
SBK1	0.0137309	0.0928537	0.683636	3.88959	2.49649	-3.05157
HPSE	0.0137623	0.0930075	-1.58415	3.47665	-2.49564	-2.95726
HIST1H2BJ	0.0137842	0.0930972	-0.546351	7.8892	-2.49505	-3.44372
THSD1	0.0138028	0.093106	0.919822	2.97806	2.49455	-2.97589
MRGBP	0.0138994	0.0935306	0.931295	3.62324	2.49196	-3.04651
SCFD2	0.0139007	0.0935306	-1.18497	5.98728	-2.49192	-3.16039
ZNF428	0.0139091	0.0935306	0.879924	4.42515	2.4917	-3.16914
MISP3	0.0140399	0.094117	-2.04453	3.0411	-2.48822	-3.01127
BTN2A2	0.0140647	0.0942118	0.806512	2.80215	2.48756	-2.97399
DCAF13	0.0140822	0.0942118	0.716685	3.37223	2.4871	-3.01088
GMNN	0.0140889	0.0942118	1.11323	2.33175	2.48692	-2.96643
PLCD1	0.014089	0.0942118	0.792017	3.00622	2.48692	-2.98761
ZNF552	0.0141414	0.0944456	0.950638	2.50267	2.48553	-2.97097
AC104241.2	0.0141684	0.0945673	-2.09825	1.22672	-2.48482	-3.1292
RAB32	0.0142115	0.0947372	-0.63197	7.37151	-2.48369	-3.43196
PYCR2	0.0142518	0.094889	-1.23997	4.59175	-2.48264	-2.99224
ECE1	0.0142757	0.0949895	-0.97323	4.98776	-2.48201	-3.05336
TIFA	0.0143263	0.0952671	0.640106	4.23603	2.48069	-3.13888
MBNL1-AS1	0.0144023	0.0955955	-1.07	2.97274	-2.47872	-2.9911
TTC22	0.0145368	0.0964292	0.899274	1.80006	2.47525	-2.98723
OR2W3	0.0145543	0.0964471	-1.80057	4.99772	-2.4748	-3.00846
HELZ2	0.014558	0.0964471	-1.17301	2.53387	-2.47471	-3.02077
STARD3	0.0145663	0.0964471	0.767519	3.01013	2.47449	-3.01093
ASL	0.0146832	0.0970422	0.976553	2.62446	2.47151	-3.00468
BLM	0.0147356	0.0971508	0.732132	2.68073	2.47017	-3.00294
AC104819.3	0.0147747	0.0972892	1.40039	0.792867	2.46918	-3.01887
MYEOV	0.0148097	0.0974007	-1.88122	2.69039	-2.4683	-3.06189
STN1	0.014867	0.0975996	0.730084	6.3563	2.46685	-3.47162
BGN	0.0148671	0.0975996	-1.65897	2.53858	-2.46685	-3.05798
STXBP1	0.0149365	0.097996	-0.988674	2.42825	-2.4651	-3.03673
RBM4B	0.0149768	0.0981449	0.804728	2.97821	2.46409	-3.03174
ZC3H12A	0.0149806	0.0981449	0.929658	3.46092	2.464	-3.09104
SPPL3	0.0149865	0.0981449	-0.55805	5.16319	-2.46385	-3.17407
C6orf136	0.0150318	0.0983819	0.706738	4.43843	2.46272	-3.224
GNL3	0.0151336	0.0989278	0.554335	5.70654	2.46019	-3.40862
TMEM44-AS1	0.015173	0.09905	1.35487	1.34451	2.45921	-3.0201
TFIP11	0.0151798	0.09905	0.518338	4.98016	2.45904	-3.29867
TRIB3	0.0152162	0.0992264	0.97026	2.14968	2.45815	-3.01905
MTRNR2L3	0.0152305	0.0992264	-1.44219	0.973568	-2.45779	-3.17439
MYCT1	0.0152663	0.0993739	-0.572719	5.94065	-2.45691	-3.3238
MIR4435-2HG	0.0152875	0.0994038	-0.683201	3.92326	-2.45639	-3.03548
CHAC2	0.0152893	0.0994038	1.27875	1.90694	2.45634	-3.02222
AL590428.1	0.0153194	0.0995395	-1.59781	0.902169	-2.45561	-3.17831
AC116903.2	0.0153433	0.0996347	-1.87974	1.06266	-2.45502	-3.17752
SAMM50	0.0153785	0.0997428	0.616096	3.93965	2.45416	-3.14532
THEMIS	0.0154119	0.0997546	0.676856	5.14733	2.45335	-3.35805
ANXA2R	0.0154173	0.0997546	1.06349	2.5049	2.45321	-3.03877
TANGO6	0.0154553	0.0999406	0.592354	3.96694	2.45229	-3.15006
MAN2A2	0.0155489	0.10029	-0.674633	4.33346	-2.45002	-3.07871
UBE2D1	0.0155728	0.10029	0.62535	5.12351	2.44944	-3.35756
TRIQK	0.0156311	0.100535	-0.885239	3.9909	-2.44803	-3.04883
NDUFC1	0.0157313	0.101119	0.786618	5.27771	2.44562	-3.40414
FCGR2A	0.0157767	0.101242	-0.550201	5.64417	-2.44454	-3.30716
ACTR1B	0.0157785	0.101242	0.535756	4.80731	2.4445	-3.30705
BNC2	0.0157972	0.101301	0.700802	2.30256	2.44405	-3.04642
CD46	0.0158721	0.101609	-0.617201	4.54415	-2.44227	-3.12248
RTN2	0.0158962	0.101694	-1.36865	3.16442	-2.44169	-3.06272
TTC5	0.0159281	0.101777	0.635776	2.8029	2.44094	-3.06385
PRR16	0.0159469	0.101777	-1.75751	1.264	-2.44049	-3.19855
SYTL3	0.0160599	0.102377	0.734124	5.2545	2.43783	-3.41371
TMEM159	0.0160737	0.102405	0.781671	3.95449	2.4375	-3.20204
AMY2B	0.016086	0.102422	0.642588	3.66762	2.43721	-3.14569
LGALS12	0.0162442	0.103207	-1.74768	4.08332	-2.43352	-3.06646
ABI2	0.0162475	0.103207	-0.565954	3.13292	-2.43344	-3.06657
AL118508.1	0.0163777	0.103973	1.13894	0.300539	2.43042	-3.12348
KRT10	0.0164142	0.104074	0.780772	4.40052	2.42958	-3.29329
BNIP1	0.0164371	0.104074	0.990833	2.7125	2.42905	-3.0958
BCL7C	0.0164418	0.104074	0.504287	4.54036	2.42894	-3.28988
ILF3-DT	0.0165044	0.104309	1.00352	3.07388	2.4275	-3.13051
PCGF6	0.016508	0.104309	0.902249	2.84282	2.42742	-3.10471
NUP85	0.0165416	0.104399	0.781036	2.92892	2.42665	-3.10666
ZNF461	0.0165689	0.104473	0.918667	2.01158	2.42602	-3.08097
CISD1	0.0165728	0.104473	1.04776	2.91158	2.42593	-3.11966
GABPB2	0.0166255	0.104684	0.501492	4.123	2.42473	-3.22425
COQ10B	0.0166805	0.104969	0.629643	5.4114	2.42348	-3.45918
PRTFDC1	0.0166949	0.104998	-1.78739	2.96789	-2.42315	-3.11893
LDHB	0.0167216	0.10506	-2.33773	2.07661	-2.42254	-3.2145
TST	0.0167518	0.10506	-1.6575	2.97325	-2.42186	-3.11475
TYMP	0.0167534	0.10506	-0.61036	7.13077	-2.42182	-3.5563
EGFL7	0.0167654	0.105073	-0.636657	5.26981	-2.42155	-3.28047
PITPNM1	0.0167849	0.105135	-0.624808	5.07451	-2.42111	-3.2534
RBM12B	0.0167958	0.105142	0.613239	3.45154	2.42086	-3.1515
EMG1	0.0168225	0.105248	0.581632	3.9832	2.42026	-3.21994
LAMC1	0.0168978	0.105538	-1.10123	2.72633	-2.41857	-3.11204
SNUPN	0.0169105	0.105554	0.763556	3.80639	2.41828	-3.2169
YIPF6	0.0170643	0.10639	-0.655879	3.76062	-2.41484	-3.11456
HBQ1	0.0170986	0.106543	-2.60766	4.43522	-2.41408	-3.10712
C14orf28	0.0171783	0.106793	1.02729	1.6498	2.41231	-3.10845
UBL7	0.0171889	0.106797	-0.561121	5.78658	-2.41207	-3.40385
ARHGEF11	0.0172583	0.107057	-0.60652	3.97294	-2.41054	-3.13758
MSC	0.0173065	0.107157	1.14102	2.21721	2.40948	-3.11903
ZNF830	0.017346	0.107285	0.833422	4.38061	2.40861	-3.34492
AC005540.1	0.017347	0.107285	-2.18915	2.30027	-2.40859	-3.20363
SGCB	0.0174115	0.107622	0.914914	1.75551	2.40717	-3.11819
FECH	0.0175123	0.108166	-0.559104	7.14151	-2.40497	-3.59945
SETMAR	0.0175195	0.108166	1.03198	1.7441	2.40482	-3.12185
AC022364.1	0.0175676	0.108339	-1.48293	1.13993	-2.40377	-3.2562
ZNF473	0.0176816	0.108917	0.816915	2.23768	2.4013	-3.13019
AC127502.2	0.0177157	0.109065	-1.98935	5.24058	-2.40056	-3.16353
KIF27	0.0178422	0.109718	0.899381	2.42052	2.39785	-3.14288
DUSP19	0.0178938	0.109898	-1.34469	1.90349	-2.39674	-3.20627
RNASE6	0.0181202	0.110999	0.735645	6.19426	2.39193	-3.63063
NCK1	0.0182039	0.111337	0.613054	4.93012	2.39017	-3.45415
COX19	0.0182086	0.111337	0.670935	3.47311	2.39007	-3.22517
LAMTOR5	0.0184209	0.112253	0.726026	4.68946	2.38563	-3.43323
CCDC47	0.0184316	0.112255	0.544452	4.86994	2.3854	-3.44494
BOD1	0.0185111	0.112531	0.587072	5.0044	2.38375	-3.48024
C19orf38	0.0185197	0.112531	-0.944168	6.07387	-2.38357	-3.46231
AC016727.1	0.0185291	0.112531	-1.77436	1.60552	-2.38338	-3.27622
TP53TG1	0.0185859	0.112812	1.05658	4.68389	2.38221	-3.47908
KLHDC10	0.018613	0.112913	-0.506091	4.52915	-2.38165	-3.25958
RPUSD4	0.0186791	0.113187	-1.0699	3.53917	-2.38028	-3.1687
CDC123	0.0186929	0.113207	0.68546	6.33395	2.38	-3.66448
LNCAROD	0.0187074	0.113231	-1.85294	2.23302	-2.3797	-3.23856
NADK2	0.0187292	0.1133	0.728165	3.72624	2.37925	-3.2859
R3HCC1	0.0188185	0.113724	0.655778	4.57045	2.37743	-3.4268
EXOSC2	0.0189117	0.114211	0.814466	3.65832	2.37553	-3.29187
SAMD1	0.019133	0.115097	0.702095	5.54356	2.37105	-3.6034
CSF1R	0.0192244	0.115494	-0.767183	5.02076	-2.36921	-3.32897
PDCD2L	0.0192509	0.115494	1.177	1.7641	2.36868	-3.19029
SNHG9	0.0193782	0.115993	-2.79077	2.83672	-2.36614	-3.27484
SLC6A16	0.0194563	0.116366	-1.4886	1.3362	-2.36459	-3.30388
MAGED1	0.0194788	0.116366	0.594617	3.83919	2.36414	-3.32283
AL133351.1	0.0194815	0.116366	-3.57172	3.03315	-2.36409	-3.30385
MRTO4	0.0194842	0.116366	0.766477	3.82648	2.36403	-3.33855
URGCP	0.019565	0.116719	0.712033	2.2742	2.36244	-3.2044
THEM5	0.0196651	0.117122	-2.60707	2.90707	-2.36046	-3.26858
BRIX1	0.0198759	0.11795	0.654112	3.79797	2.35634	-3.33323
HCAR3	0.0198808	0.11795	1.08357	0.668108	2.35625	-3.23632
SCCPDH	0.0199093	0.118046	-1.02014	4.44615	-2.35569	-3.25712
PABPC5-AS1	0.0199296	0.118046	1.43992	0.934606	2.35529	-3.22013
ADRA2A	0.0199687	0.118212	-1.44685	1.32882	-2.35454	-3.31861
RAPGEF5	0.020037	0.118551	0.664856	3.28879	2.35322	-3.27856
SLC24A4	0.0200753	0.118713	-1.14667	1.5331	-2.35248	-3.28951
BCAS2	0.0201001	0.118762	0.925732	6.18056	2.352	-3.7269
PADI4	0.0201482	0.118883	-1.06054	5.0683	-2.35107	-3.33211
NELFE	0.0202968	0.119433	0.53532	5.29702	2.34822	-3.60203
HSCB	0.0203731	0.119686	1.05338	3.25561	2.34677	-3.32036
ZNF140	0.0204708	0.120127	0.758704	2.6971	2.34491	-3.25457
C1orf109	0.0205154	0.120261	0.861146	2.86131	2.34406	-3.27288
CDADC1	0.0205668	0.120431	0.958644	2.36834	2.34309	-3.24976
PLCH1	0.0205999	0.120559	-1.37587	2.02583	-2.34247	-3.28886
STIM1	0.0206548	0.12075	-0.698471	4.65206	-2.34143	-3.33723
FBXL4	0.0206957	0.120923	-0.667431	4.37188	-2.34066	-3.3089
FAHD2B	0.0207567	0.121214	1.1253	1.28644	2.33952	-3.24632
C13orf46	0.0209141	0.121923	-1.32133	1.14706	-2.33658	-3.35122
SLX4	0.0209794	0.122118	-0.900356	3.03035	-2.33536	-3.25206
OAF	0.0210208	0.122293	-1.42464	2.24521	-2.3346	-3.28946
PRKCZ	0.021043	0.122332	0.780517	2.14678	2.33419	-3.2564
STOML2	0.0210502	0.122332	0.656192	5.55831	2.33405	-3.6828
ATP23	0.0211015	0.122391	-1.30408	2.92049	-2.3331	-3.2635
LIPA	0.0211058	0.122391	-0.928371	5.27418	-2.33302	-3.42107
ZNF75A	0.0211674	0.122682	0.725761	2.42484	2.33189	-3.2669
COL24A1	0.021258	0.123141	-1.16769	2.62849	-2.33022	-3.27422
CARD19	0.0212875	0.123246	-0.968797	4.81603	-2.32968	-3.35253
ZKSCAN4	0.0213091	0.123304	0.885747	3.0448	2.32929	-3.31749
STXBP5-AS1	0.0213572	0.123451	-1.43113	2.75798	-2.32841	-3.28045
SLC15A4	0.0213839	0.123473	0.632754	4.09706	2.32792	-3.44149
NT5M	0.021413	0.123574	-1.10839	5.33513	-2.32739	-3.41518
HIST1H2BB	0.0215212	0.123933	0.871227	7.46126	2.32542	-3.85928
ACADS	0.0215356	0.12395	0.989495	2.60585	2.32516	-3.2983
MTLN	0.021563	0.124042	0.9754	2.97356	2.32466	-3.32544
MLST8	0.0217105	0.124625	0.700402	3.95779	2.322	-3.44558
MSMO1	0.0217939	0.124904	0.932375	2.20148	2.3205	-3.28586
BRCC3	0.0218199	0.124986	0.734373	4.98664	2.32003	-3.63116
SPIRE1	0.021917	0.125409	-0.887259	3.28294	-2.31829	-3.28363
ABCD1	0.0219563	0.125568	-1.24448	2.89237	-2.31759	-3.28934
SMIM7	0.0221011	0.126195	-1.04474	2.72621	-2.31502	-3.29424
HEMGN	0.022127	0.126209	-0.507147	9.92127	-2.31456	-3.93409
KCTD2	0.0221713	0.126307	-0.690186	4.31078	-2.31378	-3.356
PRPSAP1	0.0222204	0.126408	0.584464	3.40124	2.31291	-3.36494
RBM45	0.0223472	0.127062	0.93496	1.77599	2.31067	-3.29682
TLE1	0.0226853	0.128713	-0.911931	3.96089	-2.30478	-3.33031
GTF2E2	0.0227108	0.12879	0.636344	5.60395	2.30434	-3.75004
SQLE	0.0227459	0.128854	0.963291	2.01498	2.30373	-3.31305
PRMT3	0.0228183	0.129085	-0.853476	3.34723	-2.30248	-3.31415
C20orf194	0.0228227	0.129085	-0.862606	2.75075	-2.3024	-3.31331
USP20	0.0228401	0.129116	-0.585681	4.19704	-2.3021	-3.37615
CXCL16	0.0228843	0.129252	-1.15395	4.01705	-2.30134	-3.32902
C18orf32	0.0228881	0.129252	-1.11475	1.99881	-2.30128	-3.34456
PPRC1	0.0230174	0.129748	-0.672083	4.03933	-2.29906	-3.36289
CYBRD1	0.0230927	0.129999	-0.921128	3.49383	-2.29777	-3.32512
AC093503.2	0.0232398	0.130495	0.671337	9.35283	2.29527	-3.98544
KIF11	0.0232409	0.130495	0.676739	3.51583	2.29525	-3.42287
ALDH5A1	0.0232413	0.130495	-0.637403	4.27718	-2.29524	-3.39799
TYW1	0.0233193	0.130753	0.798123	3.24756	2.29392	-3.40201
KIFC3	0.0233237	0.130753	-0.874578	3.39896	-2.29385	-3.33024
SF3B6	0.0233362	0.130755	0.752334	6.73186	2.29364	-3.88622
AC026785.2	0.0233655	0.130852	-1.4396	0.786124	-2.29314	-3.42436
SRC	0.0234289	0.13107	-0.620378	4.97711	-2.29207	-3.50088
TMPPE	0.0234654	0.131207	-1.45251	1.95138	-2.29146	-3.37733
GINS1	0.0234889	0.13127	1.00397	1.57426	2.29106	-3.33176
WDPCP	0.0235036	0.131284	0.662539	2.38091	2.29082	-3.34076
MAFG	0.0235388	0.131413	-0.768721	4.1596	-2.29022	-3.38022
FNBP1L	0.0236229	0.131814	-0.915139	5.0702	-2.28882	-3.47832
NSMCE4A	0.0236973	0.132161	0.502111	4.97118	2.28757	-3.6732
B3GLCT	0.023794	0.132631	0.897853	2.06886	2.28596	-3.34614
TSR1	0.0239303	0.133253	0.539119	4.93556	2.28371	-3.67562
CCDC43	0.0240271	0.133586	0.621388	5.46768	2.28211	-3.77665
NASP	0.0240973	0.133779	0.553613	5.13294	2.28095	-3.71788
SRA1	0.0241778	0.13414	0.652278	4.1881	2.27963	-3.56189
ATP11A	0.0242105	0.13414	-0.840867	2.94228	-2.2791	-3.35306
RABAC1	0.0242213	0.13414	-1.59609	2.06117	-2.27892	-3.39821
MTFR1L	0.0243027	0.134356	-0.74614	4.03855	-2.27759	-3.39527
GCA	0.0243256	0.134414	-0.771326	6.0301	-2.27722	-3.70297
MAL	0.0243753	0.134442	0.936	3.6945	2.27641	-3.52568
ANKRA2	0.0243805	0.134442	0.81581	3.99913	2.27632	-3.55318
CCR5	0.0244413	0.134696	0.878273	3.3132	2.27533	-3.45666
BTBD3	0.0245165	0.13484	-0.820106	3.1893	-2.27411	-3.36364
SERPINF1	0.0245581	0.134938	0.843812	3.24035	2.27344	-3.44889
GRASP	0.0247525	0.135592	-1.30641	3.28073	-2.27031	-3.36859
SLC9A1	0.0247789	0.135648	-0.919382	3.85219	-2.26989	-3.3902
LILRA6	0.0248529	0.135931	-1.58788	2.37434	-2.2687	-3.39668
AP001636.3	0.0250197	0.136495	-1.29204	4.39028	-2.26604	-3.40913
DEAF1	0.0250974	0.136787	-0.812793	3.78247	-2.26481	-3.40051
UQCRHL	0.0251239	0.136862	0.906071	3.07733	2.26439	-3.44636
SLC25A51	0.0252924	0.137413	0.78457	3.09163	2.26172	-3.4497
EIF1AY	0.025299	0.137413	1.59882	3.00033	2.26162	-3.51226
CDS2	0.0253016	0.137413	-0.613426	3.68941	-2.26158	-3.41026
PRR7	0.0253664	0.13763	-1.76197	4.17858	-2.26056	-3.392
CD244	0.0254837	0.138171	0.72903	4.703	2.25872	-3.70724
PRICKLE1	0.0256692	0.13885	0.600387	3.13985	2.25583	-3.45219
AC024084.1	0.0257632	0.139055	1.51171	2.60417	2.25437	-3.46302
CNN3	0.0258292	0.139297	0.513172	5.50039	2.25335	-3.83355
ZNF184	0.0258501	0.13934	0.782546	3.93695	2.25302	-3.58561
TRAPPC3	0.0258803	0.139429	0.548612	4.05201	2.25256	-3.58018
RPL22L1	0.0258925	0.139429	0.67282	5.79692	2.25237	-3.88725
ASB8	0.0261084	0.140312	-0.548957	5.45236	-2.24905	-3.68973
PLA2G4A	0.026269	0.140754	-1.827	4.63511	-2.24659	-3.43172
AC004585.1	0.0262934	0.140815	1.18758	1.91122	2.24622	-3.42053
NDUFA6	0.0263577	0.141089	-0.687134	8.29075	-2.24525	-4.01636
UTP20	0.0265063	0.141743	-0.548769	3.75509	-2.24299	-3.45526
TPCN1	0.0265513	0.141844	-1.14546	2.06256	-2.24231	-3.43805
NECTIN2	0.0267495	0.142549	-1.29515	1.40169	-2.23933	-3.47831
MORC1	0.0268333	0.142855	-1.67866	4.55226	-2.23808	-3.44989
DPY30	0.0268468	0.142856	0.758381	4.27306	2.23787	-3.67173
PCK2	0.0270977	0.143837	-0.91255	3.46007	-2.23414	-3.44033
TMEM184B	0.0271951	0.144106	0.569034	3.07617	2.23269	-3.48927
ATP6V0A1	0.0272062	0.144106	-0.626768	3.67284	-2.23253	-3.46439
VNN1	0.0272099	0.144106	-1.58236	2.3407	-2.23248	-3.4576
NOM1	0.027234	0.144106	0.545125	3.35861	2.23212	-3.51534
SELENOH	0.0274042	0.144547	0.57677	5.9731	2.22961	-3.95008
CXCL3	0.0274058	0.144547	-1.68663	1.99483	-2.22959	-3.48081
SHISAL2A	0.0274195	0.144549	0.989253	2.77251	2.22939	-3.49444
FCRL2	0.02749	0.14485	-1.21723	1.14813	-2.22835	-3.50462
CDKN2AIPNL	0.0277252	0.145875	0.761961	4.59372	2.22492	-3.76311
ZSCAN12	0.0278057	0.146227	0.764058	2.86382	2.22375	-3.49941
FOLR3	0.0278272	0.146269	1.1808	0.818173	2.22344	-3.45342
UBA5	0.0278746	0.146447	0.594616	3.50212	2.22276	-3.55705
WHAMM	0.0279873	0.146967	0.525016	4.91599	2.22113	-3.79765
AC133550.1	0.0280016	0.146971	-2.19856	1.51615	-2.22092	-3.52404
IFFO1	0.0280316	0.147057	-0.837617	3.10764	-2.22049	-3.45767
GSKIP	0.0281111	0.147331	0.708771	3.36762	2.21935	-3.5548
NAP1L5	0.0281481	0.147381	1.12446	1.85257	2.21881	-3.4661
HIST1H2BO	0.0283574	0.148275	0.991741	7.20572	2.21582	-4.08684
KCND3	0.02836	0.148275	-1.22018	1.58842	-2.21578	-3.50253
PAFAH2	0.0285	0.148718	0.545892	4.22881	2.21379	-3.69317
ELOB	0.0285355	0.148804	0.55214	8.04105	2.21329	-4.11494
ALG10	0.028544	0.148804	-1.42975	1.7717	-2.21317	-3.5064
SMIM10	0.0286481	0.149202	0.956821	3.36967	2.2117	-3.59788
DBP	0.0287708	0.149697	0.602584	3.26073	2.20996	-3.5555
FAM98B	0.0287904	0.149727	0.529326	4.12879	2.20969	-3.67535
LUC7L2	0.029025	0.150802	-0.973506	3.33935	-2.2064	-3.48436
AC104794.2	0.0290488	0.150811	-1.69642	2.58623	-2.20607	-3.49383
RAB33B	0.0290727	0.150811	0.583498	3.72151	2.20573	-3.62189
GNA14	0.0291026	0.150811	1.01097	2.00808	2.20532	-3.49337
CLEC14A	0.0291107	0.150811	-1.25097	0.892004	-2.20521	-3.55008
ZNF780A	0.0291288	0.150832	0.641846	3.08405	2.20495	-3.54745
CMTM3	0.029149	0.150852	0.503928	5.05441	2.20467	-3.86032
CPEB2	0.0291607	0.150852	-0.748888	3.36362	-2.20451	-3.49469
NR2C2AP	0.0294344	0.151787	0.99197	2.52594	2.20072	-3.52858
MRPL16	0.029734	0.152792	0.571969	5.64378	2.1966	-3.97593
CFAP161	0.0300764	0.154184	-1.89427	4.2137	-2.19194	-3.51083
PHTF2	0.0301197	0.154271	-0.605505	4.03994	-2.19135	-3.56778
PSMB8-AS1	0.0301349	0.154271	0.503734	6.38482	2.19115	-4.06474
MEOX2	0.0301612	0.1543	0.834678	3.39404	2.19079	-3.62877
TBCB	0.0301704	0.1543	0.506594	5.57422	2.19067	-3.97048
PSAT1	0.0303491	0.15492	1.11552	1.5335	2.18826	-3.51196
GLT1D1	0.030393	0.155051	0.595369	4.56064	2.18767	-3.81599
PSTPIP1	0.0304037	0.155051	0.588316	5.28676	2.18753	-3.94511
CD247	0.0304393	0.15516	0.514414	5.21929	2.18705	-3.92371
SRGAP2C	0.0305163	0.155479	-0.967392	2.27452	-2.18602	-3.51797
TPST2	0.0305567	0.155538	-0.590367	5.06039	-2.18548	-3.73383
SOX12	0.0306128	0.155709	-0.776139	3.20861	-2.18473	-3.52368
CHST11	0.0306262	0.155709	0.50905	4.53593	2.18455	-3.80334
GRAP	0.030645	0.155709	-0.591078	4.93673	-2.1843	-3.7184
C15orf54	0.0308023	0.156272	-2.09244	3.65091	-2.18221	-3.51983
REEP3	0.0308313	0.156345	-0.955843	3.78092	-2.18182	-3.54584
BTN2A1	0.0308898	0.156532	0.666415	4.30583	2.18105	-3.7862
CCSAP	0.0308972	0.156532	-0.697152	4.3508	-2.18095	-3.61478
RBX1	0.0309643	0.156798	-0.592406	6.37306	-2.18007	-3.98474
PLVAP	0.0310155	0.156837	0.562261	5.40247	2.17939	-3.97789
TRIB1	0.0310312	0.156843	-0.737751	4.11199	-2.17918	-3.59092
TOR1A	0.0310534	0.156882	0.83743	3.49125	2.17889	-3.66466
ZNF485	0.0310934	0.15701	1.0143	2.2935	2.17836	-3.55574
TMLHE	0.0311916	0.157359	-0.851606	3.93449	-2.17707	-3.56982
RRNAD1	0.0312169	0.157412	-1.23633	1.82087	-2.17674	-3.55063
TRG-AS1	0.0313105	0.157663	0.59984	3.93491	2.17551	-3.71621
CCDC175	0.0314223	0.158079	-1.77513	5.42053	-2.17406	-3.64073
BUD13	0.0314533	0.158161	0.630265	5.96747	2.17365	-4.06706
PRR11	0.0314804	0.158224	-1.04776	3.015	-2.1733	-3.53524
E2F3	0.0315596	0.158474	-0.502573	4.72651	-2.17227	-3.7103
ETFDH	0.0316804	0.159007	0.772453	3.1815	2.1707	-3.63204
NOP16	0.0317678	0.159297	0.72851	3.7573	2.16957	-3.71507
FN3K	0.0317985	0.159377	-1.16473	4.03485	-2.16918	-3.57318
HYAL3	0.0318685	0.159654	-1.48726	1.37503	-2.16827	-3.59237
AL359644.1	0.031901	0.159742	-1.88371	4.49574	-2.16785	-3.56651
CUEDC2	0.0319797	0.160062	0.618147	5.7605	2.16684	-4.0564
PNPLA2	0.0320854	0.160368	-0.682461	5.35708	-2.16549	-3.82928
PSMC3	0.0321034	0.160383	0.512466	6.64711	2.16526	-4.14002
TRIP6	0.0321785	0.16061	-1.3466	1.31433	-2.1643	-3.59458
SLCO4C1	0.0323054	0.16114	0.703344	3.11566	2.16268	-3.6317
FASN	0.0324446	0.161455	-0.761155	3.40332	-2.16091	-3.57387
KIF21A	0.0324792	0.161512	0.533217	3.10699	2.16047	-3.62167
KLHL21	0.0325655	0.161803	-0.782878	2.83287	-2.15938	-3.55935
NDUFV1	0.0325675	0.161803	0.567222	4.5704	2.15935	-3.86773
CEBPG	0.0325854	0.161817	0.558221	5.17886	2.15913	-3.97752
RAB13	0.0326205	0.161917	0.709472	4.48034	2.15868	-3.86303
KLHL2	0.0326423	0.16195	0.618205	5.1545	2.15841	-3.98196
CASZ1	0.0327604	0.162376	0.574112	2.38701	2.15692	-3.58126
MPHOSPH6	0.0327733	0.162376	0.830449	4.17243	2.15676	-3.82597
MPHOSPH10	0.0328535	0.16261	0.572751	5.53227	2.15575	-4.04215
SNAPC5	0.0328796	0.16261	0.789972	4.80347	2.15542	-3.94113
ERBB2	0.0329018	0.16261	0.670832	2.83537	2.15515	-3.61759
TMEM65	0.0329176	0.16261	-0.820902	3.13245	-2.15495	-3.57172
AL133444.1	0.0332695	0.163853	-1.80362	6.0476	-2.15056	-3.80367
LSR	0.0333183	0.163947	-1.32491	1.52475	-2.14996	-3.60446
DMXL2	0.033358	0.164067	-0.576071	4.56012	-2.14946	-3.72144
TRIAP1	0.0334029	0.164196	0.930172	4.45473	2.14891	-3.91054
NXF3	0.0334197	0.164196	-1.66582	0.823611	-2.1487	-3.62909
C12orf76	0.0334298	0.164196	-0.852952	3.64749	-2.14858	-3.60094
ZNF226	0.0334991	0.164386	0.693738	3.05743	2.14772	-3.65387
CGAS	0.0335646	0.164572	0.745388	3.21724	2.14691	-3.67794
HSDL1	0.0335674	0.164572	-0.696975	4.04744	-2.14688	-3.64766
ZNF646	0.0336447	0.164876	-0.64834	3.54742	-2.14593	-3.61305
RPAP1	0.0337117	0.165049	-0.799054	2.596	-2.14511	-3.58092
PYHIN1	0.033726	0.165049	0.569551	5.63197	2.14493	-4.07877
TTC39B	0.033767	0.165175	-0.611729	3.1657	-2.14443	-3.59513
G0S2	0.0338595	0.165477	1.40997	2.61436	2.1433	-3.67544
CETP	0.0338872	0.165538	-1.36575	2.30181	-2.14296	-3.5925
RPS4Y1	0.0340362	0.165891	2.01192	4.84408	2.14114	-4.09094
HS3ST3B1	0.0340364	0.165891	0.863669	1.75297	2.14114	-3.59324
METTL18	0.0341178	0.166137	0.934762	3.69698	2.14015	-3.781
PEX19	0.0341952	0.166364	0.599924	3.61323	2.13921	-3.7343
TTLL5	0.0342585	0.166597	-0.558848	3.42714	-2.13844	-3.62106
ITGA6	0.0343305	0.166872	-0.519456	4.55945	-2.13757	-3.74947
KIAA1217	0.0343929	0.166965	0.539846	3.38613	2.13682	-3.70211
SLCO3A1	0.0343953	0.166965	-0.864742	2.20098	-2.13679	-3.59608
TRMT61A	0.0344789	0.167141	0.895519	1.91671	2.13578	-3.60785
DDA1	0.0345963	0.167635	0.535168	4.14407	2.13437	-3.82768
TMEM39A	0.034633	0.167738	-1.09643	1.62857	-2.13393	-3.61834
NEURL1	0.0347335	0.168039	-1.07364	2.52522	-2.13273	-3.60109
ORC3	0.034742	0.168039	0.514113	4.5584	2.13263	-3.90791
ANAPC15	0.0348558	0.168435	0.55515	5.41946	2.13127	-4.07294
GMPR	0.0348707	0.168435	-0.528014	6.77421	-2.13109	-4.14679
UMPS	0.034971	0.168693	0.525752	3.4877	2.1299	-3.72515
SRFBP1	0.0349934	0.168726	0.735472	4.92387	2.12963	-4.00848
NDUFA12	0.0350352	0.168737	0.750024	6.23985	2.12914	-4.19212
STAB1	0.0350362	0.168737	-1.21849	1.14259	-2.12912	-3.6465
SLC7A1	0.0350542	0.168737	-0.843672	2.76171	-2.12891	-3.60851
RFNG	0.0350584	0.168737	-1.0904	1.65815	-2.12886	-3.62425
BX255925.3	0.035172	0.169089	-1.57301	2.91999	-2.12752	-3.60952
MYZAP	0.0353158	0.16957	-1.52387	1.74565	-2.12582	-3.63657
IFITM1	0.0354106	0.169901	0.627042	6.54666	2.1247	-4.22127
ZNRD1	0.0354311	0.169924	0.521287	3.86555	2.12446	-3.79677
SVIP	0.0354639	0.170006	-0.661901	5.82877	-2.12408	-3.99041
EEF1AKMT1	0.0356963	0.170892	1.04535	3.60095	2.12135	-3.80469
RAD51C	0.0357202	0.170927	0.771439	2.96581	2.12108	-3.69783
CD40	0.035751	0.170927	-1.30598	3.71128	-2.12072	-3.63623
FEZ1	0.0358723	0.171279	0.589001	3.12901	2.1193	-3.70617
TNFRSF1A	0.0359068	0.171367	0.631552	4.30108	2.1189	-3.90361
LYPLA2	0.0359312	0.171408	-0.705883	5.29117	-2.11862	-3.90377
ARHGEF37	0.0360868	0.171949	-0.931154	2.75046	-2.11682	-3.62735
POLR2K	0.0360961	0.171949	0.605226	5.17203	2.11671	-4.06803
S100A12	0.0361083	0.171949	0.946875	7.247	2.11657	-4.29169
CNTLN	0.0361469	0.172043	-0.559218	5.12686	-2.11612	-3.88025
SYTL2	0.0361601	0.172043	0.709066	2.43726	2.11597	-3.65977
IGIP	0.0363881	0.172748	-0.848672	3.83958	-2.11334	-3.67763
NCBP2L	0.036412	0.172785	-1.29354	0.828768	-2.11307	-3.67797
BCAM	0.0364753	0.173009	-1.08192	1.65889	-2.11234	-3.6477
TMED7	0.0365307	0.173196	-1.09186	3.34697	-2.11171	-3.64445
VDR	0.0367262	0.173951	-0.732498	3.82336	-2.10947	-3.69221
UQCC3	0.0367452	0.173951	0.880151	2.91445	2.10926	-3.72669
SAAL1	0.0367545	0.173951	0.842794	2.85105	2.10915	-3.71519
MASTL	0.0368844	0.174413	-1.14634	3.71765	-2.10768	-3.66404
PBLD	0.0369031	0.174413	-1.15082	2.1602	-2.10746	-3.64545
AL583785.1	0.037049	0.174767	1.1535	0.568839	2.10581	-3.64524
TRMT12	0.0370565	0.174767	0.728034	3.69253	2.10573	-3.8229
TBXA2R	0.0371051	0.174828	-1.05953	4.49565	-2.10518	-3.73803
AIFM1	0.0371611	0.17483	0.63908	4.35373	2.10454	-3.9347
ADGRE3	0.0371673	0.17483	0.841905	2.70384	2.10447	-3.70952
OSCAR	0.0372476	0.174988	-1.54623	2.07191	-2.10357	-3.6592
CHPT1	0.0372495	0.174988	-0.67546	4.17823	-2.10355	-3.74505
DBN1	0.0375659	0.175862	-0.588048	5.23801	-2.1	-3.93568
MDK	0.0376999	0.176263	-1.40588	1.60654	-2.0985	-3.6788
TMEM156	0.0377463	0.176263	0.670642	4.57869	2.09799	-4.00066
TTC27	0.0377553	0.176263	-0.782992	5.49101	-2.09789	-3.95236
SLC6A4	0.0377629	0.176263	-1.06675	2.60761	-2.0978	-3.6563
AC008035.1	0.037959	0.176934	-2.61447	3.43007	-2.09563	-3.66272
INIP	0.0380103	0.177097	0.508301	4.36987	2.09506	-3.94554
ZNF480	0.0380632	0.177216	0.596677	4.35051	2.09447	-3.95173
TTC19	0.0380689	0.177216	0.658592	3.05065	2.09441	-3.74697
C12orf43	0.0381087	0.177326	0.615768	3.1821	2.09397	-3.75968
DDX3Y	0.038146	0.177422	1.47961	3.31151	2.09356	-3.87795
DNAH14	0.0381886	0.177544	-0.866454	2.27695	-2.09309	-3.66396
DEPDC1B	0.0383246	0.178023	-1.21261	1.91104	-2.09159	-3.67531
DNAJC16	0.03839	0.17825	-0.760636	4.22072	-2.09088	-3.75839
SLC25A22	0.038527	0.17865	0.812021	1.96189	2.08938	-3.68599
BATF2	0.0386761	0.179039	-1.27059	2.61736	-2.08775	-3.6721
SIGLEC7	0.038867	0.179614	1.01151	1.98704	2.08567	-3.69856
TFB1M	0.0390965	0.180366	0.91496	2.38038	2.08319	-3.72272
AC099329.1	0.0391133	0.180366	-1.60508	2.19829	-2.08301	-3.68897
MLLT1	0.0391697	0.180466	-0.501376	4.9326	-2.0824	-3.92767
PARP16	0.0391852	0.180466	0.636918	3.41773	2.08223	-3.81735
CNN1	0.0393098	0.180841	-1.40941	1.65846	-2.08089	-3.70197
LIPH	0.0393414	0.180841	-1.46483	2.66715	-2.08055	-3.68389
AL365361.1	0.0393478	0.180841	-1.13753	4.36657	-2.08048	-3.75791
CCDC71	0.0393504	0.180841	0.692935	4.42821	2.08045	-4.01015
UQCRQ	0.0394191	0.180954	0.535107	7.06283	2.07972	-4.34083
DMAC2	0.0394499	0.180954	0.507598	4.08474	2.07939	-3.91518
AC026471.1	0.0394944	0.180963	0.965649	1.42796	2.07891	-3.69092
REXO5	0.039607	0.181325	-1.21368	1.08991	-2.07771	-3.72048
MYOSLID	0.0397876	0.181735	-1.8897	2.28747	-2.07578	-3.70341
PPM1N	0.0398025	0.181735	-1.21443	1.53498	-2.07562	-3.70812
PELO	0.0398726	0.181883	0.670398	2.76291	2.07488	-3.75283
AC090409.2	0.0398808	0.181883	-2.68074	3.58174	-2.07479	-3.69338
USP53	0.0401415	0.18284	0.580534	2.71893	2.07203	-3.75079
STK19	0.0402401	0.183212	0.8642	1.66848	2.07099	-3.70734
APOBEC3D	0.0403346	0.183326	0.889848	2.71142	2.07	-3.77457
ENO2	0.0404329	0.183625	-0.96403	4.18535	-2.06896	-3.77638
RHNO1	0.0405939	0.184144	0.640071	4.37908	2.06728	-4.01924
SUGP2	0.0406964	0.184446	-0.869632	3.02859	-2.06621	-3.71584
MRPL12	0.0407139	0.184446	-1.53377	1.44714	-2.06603	-3.73212
SMIM20	0.0407548	0.184465	0.842636	4.76142	2.0656	-4.11884
THEM4	0.0408236	0.1847	0.746527	2.79976	2.06488	-3.78246
NCKIPSD	0.040873	0.184845	-0.88914	4.10468	-2.06437	-3.78615
SLC5A6	0.0409167	0.184959	-1.08288	1.14024	-2.06391	-3.73301
ABCB10	0.0409694	0.185049	-0.516779	4.69731	-2.06337	-3.91377
AC113404.1	0.041005	0.185054	-1.93201	2.1552	-2.063	-3.72518
TSPAN32	0.0411064	0.185334	-1.23625	2.22216	-2.06195	-3.71355
DNAJC19	0.0412304	0.185747	0.752143	3.8323	2.06067	-3.93238
BTBD11	0.0412604	0.185747	-1.12387	2.15189	-2.06036	-3.71588
CD58	0.0412618	0.185747	-1.60621	2.6032	-2.06034	-3.71533
ZNF44	0.041397	0.186135	0.687712	3.17871	2.05895	-3.82675
ACAT1	0.0413998	0.186135	0.641723	3.93159	2.05892	-3.94231
KCNJ2	0.041469	0.186369	0.793458	1.7057	2.05821	-3.72762
C17orf75	0.0415527	0.186608	0.77376	1.97134	2.05735	-3.73762
ACOT9	0.0415569	0.186608	0.508212	4.52156	2.05731	-4.04956
YIPF3	0.0415943	0.186697	-0.934615	4.46871	-2.05693	-3.83184
ZC3H12C	0.0416145	0.186697	-0.821835	3.2736	-2.05672	-3.73983
RNPEP	0.0416313	0.186697	-0.58945	5.52402	-2.05655	-4.08624
FUK	0.041646	0.186697	0.787476	1.51744	2.0564	-3.7264
C9orf64	0.0416658	0.186709	0.747086	3.6029	2.0562	-3.9039
XPA	0.0416836	0.186711	0.61046	6.29677	2.05601	-4.33611
CD5L	0.0417367	0.186793	0.892589	3.11488	2.05547	-3.84325
ZFAND4	0.0420012	0.187588	-0.568626	4.02064	-2.05278	-3.82613
ADCY7	0.0421465	0.188003	0.656706	3.64559	2.05131	-3.91151
SLFN13	0.0421835	0.188091	0.621558	2.35666	2.05093	-3.76274
KEL	0.0423112	0.188426	0.879777	1.69558	2.04964	-3.74277
GABBR1	0.0424218	0.188824	-1.15151	1.1091	-2.04853	-3.75644
FLYWCH1	0.0424355	0.188824	-0.847001	2.1898	-2.04839	-3.73249
KCTD21	0.0425477	0.189178	0.680173	2.86957	2.04726	-3.81249
PON2	0.0426452	0.189523	-1.19459	0.847705	-2.04628	-3.76723
SELENOK	0.0426683	0.189547	0.575712	5.83154	2.04605	-4.30127
TTC32	0.0428847	0.190352	1.05726	1.78285	2.04389	-3.76082
TNFRSF4	0.0430874	0.190745	0.922356	0.35088	2.04187	-3.7452
ZNF667-AS1	0.0430972	0.190745	-1.18924	1.57983	-2.04177	-3.75391
RNF170	0.0432044	0.190961	0.614355	2.67518	2.04071	-3.80179
ZNF862	0.0432294	0.190961	0.681138	1.89076	2.04046	-3.76051
CCL4L2	0.0433404	0.191272	1.09229	3.07556	2.03936	-3.88274
GPX7	0.043491	0.19178	1.00857	1.95624	2.03787	-3.77822
PRKAR1B	0.0436119	0.192234	-0.942898	4.68287	-2.03668	-3.89869
ECD	0.0437434	0.192578	-0.618134	4.93952	-2.03539	-3.99482
USP9Y	0.0437812	0.192666	1.14727	1.6945	2.03502	-3.77495
SNX24	0.0439057	0.192978	-1.16381	3.27017	-2.0338	-3.76712
ZFPM2	0.0440241	0.193419	-1.08107	3.67788	-2.03265	-3.78916
TTC33	0.0441813	0.193941	-0.675895	4.34591	-2.03112	-3.88523
SETSIP	0.0442541	0.193981	0.999974	3.35273	2.03041	-3.93015
SIRT3	0.0443218	0.194173	0.811916	1.41008	2.02975	-3.76589
PEX6	0.0443759	0.194332	-1.00669	2.71234	-2.02923	-3.76503
TMEM18	0.0444079	0.194393	0.621256	3.86317	2.02892	-3.97844
SIGLEC9	0.0445332	0.194784	0.769662	3.38044	2.02771	-3.92409
ADNP2	0.044563	0.194784	0.576915	3.63889	2.02742	-3.94081
ST3GAL6	0.0445737	0.194784	-0.975464	2.3413	-2.02731	-3.76433
TMEM129	0.0446206	0.194849	-1.21442	1.46572	-2.02686	-3.77692
COX10	0.0446425	0.194866	0.661076	3.68974	2.02665	-3.96103
CD69	0.0447297	0.195105	0.617219	4.21735	2.02581	-4.05741
MZT2A	0.0447334	0.195105	0.549187	4.26171	2.02578	-4.06046
MRPL54	0.0447728	0.195198	0.82118	5.55958	2.0254	-4.32478
ACOT7	0.0448819	0.195411	-0.912436	3.4299	-2.02435	-3.79665
UNC93B1	0.0449918	0.195411	-0.812143	4.31627	-2.0233	-3.89596
TFF3	0.0449966	0.195411	-1.49793	1.35247	-2.02325	-3.79097
AC010969.2	0.0450028	0.195411	0.867148	1.27023	2.02319	-3.77428
YTHDF1	0.0450615	0.195521	0.595181	5.28183	2.02263	-4.27061
FARSB	0.0450644	0.195521	0.520707	4.51567	2.0226	-4.1097
SMKR1	0.0451511	0.195542	1.05026	0.640326	2.02177	-3.77237
HIST1H2AH	0.0451694	0.195542	0.730053	7.25725	2.0216	-4.47201
AKTIP	0.0451862	0.195542	0.50727	3.78935	2.02144	-3.97081
KCNK6	0.0452881	0.195542	-0.734262	3.44717	-2.02047	-3.8159
AC105415.1	0.0452958	0.195542	-1.78805	2.09184	-2.02039	-3.7841
PTGS2	0.0453208	0.195542	0.925696	1.7509	2.02015	-3.79521
ZNF367	0.0454115	0.195767	-1.01062	4.55577	-2.01929	-3.89712
RNF135	0.0456254	0.196532	-0.654546	4.54749	-2.01726	-3.95371
MCPH1-AS1	0.0456912	0.196737	-1.26638	3.37148	-2.01664	-3.79414
FPR1	0.0458297	0.197221	0.522013	5.38644	2.01534	-4.29543
CCM2L	0.0458586	0.197221	-1.10706	3.52136	-2.01506	-3.81142
ZNF483	0.045916	0.197389	0.708807	2.37528	2.01452	-3.82871
MEOX1	0.0459871	0.197447	0.724679	3.59438	2.01385	-3.97782
AC068768.1	0.046	0.197447	-1.48094	1.44628	-2.01373	-3.80223
C1D	0.0460025	0.197447	0.748434	3.40435	2.01371	-3.95225
ANXA3	0.0460346	0.197474	-0.82934	4.49938	-2.01341	-3.92653
SELENOO	0.0462268	0.197837	-1.24968	2.66683	-2.01161	-3.78886
AL031005.1	0.0462324	0.197837	-1.72538	1.23781	-2.01155	-3.81128
HSPE1	0.0462402	0.197837	-1.55378	2.53794	-2.01148	-3.78776
TIMM44	0.0463441	0.198033	0.601055	3.37617	2.01051	-3.93317
CCDC138	0.0463594	0.198033	0.738858	2.83332	2.01037	-3.8747
MTRNR2L10	0.0464566	0.198107	-2.05681	7.12295	-2.00946	-4.2352
NME8	0.0464716	0.198107	0.987018	1.26554	2.00932	-3.79744
MESD	0.0464871	0.198107	-0.606122	3.47645	-2.00918	-3.84418
LPAR5	0.0466232	0.198485	-0.972384	4.43524	-2.00791	-3.91075
MBTPS1	0.0466822	0.198625	0.503976	3.64517	2.00736	-3.97233
PIGW	0.0467621	0.198887	0.949885	1.36845	2.00662	-3.8034
NBPF3	0.0468252	0.199076	0.710557	2.37247	2.00604	-3.84234
PIH1D1	0.0468489	0.199099	0.580147	4.53937	2.00582	-4.15163
CTNS	0.0468738	0.199126	-1.27055	2.36572	-2.00559	-3.79623
NUDT19	0.0469033	0.199158	-0.77677	4.11685	-2.00532	-3.90277
SNHG25	0.0469798	0.199262	-2.92403	2.47133	-2.00461	-3.81703
ALDH18A1	0.0470029	0.199264	0.699573	2.93478	2.00439	-3.8948
MRPL22	0.0471649	0.199733	0.648615	3.00521	2.0029	-3.89984
GALNT10	0.0472891	0.200006	-0.543527	3.7774	-2.00176	-3.8866
LOXL3	0.0473391	0.200042	-1.15604	1.18286	-2.0013	-3.81816
RWDD2B	0.0475919	0.200701	0.723221	3.23225	1.99899	-3.94378
CFL2	0.0476226	0.200701	-0.813802	2.28933	-1.99871	-3.80796
SYNM	0.0476457	0.200701	-0.719021	4.60659	-1.9985	-3.98036
COL6A2	0.047654	0.200701	-1.14916	1.34206	-1.99842	-3.81725
ZNF510	0.0478319	0.201372	0.53181	3.98969	1.9968	-4.05158
MT2A	0.0478524	0.20138	-0.999818	6.0172	-1.99662	-4.22103
SMIM30	0.0478869	0.201446	0.686561	4.60394	1.9963	-4.19803
E4F1	0.0479338	0.201565	-0.926576	2.84141	-1.99588	-3.82083
DTWD2	0.0481084	0.202142	-0.947626	2.50974	-1.9943	-3.81583
TSR3	0.0481825	0.202295	0.550091	6.95259	1.99363	-4.50196
AP002478.1	0.0483526	0.202694	-2.46489	3.63797	-1.99209	-3.8168
DPH2	0.0484393	0.202899	-0.857858	3.70048	-1.99131	-3.87707
ACTL6A	0.0485254	0.203181	0.598332	4.74967	1.99054	-4.22738
TMEM97	0.0485546	0.203225	0.874413	0.97522	1.99028	-3.82023
MRPS17	0.0486819	0.203564	0.931308	0.867452	1.98914	-3.82164
S1PR4	0.0487014	0.203564	-0.827204	4.86183	-1.98896	-4.04204
REPS2	0.048749	0.203564	-0.69176	3.99513	-1.98854	-3.91613
KANSL1L	0.0487865	0.203642	-0.689183	3.18961	-1.9882	-3.85401
LRRK1	0.0488207	0.203706	-0.541088	2.92868	-1.98789	-3.84829
ADCY3	0.0489255	0.204064	-1.06993	2.49403	-1.98696	-3.82497
CMC2	0.0490311	0.204337	-0.704574	2.78524	-1.98602	-3.83888
UBALD1	0.0490706	0.204354	0.507774	3.86768	1.98567	-4.0484
AFAP1	0.0492691	0.204887	-0.679697	3.67442	-1.9839	-3.89666
BFSP1	0.0492747	0.204887	0.905813	2.22205	1.98386	-3.87643
ZNF639	0.0493577	0.204955	0.534298	3.35276	1.98312	-3.97106
GNE	0.0493643	0.204955	0.622685	3.12762	1.98306	-3.95086
VEGFC	0.0493811	0.204955	-1.10767	4.19815	-1.98291	-3.9126
FBXO31	0.0494452	0.205079	0.533386	3.1688	1.98235	-3.94714
MFSD10	0.0495093	0.20523	-1.11228	2.13512	-1.98178	-3.83073
CKS2	0.0495962	0.205432	1.01732	4.67971	1.98101	-4.28401
PPP1R14B	0.0496554	0.205598	0.603489	6.15624	1.98049	-4.46644
SERPINE1	0.0498584	0.20636	-1.21568	3.29189	-1.97871	-3.85338
TXNDC9	0.0499068	0.20648	0.633426	4.64608	1.97828	-4.23552
TAF12	0.0499639	0.206619	0.517447	5.48655	1.97778	-4.37437
AC006064.4	0.0499787	0.206619	1.21083	2.34392	1.97765	-3.91986
